# Supplementary material for: A framework for real-time monitoring, analysis and adaptive sampling of viral amplicon nanopore sequencing
Source: Front Genet. 2023 Mar 27;14:1138582. doi: 10.3389/fgene.2023.1138582 (PMC10083257; doi:10.3389/fgene.2023.1138582)
Supplement: Supplementary file 1 [file DataSheet1.ZIP]

Archive with 28 entries (25 files):
- supplementary_data/
- supplementary_data/Supplementary_Info.pdf
- supplementary_data/Supplementary Info tex/
- supplementary_data/Supplementary Info tex/main.tex
- supplementary_data/Supplementary Info tex/Figures/
- supplementary_data/Supplementary Info tex/Figures/sup_figure_3.png
- supplementary_data/Supplementary Info tex/Figures/sup_figure_4.png
- supplementary_data/Supplementary Info tex/Figures/coverage_plot_crop.png
- supplementary_data/Supplementary Info tex/Figures/phylogeney_crop.png
- supplementary_data/Supplementary Info tex/Figures/snp_crop.png
- supplementary_data/Supplementary Info tex/Figures/summary_table_crop.png
- supplementary_data/Supplementary Info tex/Figures/our_runs_read_counts_per_barcode.png
- supplementary_data/Supplementary Info tex/Figures/our_runs_illustrative_barcodes.png
- supplementary_data/Supplementary Info tex/Figures/sup_figure_10.png
- supplementary_data/Supplementary Info tex/Figures/sup_figure_9.png
- supplementary_data/Supplementary Info tex/Figures/sup_figure_5.png
- supplementary_data/Supplementary Info tex/Figures/figure_6_1.png
- supplementary_data/Supplementary Info tex/Figures/figure_6_2.png
- supplementary_data/Supplementary Info tex/Figures/figure_6_3.png
- supplementary_data/Supplementary Info tex/Figures/figure_7_1.png
- supplementary_data/Supplementary Info tex/Figures/figure_7_3.png
- supplementary_data/Supplementary Info tex/Figures/figure_7_2.png
- supplementary_data/Supplementary Info tex/Figures/sup_rapid_time.png
- supplementary_data/Supplementary_file_5_BC_nCoV-2019.scheme.bed
- supplementary_data/Supplementary_file_2.csv
- supplementary_data/supplementary_file_1.tar.gz
- supplementary_data/supplementary_file_3.csv
- supplementary_data/supplementary_file_4.csv
