# Supplementary material for: A framework for real-time monitoring, analysis and adaptive sampling of viral amplicon nanopore sequencing
Source: Front Genet. 2023 Mar 27;14:1138582. doi: 10.3389/fgene.2023.1138582 (PMC10083257; doi:10.3389/fgene.2023.1138582)
Supplement: Supplementary file 1 [file DataSheet1.ZIP › supplementary_data/Supplementary Info tex/main.tex]

\documentclass{article}
\usepackage[utf8]{inputenc}
\usepackage[]{graphicx}
\usepackage{afterpage}
\usepackage{subcaption}
\usepackage{geometry}
\usepackage{setspace}
\usepackage[normalem]{ulem}
\usepackage{lscape}
\usepackage{tabularx}
\usepackage{siunitx}
\usepackage{booktabs}
\usepackage{multirow}
\usepackage{xr-hyper}
\usepackage[breaklinks=true]{hyperref}
\usepackage[noabbrev,capitalise]{cleveref}
\useunder{\uline}{\ul}{}

\title{Supplementary Info}
\date{March 2022}

\captionsetup[figure]{name=Supplementary Figure}
\captionsetup[table]{name=Supplementary Table}
\DeclareSIUnit[quantity-product = {}]\x{\times}

\begin{document}


\section{Supplementary figures}

\begin{figure}[htbp]
    \begin{center}
        \includegraphics[width=\textwidth]{Figures/phylogeney_crop.png}
    \end{center}
\end{figure}

\begin{figure}[htbp]
        \includegraphics[width=\textwidth]{Figures/summary_table_crop.png}

\end{figure}

\begin{figure}[htbp]
        \includegraphics[width=\textwidth]{Figures/snp_crop.png}

\end{figure}

\begin{figure}[htbp]
        \includegraphics[width=\textwidth]{Figures/coverage_plot_crop.png}
\end{figure}

\begin{figure}[htbp]
    \begin{subfigure}{0\textwidth}
    \refstepcounter{subfigure}\label[sup]{sup:artic-tab-a}
    \end{subfigure}
    \begin{subfigure}{0\textwidth}
    \refstepcounter{subfigure}\label[sup]{sup:artic-tab-b}
    \end{subfigure}
    \begin{subfigure}{0\textwidth}
    \refstepcounter{subfigure}\label[sup]{sup:artic-tab-c}
    \end{subfigure}
    \begin{subfigure}{0\textwidth}
    \refstepcounter{subfigure}\label[sup]{sup:artic-tab-d}
    \end{subfigure}
    \caption[Minotour artic tab]{Screenshot of the ARTIC tab in minoTour. 
    A) The top section of the tab deals with visualising overall run metrics, including the proportion of mapped reads classified as a barcode in a run, the read count per barcode, the mean read length and the total number of amplicons that have over 20X coverage, over 1X coverage and 0X coverage. All generated consensus sequences have a SNIPIT report created for them, and are added to a growing phylogenetic tree created for the run.
    B) The next section displays the conditions required for a sample to run the ARTIC medaka pipeline on it’s accumulated reads. The default for a sample to be analysed is displayed, with 90\% of amplicons on the sample at 20X. A sortable and searchable summary table displays information about each sample currently identified in the run. Samples that have been analysed are colour coded as green rows.
    C) This section deals with information about a specific sample chosen from the table in B) by clicking on it. If the sample has sufficient data and the medaka pipeline has been run, a report generated by the aln2type tool is displayed, confirming lineage and SNPs seen in the consensus.
    D). The coverage is displayed for the genome selected from the table in B), along with the ARTIC lineage report.}
    \label[sup]{sup:fig-artic-tab}
\end{figure}
\clearpage
\thispagestyle{empty}
\begin{figure}[htbp]
    \begin{subfigure}{0\textwidth}
    \refstepcounter{subfigure}\label[sup]{sup:fig-our-sf-runs-a}
    \end{subfigure}
    \begin{subfigure}{0\textwidth}
    \refstepcounter{subfigure}\label[sup]{sup:fig-our-sf-runs-b}
    \end{subfigure}
    \begin{subfigure}{0\textwidth}
    \refstepcounter{subfigure}\label[sup]{sup:fig-our-sf-runs-c}
    \end{subfigure}
    \begin{subfigure}{0\textwidth}
    \refstepcounter{subfigure}\label[sup]{sup:fig-our-sf-runs-d}
    \end{subfigure}
    \begin{center}
        \includegraphics[width=0.8\textwidth]{Figures/our_runs_read_counts_per_barcode.png}
    \end{center}

    \caption[Demonstrative artic barcodes]{Barcode aware adaptive sampling applied to 1,200 base pair SARS-CoV-2 amplicons. 11 SARS-CoV-2 samples which generated sequence data in a single sequencing library were sequenced under different conditions.
    A) With no adaptive sampling, the library is clearly over abundant with respect to barcodes 58,64,76 and 88.
    B) The same library was sequenced with barcodes 58,64,76 and 88 depleted entirely using ReadFish.
    C) The rejection strategy was switched from a simple list of barcodes to using Swordfish to monitor coverage of each barcode/amplicon combination in real-time. The majority of over abundant barcodes are rapidly switched off. Final coverage is more uniform. D) Repeat of the experiment illustrated in C.}
\label[sup]{sup:fig-our-sf-runs}\end{figure}
\clearpage
\begin{center}
    \includegraphics[width=\textwidth]{Figures/our_runs_illustrative_barcodes.png}
    \emph{(Caption on next page.)}
\end{center}

\clearpage
\begin{figure}[htbp]
    \centering

    \begin{subfigure}{0\textwidth}
    \refstepcounter{subfigure}\label[sup]{sup:fig-our_demonstrative_sf_barcodes-a}
    \end{subfigure}
    \begin{subfigure}{0\textwidth}
    \refstepcounter{subfigure}\label[sup]{sup:fig-our_demonstrative_sf_barcodes-b}
    \end{subfigure}
    \begin{subfigure}{0\textwidth}
    \refstepcounter{subfigure}\label[sup]{sup:fig-our_demonstrative_sf_barcodes-c}
    \end{subfigure}
    \begin{subfigure}{0\textwidth}
    \refstepcounter{subfigure}\label[sup]{sup:fig-our_demonstrative_sf_barcodes-d}
    \end{subfigure}
    \begin{subfigure}{0\textwidth}
    \refstepcounter{subfigure}\label[sup]{sup:fig-our_demonstrative_sf_barcodes-e}
    \end{subfigure}
    \begin{subfigure}{0\textwidth}
    \refstepcounter{subfigure}\label[sup]{sup:fig-our_demonstrative_sf_barcodes-f}
    \end{subfigure}
    \begin{subfigure}{0\textwidth}
    \refstepcounter{subfigure}\label[sup]{sup:fig-our_demonstrative_sf_barcodes-g}
    \end{subfigure}

    \caption[Demonstrative artic barcodes]{Barcode aware adaptive sampling applied to 1200 base amplicon SARS-CoV-2. Of 11 SARS-CoV-2 samples, 4 illustratively overabundant barcodes were chosen to demonstrate the shift in amplicon coverages across different run conditions.
    A) with no adaptive sampling, the library is clearly over abundant with respect to barcodes 58, 64, 76 and 88.
    B,C) The same library was sequenced with barcodes 58,64,76 and 88 switched off using ReadFish. The relative change in proportion of data from each barcode/amplicon combination changes as a consequence (C).
    D,E) The rejection strategy was switched from a simple list of barcodes to using Swordfish to monitor coverage of each barcode/amplicon combination in real-time. The majority of over abundant barcodes are rapidly switched off. Some of the more under abundant amplicons are enriched in barcode88. Final coverage is more uniform. 
    F,G) Repeat of the experiment illustrated in D,E.}
\label[sup]{sup:fig-our_demonstrative_sf_barcodes}\end{figure}
\clearpage
\begin{figure}[htbp]
    \begin{center}
        \includegraphics[width=\textwidth]{Figures/sup_figure_4.png}
    \end{center}
    \caption[Read counts for Illustrative Barcode nottingham runs]{Count of read sequence lengths split by end reasons for each run. Runs are Live004, enrich, Live002, Control, top to bottom. End reasons are derived from the sequencing summary files generated during the run. \emph{Signal positive} represents a read sequencing naturally; \emph{signal negative} is a read ending with the opposite polarity, most likely ending sequencing naturally; \emph{unblock mux change} is a read unblocked during a mux scan; \emph{mux\_change} is a read ending and the channel switching to a new pore; \emph{data\_service\_unblock\_mux\_change} represents an unblock signal being sent by the user to remove a read from further sequencing. }
\label[sup]{sup:fig-read_len_end_reason_our_runs}\end{figure}
\clearpage
\includegraphics[width=0.9\textwidth]{Figures/sup_figure_5.png}


\centering\emph{(Caption on next page.)}
\begin{figure}[htbp]
    \caption[is this a title?]{Count of sequence lengths of reads from Illustrative barcodes ({unclassified, barcode40, barcode52, barcode76, barcode88}) in 4 runs (Control, Live002, Live004, enrich), split by read end reason, between unblocked and sequenced reads.
    End reasons are derived from the sequencing summary files generated during the run.
    \emph{Signal positive} represents a read sequencing naturally; \emph{signal negative} is a read ending with the opposite polarity, most likely ending sequencing naturally; \emph{unblock mux change} is a read unblocked during a mux scan; \emph{mux\_change} is a read ending and the channel switching to a new pore; \emph{data\_service\_unblock\_mux\_change} represents an unblock signal being sent by the user to remove a read from further sequencing. Enrich represents the run where overabundant barcodes were depleted, Live002 and Live004 represent runs with swordfish enabled with a coverage threshold of 50.}
\label[sup]{sup:fig-read-len-end-resons-our-runs-barcodes}\end{figure}


\clearpage
\begin{figure}[htbp]
    \begin{center}
        \includegraphics[width=\textwidth]{Figures/sup_figure_9.png}
    \end{center}
   \caption[Read Counts BC runs]{Count of read sequence lengths split by end reasons for each run in our second experiment. Runs are Control, SF100, SF200, top to bottom. End reasons are derived from the sequencing summary files generated during the run. \emph{Signal positive} represents a read sequencing naturally; \emph{signal negative} is a read ending with the opposite polarity, most likely ending sequencing naturally; \emph{unblock mux change} is a read unblocked during a mux scan; \emph{mux\_change} is a read ending and the channel switching to a new pore; \emph{data\_service\_unblock\_mux\_change} represents an unblock signal being sent by the user to remove a read from further sequencing. }
 
\label[sup]{sup:fig-read-len-end-resons-BC-runs}\end{figure}
\clearpage
\includegraphics[width=0.9\textwidth]{Figures/sup_figure_10.png}

\centering\emph{(Caption on next page.)}
\begin{figure}[htbp]
    \begin{center}
    \end{center}
    \caption[Short caption for illustrative barcode end reason]{Count of sequence lengths of reads from Illustrative barcodes ({unclassified, 32, 62, 92, 93}) in 3 runs (Control, SF100, SF200), split by read end reason, between unblocked and sequenced reads. End reasons are derived from the sequencing summary files generated during the run. \emph{Signal positive} represents a read sequencing naturally; \emph{signal negative} is a read ending with the opposite polarity, most likely ending sequencing naturally; \emph{unblock mux change} is a read unblocked during a mux scan; \emph{mux\_change} is a read ending and the channel switching to a new pore; \emph{data\_service\_unblock\_mux\_change} represents an unblock signal being sent by the user to remove a read from further sequencing. Enrich represents the run where overabundant barcodes were depleted, SF100 and SF200 represent runs with swordfish enabled with a coverage threshold of 100 and 200 respectively.
    }
    \label[sup]{sup:fig-read-len-end-resons-BC-runs-barcodes}
\end{figure}
\clearpage
%% CLINICAL RAPID DATA
\thispagestyle{empty}
\newgeometry{left=1.5cm, top=1.5cm, right=1.5cm, bottom=1.5cm}
\begin{landscape}
    \begin{figure}[htbp]
    \begin{center}
        \includegraphics[width=1.35\textwidth]{Figures/figure_6_1.png}
    \end{center}
        \caption[Rapid run coverage filtering]{The mean amplicon coverage for each barcode, for a library prepared using the midnight protocol.
    \textbf{A}) The first clinical data midnight protocol run. The first row displays the control condition, where no adaptive sampling was applied. This was the condition present for the odd numbered channels on a standard MinION flow cell. Barcode 13 is clearly overabundant.
    The second row displays the data for channels where adaptive sampling was enabled. Amplicons on any barcode which had achieved 35x coverage were unblocked. This was the condition present on the even numbered channels on a standard MinION flow cell.
    The bottom row displays the fold change for the mean amplicon coverage per barcode, between adaptive sampling enabled channels and control channels .
    Barcodes 15 and 17 are negative controls, with one read mapping to barcode 17. This has been removed for clarity on the plot.
    \textbf{B}) As A), but for a repeated second run.
    \textbf{C}) As A), but for a repeated third run.
}
\label[sup]{sup:rapid-run-1-coverage}
    \end{figure}
\end{landscape}
\restoregeometry
\clearpage
\begin{figure}[htbp]
    \begin{center}
        \includegraphics[width=1\textwidth]{Figures/sup_rapid_time.png}
    \end{center}

    \caption[Run 1 rapid coverage filtering]{The mean amplicon coverage for each barcode, for a library prepared using the midnight protocol.
    \textbf{A}) The time at which a barcode reached \SI{90}{\percent} of amplicons at \SI{20}{\x} for data produced either by the control channels (odd numbered), with no adaptive sampling enabled, or the adaptive sampling enabled channels (even numbered), for the first clinical data midnight protocol run. Adaptive sampling channels unblocked reads from amplicons that had achieved a \SI{35}{\x} target coverage.
    Time is considered to have been saved if the barcode complete count is shifted to the left of the other condition. 
    Any points above the control condition (at the same time) are considered as extra barcodes recovered. 
    \textbf{B}) As A), but for a second repeated run.
    \textbf{C}) As B) but for a third repeated run.
}
\label[sup]{sup:rapid-run-1-coverage}
\end{figure}

\clearpage
% \thispagestyle{empty}
% \begin{figure}[htbp]
%     \begin{center}
%         \includegraphics[width=0.8\textwidth]{Figures/figure_7_1.png}
%     \end{center}

    % \caption[Run 1 rapid time until completion]{Overlapped runs in our first rapid kit protocol based experiment (6 hours of sequencing) marking the time at which a barcode reached \SI{90}{\percent} of amplicons at \SI{20}{\x}.
    % Time saved is considered in runs that are left shifted in the other two runs compared to the control run.
    % Any points above the Control run (at the same time) are considered as extra barcodes recovered. }
% \label[sup]{sup:rapid-run-1-time}\end{figure}

% \clearpage
% \thispagestyle{empty}
% \begin{figure}[htbp]
%     \begin{center}
%         \includegraphics[width=0.8\textwidth]{Figures/figure_6_2.png}
%     \end{center}

%     \caption[Run 2 rapid coverage filtering]{The mean amplicon coverage for each barcode, for a library prepared using the midnight protocol.
%     \textbf{A}) Baseline, where no adaptive sampling was applied. This was the condition present on the odd numbered channels on a standard MinION flow cell.
%     \textbf{B}) SF35x had a \SI{35}{\x} coverage swordfish threshold target. This was the condition present on the even numbered channels on a standard MinION flow cell.
%     \textbf{C}) Fold change for the mean amplicon coverage per barcode, between SF35x and control.
%     }
% \label[sup]{sup:rapid-run-2-coverage}\end{figure}

% \clearpage
% \thispagestyle{empty}
% \begin{figure}[htbp]
%     \begin{center}
%         \includegraphics[width=0.8\textwidth]{Figures/figure_7_2.png}
%     \end{center}

%     \caption[Run 2 rapid time until completion]{Overlapped runs in our second rapid kit protocol based experiment (6 hours of sequencing) marking the time at which a barcode reached \SI{90}{\percent} of amplicons at \SI{20}{\x}.
%     Time saved is considered in runs that are left shifted in the other two runs compared to the control run.
%     Any points above the Control run (at the same time) are considered as extra barcodes recovered. }

% \label[sup]{sup:rapid-run-2-time}\end{figure}

% \clearpage
% \thispagestyle{empty}
% \begin{figure}[htbp]
%     \begin{center}
%         \includegraphics[width=0.8\textwidth]{Figures/figure_6_3.png}
%     \end{center}

%     \caption[Run 3 rapid coverage filtering]{The mean amplicon coverage for each barcode, for a library prepared using the midnight protocol.
%     \textbf{A}) Baseline, where no adaptive sampling was applied. This was the condition present on the odd numbered channels on a standard MinION flow cell.
%     \textbf{B}) SF35x had a \SI{35}{\x} coverage swordfish threshold target. This was the condition present on the even numbered channels on a standard MinION flow cell.
%     \textbf{C}) Fold change for the mean amplicon coverage per barcode, between SF35x and control
%     }
% \label[sup]{sup:rapid-run-3-coverage}\end{figure}

% \clearpage
% \thispagestyle{empty}
% \begin{figure}[htbp]
%     \begin{center}
%         \includegraphics[width=0.8\textwidth]{Figures/figure_7_3.png}
%     \end{center}

%     \caption[Run 3 rapid time until completion]{Overlapped runs in our third rapid kit protocol based experiment (6 hours of sequencing) marking the time at which a barcode reached \SI{90}{\percent} of amplicons at \SI{20}{\x}.
%     Time saved is considered in runs that are left shifted in the other two runs compared to the control run.
%     Any points above the Control run (at the same time) are considered as extra barcodes recovered. }

% \label[sup]{sup:rapid-run-3-time}\end{figure}

\clearpage

\section{Supplementary tables}
\newgeometry{left=2.5cm, top=1.5cm}
\begin{landscape}
\begin{table}[hbtp]
\centering
\begin{tabularx}{1.4\textwidth}{@{}XXXXXXXXXXX@{}}
\toprule
\textbf{Sample ID} &
  \textbf{Sample type} &
  \textbf{E gene Ct} &
  \textbf{S gene Ct} &
  \textbf{in house PCR} &
  \textbf{PCR cycles} &
  \textbf{Conc. ng/ul} &
  \textbf{Amount DNA  for ideally 100 ng} &
  \textbf{Amount H2O} &
  \textbf{Barcode} &
  \textbf{Detected in Library} \\ \midrule
clin-001           & swab/cDNA    & Positive & 12.31   & 33.54 & 1200 - 65°C & 14.9    & 7  & 3 & Barcode88 & Yes                    \\
clin-002           & swab/cDNA    & 26.99    & 26.69   & 23.31 & 1200 - 65°C & 34.8    & 3  & 7 & Barcode76 & Yes                    \\
clin-003           & swab/cDNA    & 27.48    & 25.19   & 31.92 & 1200 - 65°C & 51.6    & 2  & 8 & Barcode64 & Yes                    \\
clin-004           & swab/cDNA    & 16.5     & 18.4    &       & 1200 - 65°C & 4.3     & 10 & 0 & Barcode52 & Yes                    \\
clin-005           & swab/cDNA    & 23.3     & 25.4    &       & 1200 - 65°C & 3.08    & 10 & 0 & Barcode40 & Yes                    \\
clin-006           & swab/cDNA    & 30.5     & 32.2    &       & 1200 - 65°C & 0.264   & 10 & 0 & Barcode28 & Not detected           \\
clin-007           & swab/cDNA    & 21.3     & 23.2    &       & 1200 - 65°C & too low & 10 & 0 & Barcode16 & Yes (single amplicon)  \\
clin-008           & swab/cDNA    & 14.41    & unknown &       & 1200 - 65°C & 3.74    & 10 & 0 & Barcode04 & Yes                    \\
clin-009           & swab/cDNA    & 21.15    & unknown &       & 1200 - 65°C & 0.46    & 10 & 0 & Barcode94 & Not detected           \\
clin-010           & swab/cDNA    & 19       & unknown &       & 1200 - 65°C & 0.114   & 10 & 0 & Barcode82 & Not detected           \\
clin-011           & swab/cDNA    & 25       & unknown &       & 1200 - 65°C & 0.394   & 10 & 0 & Barcode70 & Not detected           \\
clin-012           & swab/cDNA    & unknown  & unknown &       & 1200 - 65°C & 90.8    & 2  & 8 & Barcode58 & Yes                    \\
clin-013           & swab/cDNA    & unknown  & unknown & 25    & 1200 - 65°C & 2.9     & 10 & 0 & Barcode46 & Yes                    \\
Positive Control 1 & culture/cDNA &          &         &       & 1200 - 65°C & 2       & 10 & 0 & Barcode34 & Yes                    \\
Positive Control 2 & culture/cDNA &          &         &       & 1200 - 65°C & 1.05    & 10 & 0 & Barcode22 & Yes                    \\
Negative Control   &              &          &         &       & 1200 - 65°C & too low & 10 & 0 & Barcode10 & Not detected (Correct) \\ \bottomrule
\end{tabularx}%

\caption{CT values and sample information for the SARS-CoV-2 samples that were used in the first experiment.}
\label[sup-tab]{sup:table-ct-scores}
\end{table}
\end{landscape}
\restoregeometry
\clearpage

\begin{table}[hbtp]
\centering
\resizebox{\textwidth}{!}{%
\begin{tabular}{@{}lllll@{}}
\toprule
\multirow{2}{*}{} &
  \multicolumn{2}{l}{\textbf{Total Amplicons Seen}} &
  \multicolumn{2}{l}{\textbf{\begin{tabular}[c]{@{}l@{}}Amplicons from non-abundant\\  barcodes only\end{tabular}}} \\ \cmidrule(l){2-5} 
 &
  \textbf{\textgreater 0X} &
  \textbf{\textgreater 50X} &
  \textbf{\textgreater 0X} &
  \textbf{\textgreater 50X} \\ \cmidrule(r){1-1}
Control Run & 306 & 271 & 178 & 150 \\
Deplete Abundant & 287 & 166 & 178 & 166 \\
Live 002 & 305 & 222 & 177 & 109 \\
Live 004 & 306 & 214 & 178 & 103 \\ \bottomrule
\end{tabular}%
}
\caption{Total count of barcode/amplicons seen in each experiment, and count of amplicons over 50x Coverage, after 110 minutes of sequencing.}
\label[sup-tab]{sup:table-notts-amplicons}\end{table}
\clearpage
\begin{center}
\begin{table}
\centering
\begin{tabular}{lrl}
\toprule
Run & Yield (Basepairs) & Time \\
\midrule
SF Control Run & 388,212,762 & 110 Minutes \\
SF accept nonabundant & 422,515,038 & 110 Minutes \\
Live 002 & 434,545,437 & 110 Minutes \\
Live 004 & 314,024,726 & 110 Minutes \\
SF200x & 2,358,637,912 & 6 Hours \\
SF100x & 2,306,728,845 & 6 Hours \\
Baseline & 1,963,833,152 & 6 Hours \\
\bottomrule
\end{tabular}
\caption[Yields for our two runs]{Run yields during the given time period for all experiment runs.}
\label[sup-tab]{sup:table-yield}
\end{table}
\end{center}
\clearpage

\begin{table}[hbt]
\centering
\resizebox{\textwidth}{!}{%
\begin{tabular}{lrr}
\toprule
 & \textbf{Total amplicons seen} & \textbf{Amplicons over 50x} \\
\midrule
Control Run & 2,736 & 2,478 \\
Swordfish 100x & 2,763 & 2,579 \\
Swordfish 200x & 2,753 & 2,586 \\
\bottomrule
\end{tabular}

}
\caption{Total count of barcode/amplicons seen in our second experiment, and those over 50x Coverage, after 360 minutes of sequencing.}
\label[sup-tab]{sup:table-BC-amplicons}\end{table}

\clearpage
\section{Supplementary files}
\subsection{Supplementary file 1}\label[sup-file]{sup:file-pdf-report}
PDF reports generated by the ARTIC tab in minoTour, bundled and compressed into a tar.gz file. Each barcode has a report generated, showing a simple line chart of coverage along the genome, and if the barcode has been run through the ARTIC medaka pipeline, the aln2type output report is included. A PDF summary for the whole run is also included, containing the mean read length and count per barcode, the SNIPIT plot of the run and the phylogenetic tree.
\subsection{Supplementary file 2}\label[sup-file]{sup:file-pangolin-lineages}
CSV of lineage assigned to each sample at the FR, RU and SA timepoints for both the medaka and nanopolish generated consensus sequences. Cells marked N/A did not have sequences for that time point for both medaka and nanopolish, and cells marked None did not generate a lineage after running pangolin on them.
\subsection{Supplementary file 3}\label[sup-file]{sup:file-medaka-nextclade}
Output CSV of nextclade (https://clades.nextstrain.org) web app for all our medaka consensus sequences.
\subsection{Supplementary file  4}\label[sup-file]{sup:file-nanopolish-nextclade}
Output CSV of nextclade (https://clades.nextstrain.org) web app for all our nanopolish consensus sequences.
\subsection{Supplementary file 5}\label[sup-file]{sup:file-bed-file}
Bed file provided for the custom 1200 amplicon scheme.

\end{document}
