# Supplementary material for: A framework for real-time monitoring, analysis and adaptive sampling of viral amplicon nanopore sequencing
Source: Front Genet. 2023 Mar 27;14:1138582. doi: 10.3389/fgene.2023.1138582 (PMC10083257; doi:10.3389/fgene.2023.1138582)
Supplement: Supplementary file 1 [file DataSheet1.ZIP › supplementary_data/Supplementary_file_5_BC_nCoV-2019.scheme.bed]

MN908947.3	30	54	nCoV-2019_1_LEFT	nCoV-2019_1	+
MN908947.3	1230	1256	nCoV-2019_1_RIGHT	nCoV-2019_1	-
MN908947.3	971	995	nCoV-2019_2_LEFT	nCoV-2019_2	+
MN908947.3	2179	2204	nCoV-2019_2_RIGHT	nCoV-2019_2	-
MN908947.3	1848	1875	nCoV-2019_3_LEFT	nCoV-2019_1	+
MN908947.3	3067	3093	nCoV-2019_3_RIGHT	nCoV-2019_1	-
MN908947.3	2906	2935	nCoV-2019_4_LEFT	nCoV-2019_2	+
MN908947.3	4058	4083	nCoV-2019_4_RIGHT	nCoV-2019_2	-
MN908947.3	3834	3861	nCoV-2019_5_LEFT	nCoV-2019_1	+
MN908947.3	5003	5024	nCoV-2019_5_RIGHT	nCoV-2019_1	-
MN908947.3	4694	4718	nCoV-2019_6_LEFT	nCoV-2019_2	+
MN908947.3	5914	5941	nCoV-2019_6_RIGHT	nCoV-2019_2	-
MN908947.3	5530	5551	nCoV-2019_7_LEFT	nCoV-2019_1	+
MN908947.3	6740	6767	nCoV-2019_7_RIGHT	nCoV-2019_1	-
MN908947.3	6447	6474	nCoV-2019_8_LEFT	nCoV-2019_2	+
MN908947.3	7612	7641	nCoV-2019_8_RIGHT	nCoV-2019_2	-
MN908947.3	7497	7525	nCoV-2019_9_LEFT	nCoV-2019_1	+
MN908947.3	8689	8713	nCoV-2019_9_RIGHT	nCoV-2019_1	-
MN908947.3	8540	8572	nCoV-2019_10_LEFT	nCoV-2019_2	+
MN908947.3	9762	9794	nCoV-2019_10_RIGHT	nCoV-2019_2	-
MN908947.3	9526	9553	nCoV-2019_11_LEFT	nCoV-2019_1	+
MN908947.3	10748	10776	nCoV-2019_11_RIGHT	nCoV-2019_1	-
MN908947.3	10552	10575	nCoV-2019_12_LEFT	nCoV-2019_2	+
MN908947.3	11710	11742	nCoV-2019_12_RIGHT	nCoV-2019_2	-
MN908947.3	11542	11571	nCoV-2019_13_LEFT	nCoV-2019_1	+
MN908947.3	12714	12734	nCoV-2019_13_RIGHT	nCoV-2019_1	-
MN908947.3	12563	12593	nCoV-2019_14_LEFT	nCoV-2019_2	+
MN908947.3	13744	13773	nCoV-2019_14_RIGHT	nCoV-2019_2	-
MN908947.3	13582	13609	nCoV-2019_15_LEFT	nCoV-2019_1	+
MN908947.3	14760	14784	nCoV-2019_15_RIGHT	nCoV-2019_1	-
MN908947.3	14628	14654	nCoV-2019_16_LEFT	nCoV-2019_2	+
MN908947.3	15767	15795	nCoV-2019_16_RIGHT	nCoV-2019_2	-
MN908947.3	15584	15607	nCoV-2019_17_LEFT	nCoV-2019_1	+
MN908947.3	16810	16839	nCoV-2019_17_RIGHT	nCoV-2019_1	-
MN908947.3	16635	16655	nCoV-2019_18_LEFT	nCoV-2019_2	+
MN908947.3	17863	17891	nCoV-2019_18_RIGHT	nCoV-2019_2	-
MN908947.3	17689	17715	nCoV-2019_19_LEFT	nCoV-2019_1	+
MN908947.3	18910	18941	nCoV-2019_19_RIGHT	nCoV-2019_1	-
MN908947.3	18759	18787	nCoV-2019_20_LEFT	nCoV-2019_2	+
MN908947.3	19958	19980	nCoV-2019_20_RIGHT	nCoV-2019_2	-
MN908947.3	19792	19814	nCoV-2019_21_LEFT	nCoV-2019_1	+
MN908947.3	20973	20999	nCoV-2019_21_RIGHT	nCoV-2019_1	-
MN908947.3	20788	20818	nCoV-2019_22_LEFT	nCoV-2019_2	+
MN908947.3	21927	21957	nCoV-2019_22_RIGHT	nCoV-2019_2	-
MN908947.3	21531	21560	nCoV-2019_23_LEFT	nCoV-2019_1	+
MN908947.3	22746	22777	nCoV-2019_23_RIGHT	nCoV-2019_1	-
MN908947.3	22591	22615	nCoV-2019_24_LEFT	nCoV-2019_2	+
MN908947.3	23860	23887	nCoV-2019_24_RIGHT	nCoV-2019_2	-
MN908947.3	23495	23517	nCoV-2019_25_LEFT	nCoV-2019_1	+
MN908947.3	24698	24724	nCoV-2019_25_RIGHT	nCoV-2019_1	-
MN908947.3	24147	24173	nCoV-2019_26_LEFT	nCoV-2019_2	+
MN908947.3	25324	25349	nCoV-2019_26_RIGHT	nCoV-2019_2	-
MN908947.3	25179	25206	nCoV-2019_27_LEFT	nCoV-2019_1	+
MN908947.3	26362	26387	nCoV-2019_27_RIGHT	nCoV-2019_1	-
MN908947.3	25969	25994	nCoV-2019_28_LEFT	nCoV-2019_2	+
MN908947.3	27146	27171	nCoV-2019_28_RIGHT	nCoV-2019_2	-
MN908947.3	26561	26586	nCoV-2019_29_LEFT	nCoV-2019_1	+
MN908947.3	27694	27720	nCoV-2019_29_RIGHT	nCoV-2019_1	-
MN908947.3	27177	27203	nCoV-2019_30_LEFT	nCoV-2019_2	+
MN908947.3	28411	28435	nCoV-2019_30_RIGHT	nCoV-2019_2	-
MN908947.3	28333	28356	nCoV-2019_31_LEFT	nCoV-2019_1	+
MN908947.3	29477	29503	nCoV-2019_31_RIGHT	nCoV-2019_1	-
MN908947.3	28571	28599	nCoV-2019_32_LEFT	nCoV-2019_2	+
MN908947.3	29783	29808	nCoV-2019_32_RIGHT	nCoV-2019_2	-
