# Supplementary material for: A framework for real-time monitoring, analysis and adaptive sampling of viral amplicon nanopore sequencing
Source: Front Genet. 2023 Mar 27;14:1138582. doi: 10.3389/fgene.2023.1138582 (PMC10083257; doi:10.3389/fgene.2023.1138582)
Supplement: Supplementary file 1 [file DataSheet1.ZIP › supplementary_data/supplementary_file_3.csv]

seqName	clade	qc.overallScore	qc.overallStatus	totalSubstitutions	totalDeletions	totalInsertions	totalAminoacidSubstitutions	totalAminoacidDeletions	totalMissing	totalNonACGTNs	totalPcrPrimerChanges	substitutions	deletions	insertions	aaSubstitutions	aaDeletions	missing	nonACGTNs	pcrPrimerChanges	alignmentScore	alignmentStart	alignmentEnd	qc.missingData.missingDataThreshold	qc.missingData.score	qc.missingData.status	qc.missingData.totalMissing	qc.mixedSites.mixedSitesThreshold	qc.mixedSites.score	qc.mixedSites.status	qc.mixedSites.totalMixedSites	qc.privateMutations.cutoff	qc.privateMutations.excess	qc.privateMutations.score	qc.privateMutations.status	qc.privateMutations.total	qc.snpClusters.clusteredSNPs	qc.snpClusters.score	qc.snpClusters.status	qc.snpClusters.totalSNPs	qc.frameShifts.frameShifts	qc.frameShifts.totalFrameShifts	qc.frameShifts.score	qc.frameShifts.status	qc.stopCodons.stopCodons	qc.stopCodons.totalStopCodons	qc.stopCodons.score	qc.stopCodons.status	errors
CV193_19_M1_nb69_sa_med/ARTIC/medaka MN908947.3	20I (Alpha, V1)	94.983501	mediocre	32	19	0	22	6	2929	0	4	C241T,G625T,C913T,C3037T,C3267T,A3569G,C5388A,C5986T,T6954C,C11681A,C14408T,C14676T,C15279T,T16176C,C20233T,C23271A,A23403G,C23604A,C23709T,T23765G,T24506G,G24914C,C27972T,G28048T,A28111G,G28280C,A28281T,T28282A,G28881A,G28882A,G28883C,C28977T	11288-11296,21765-21770,21992-21994,28271		N:D3L,N:R203K,N:G204R,N:S235F,ORF1a:K120N,ORF1a:T1001I,ORF1a:S1102G,ORF1a:A1708D,ORF1a:I2230T,ORF1a:L3806M,ORF1b:P314L,ORF1b:P2256S,ORF8:Q27*,ORF8:R52I,ORF8:Y73C,S:A570D,S:D614G,S:P681H,S:T716I,S:S735A,S:S982A,S:D1118H	ORF1a:S3675-,ORF1a:G3676-,ORF1a:F3677-,S:H69-,S:V70-,S:Y144-	1-54,1943-2205,2569-2850,7093-7332,11373-11584,11587,13364-13625,19912-20200,22878-23144,25970-26219,26891-27164,27512-27808,29666-29903		ChinaCDC_N_F:G28881A;G28882A;G28883C,ChinaCDC_N_R:C28977T	89496	0	29903	3000.000000	97.370370	mediocre	2929	10.000000	0.000000	good	0	24.000000	1.000000	4.166667	good	9.000000		0.000000	good	0		0	0.000000	good		0	0.000000	good
CV193_19_M1_nb69_ru_med/ARTIC/medaka MN908947.3	20I (Alpha, V1)	45.911279	mediocre	33	19	0	23	6	2126	0	4	C241T,G625T,C913T,C3037T,C3267T,A3569G,C5388A,C5986T,T6954C,C11681A,C14408T,C14676T,C15279T,T16176C,C20233T,A23063T,C23271A,A23403G,C23604A,C23709T,T23765G,T24506G,G24914C,C27972T,G28048T,A28111G,G28280C,A28281T,T28282A,G28881A,G28882A,G28883C,C28977T	11288-11296,21765-21770,21992-21994,28271		N:D3L,N:R203K,N:G204R,N:S235F,ORF1a:K120N,ORF1a:T1001I,ORF1a:S1102G,ORF1a:A1708D,ORF1a:I2230T,ORF1a:L3806M,ORF1b:P314L,ORF1b:P2256S,ORF8:Q27*,ORF8:R52I,ORF8:Y73C,S:N501Y,S:A570D,S:D614G,S:P681H,S:T716I,S:S735A,S:S982A,S:D1118H	ORF1a:S3675-,ORF1a:G3676-,ORF1a:F3677-,S:H69-,S:V70-,S:Y144-	1-54,1943-2205,2569-2850,7093-7332,11373-11584,11587,19912-20200,25970-26219,27512-27808,29666-29903		ChinaCDC_N_F:G28881A;G28882A;G28883C,ChinaCDC_N_R:C28977T	89492	0	29903	3000.000000	67.629630	mediocre	2126	10.000000	0.000000	good	0	24.000000	1.000000	4.166667	good	9.000000		0.000000	good	0		0	0.000000	good		0	0.000000	good
CV193_19_M1_nb69_fr_med/ARTIC/medaka MN908947.3	20I (Alpha, V1)	6.436680	good	34	19	0	23	6	947	0	4	C241T,G625T,C913T,C3037T,C3267T,A3569G,C5388A,C5986T,T6954C,T11587C,C11681A,C14408T,C14676T,C15279T,T16176C,C20233T,A23063T,C23271A,A23403G,C23604A,C23709T,T23765G,T24506G,G24914C,C27972T,G28048T,A28111G,G28280C,A28281T,T28282A,G28881A,G28882A,G28883C,C28977T	11288-11296,21765-21770,21992-21994,28271		N:D3L,N:R203K,N:G204R,N:S235F,ORF1a:K120N,ORF1a:T1001I,ORF1a:S1102G,ORF1a:A1708D,ORF1a:I2230T,ORF1a:L3806M,ORF1b:P314L,ORF1b:P2256S,ORF8:Q27*,ORF8:R52I,ORF8:Y73C,S:N501Y,S:A570D,S:D614G,S:P681H,S:T716I,S:S735A,S:S982A,S:D1118H	ORF1a:S3675-,ORF1a:G3676-,ORF1a:F3677-,S:H69-,S:V70-,S:Y144-	1-54,7093-7332,19912-20200,27512-27808,29837-29903		ChinaCDC_N_F:G28881A;G28882A;G28883C,ChinaCDC_N_R:C28977T	89488	0	29903	3000.000000	23.962963	good	947	10.000000	0.000000	good	0	24.000000	2.000000	8.333333	good	10.000000		0.000000	good	0		0	0.000000	good		0	0.000000	good
CV193_19_M1_nb83_fr_med/ARTIC/medaka MN908947.3	20B	6347.367915	bad	10	0	0	6	0	21811	0	4	C913T,C3267T,C5986T,C23604A,C23709T,G28881A,G28882A,G28883C,C28977T,G29639T			N:R203K,N:G204R,N:S235F,ORF1a:T1001I,S:P681H,S:T716I		1-342,591-592,1005-2529,2881-3166,3508-3795,4143-4322,4667-4966,5297-5586,6248-7332,7853,7998-9226,9558-10688,11049-11889,12235-13029,13364-17406,17739-18918,19276-21104,21428-23466,23823-25003,25348-26860,27113,27191-28699,29357-29510,29837-29903		ChinaCDC_N_F:G28881A;G28882A;G28883C,ChinaCDC_N_R:C28977T	89669	0	29903	3000.000000	796.703704	bad	21811	10.000000	0.000000	good	0	24.000000	-7.000000	0.000000	good	1.000000		0.000000	good	0		0	0.000000	good		0	0.000000	good
CV193_19_M1_nb83_ru_med/ARTIC/medaka MN908947.3	20B	6970.394568	bad	10	0	0	6	0	22842	0	4	C913T,C3267T,C5986T,C23604A,C23709T,G28881A,G28882A,G28883C,C28977T,G29639T			N:R203K,N:G204R,N:S235F,ORF1a:T1001I,S:P681H,S:T716I		1-342,591-592,1005-3166,3508-3795,4143-4322,4667-4966,5297-5586,6248-7332,7853,7998-9226,9558-10688,11049-11889,12235-13029,13364-17406,17739-23466,23823-25003,25348-26860,27113,27191-28699,29357-29510,29837-29903		ChinaCDC_N_F:G28881A;G28882A;G28883C,ChinaCDC_N_R:C28977T	89669	0	29903	3000.000000	834.888889	bad	22842	10.000000	0.000000	good	0	24.000000	-7.000000	0.000000	good	1.000000		0.000000	good	0		0	0.000000	good		0	0.000000	good
CV193_19_M1_nb45_sa_med/ARTIC/medaka MN908947.3	20I (Alpha, V1)	29.770401	good	32	19	0	22	6	1734	0	4	C241T,C913T,C3037T,C3267T,C5388A,C5986T,A6464C,T6954C,C7749T,C8655T,A12162G,C14408T,C14676T,C15279T,T16176C,C16457T,A17615G,C23271A,A23403G,C23604A,C23709T,C23757T,G23984A,T24506G,G24914C,G28280C,A28281T,T28282A,G28881A,G28882A,G28883C,C28977T	11288-11296,21765-21770,21992-21994,28271		N:D3L,N:R203K,N:G204R,N:S235F,ORF1a:T1001I,ORF1a:A1708D,ORF1a:K2067Q,ORF1a:I2230T,ORF1a:T2495I,ORF1a:S2797F,ORF1a:Q3966R,ORF1b:P314L,ORF1b:S997L,ORF1b:K1383R,S:A570D,S:D614G,S:P681H,S:T716I,S:T732I,S:D808N,S:S982A,S:D1118H	ORF1a:S3675-,ORF1a:G3676-,ORF1a:F3677-,S:H69-,S:V70-,S:Y144-	1-54,7093-7332,19276-19570,22325-22542,22878-23144,27512-28104,29837-29903		ChinaCDC_N_F:G28881A;G28882A;G28883C,ChinaCDC_N_R:C28977T	89496	0	29903	3000.000000	53.111111	mediocre	1734	10.000000	0.000000	good	0	24.000000	3.000000	12.500000	good	11.000000		0.000000	good	0		0	0.000000	good		0	0.000000	good
CV193_19_M1_nb45_fr_med/ARTIC/medaka MN908947.3	20I (Alpha, V1)	2.914952	good	34	19	0	23	6	400	0	4	C241T,C913T,C3037T,C3267T,C5388A,C5986T,A6464C,T6954C,C7749T,C8655T,A12162G,C14408T,C14676T,C15279T,T16176C,C16457T,A17615G,A23063T,C23271A,A23403G,C23604A,C23709T,C23757T,G23984A,T24506G,G24914C,G27806T,G28280C,A28281T,T28282A,G28881A,G28882A,G28883C,C28977T	11288-11296,21765-21770,21992-21994,28271		N:D3L,N:R203K,N:G204R,N:S235F,ORF1a:T1001I,ORF1a:A1708D,ORF1a:K2067Q,ORF1a:I2230T,ORF1a:T2495I,ORF1a:S2797F,ORF1a:Q3966R,ORF1b:P314L,ORF1b:S997L,ORF1b:K1383R,S:N501Y,S:A570D,S:D614G,S:P681H,S:T716I,S:T732I,S:D808N,S:S982A,S:D1118H	ORF1a:S3675-,ORF1a:G3676-,ORF1a:F3677-,S:H69-,S:V70-,S:Y144-	1-54,27826-28104,29837-29903		ChinaCDC_N_F:G28881A;G28882A;G28883C,ChinaCDC_N_R:C28977T	89488	0	29903	3000.000000	3.703704	good	400	10.000000	0.000000	good	0	24.000000	4.000000	16.666667	good	12.000000		0.000000	good	0		0	0.000000	good		0	0.000000	good
CV193_19_M1_nb45_ru_med/ARTIC/medaka MN908947.3	20I (Alpha, V1)	2.914952	good	34	19	0	23	6	400	0	4	C241T,C913T,C3037T,C3267T,C5388A,C5986T,A6464C,T6954C,C7749T,C8655T,A12162G,C14408T,C14676T,C15279T,T16176C,C16457T,A17615G,A23063T,C23271A,A23403G,C23604A,C23709T,C23757T,G23984A,T24506G,G24914C,G27806T,G28280C,A28281T,T28282A,G28881A,G28882A,G28883C,C28977T	11288-11296,21765-21770,21992-21994,28271		N:D3L,N:R203K,N:G204R,N:S235F,ORF1a:T1001I,ORF1a:A1708D,ORF1a:K2067Q,ORF1a:I2230T,ORF1a:T2495I,ORF1a:S2797F,ORF1a:Q3966R,ORF1b:P314L,ORF1b:S997L,ORF1b:K1383R,S:N501Y,S:A570D,S:D614G,S:P681H,S:T716I,S:T732I,S:D808N,S:S982A,S:D1118H	ORF1a:S3675-,ORF1a:G3676-,ORF1a:F3677-,S:H69-,S:V70-,S:Y144-	1-54,27826-28104,29837-29903		ChinaCDC_N_F:G28881A;G28882A;G28883C,ChinaCDC_N_R:C28977T	89488	0	29903	3000.000000	3.703704	good	400	10.000000	0.000000	good	0	24.000000	4.000000	16.666667	good	12.000000		0.000000	good	0		0	0.000000	good		0	0.000000	good
CV193_19_M1_nb10_ru_med/ARTIC/medaka MN908947.3	20I (Alpha, V1)	719.630302	bad	29	10	0	17	3	7543	0	4	C241T,G713C,G714T,C913T,C3267T,C5388A,C5986T,G10193A,A10195T,C14408T,C14676T,C15279T,T16176C,A23063T,C23271A,A23403G,T24506G,G24914C,C27972T,G28048T,A28111G,G28280C,A28281T,T28282A,G28881A,G28882A,G28883C,C28977T,G29736T	21765-21770,21992-21994,28271		N:D3L,N:R203K,N:G204R,N:S235F,ORF1a:G150L,ORF1a:T1001I,ORF1a:A1708D,ORF1a:E3310N,ORF1b:P314L,ORF8:Q27*,ORF8:R52I,ORF8:Y73C,S:N501Y,S:A570D,S:D614G,S:S982A,S:D1118H	S:H69-,S:V70-,S:Y144-	1-54,2243-3166,4996-5287,6847-7332,8320-8913,9246-9502,9835-10099,11049-11331,12780-13029,13364-13625,14899-15193,17807,18037-18275,19276-19570,19912-20200,20912,21147-21682,22014-22542,23501-24100,25647-26219,27512-27808,29357-29510,29837-29903		ChinaCDC_N_F:G28881A;G28882A;G28883C,ChinaCDC_N_R:C28977T	89542	0	29903	3000.000000	268.259259	bad	7543	10.000000	0.000000	good	0	24.000000	0.000000	0.000000	good	8.000000		0.000000	good	0		0	0.000000	good		0	0.000000	good
CV193_19_M1_nb10_fr_med/ARTIC/medaka MN908947.3	20I (Alpha, V1)	330.431605	bad	30	10	0	18	3	5208	0	4	C241T,G713C,G714T,C913T,C3267T,C5388A,C5986T,T6954C,G10193A,A10195T,C14408T,C14676T,C15279T,T16176C,A23063T,C23271A,A23403G,T24506G,G24914C,C27972T,G28048T,A28111G,G28280C,A28281T,T28282A,G28881A,G28882A,G28883C,C28977T,G29736T	21765-21770,21992-21994,28271		N:D3L,N:R203K,N:G204R,N:S235F,ORF1a:G150L,ORF1a:T1001I,ORF1a:A1708D,ORF1a:I2230T,ORF1a:E3310N,ORF1b:P314L,ORF8:Q27*,ORF8:R52I,ORF8:Y73C,S:N501Y,S:A570D,S:D614G,S:S982A,S:D1118H	S:H69-,S:V70-,S:Y144-	1-54,2243-2529,2881-3166,7093-7332,8320-8913,9246-9502,9835-10099,11049-11331,12780-13029,13364-13625,14899-15193,17807,18037-18275,19912-20200,20912,21428-21682,22014-22542,23501-24100,29357-29510,29837-29903		ChinaCDC_N_F:G28881A;G28882A;G28883C,ChinaCDC_N_R:C28977T	89538	0	29903	3000.000000	181.777778	bad	5208	10.000000	0.000000	good	0	24.000000	0.000000	0.000000	good	8.000000		0.000000	good	0		0	0.000000	good		0	0.000000	good
CV193_19_M1_nb94_fr_med/ARTIC/medaka MN908947.3	20I (Alpha, V1)	4.340278	good	37	19	0	23	6	121	0	6	C241T,C292T,C913T,C3037T,C3267T,C5388A,C5986T,C6279T,T6954C,C12784T,C14408T,C14676T,C15279T,T16176C,G22899A,A23063T,C23271A,A23403G,C23604A,C23709T,T24506G,G24914C,C25669T,T27438C,C27972T,G28048T,A28111G,G28280C,A28281T,T28282A,A28358T,G28881A,G28882A,G28883C,C28977T,C29640T,C29733T	11288-11296,21765-21770,21992-21994,28271		N:D3L,N:N29Y,N:R203K,N:G204R,N:S235F,ORF1a:T1001I,ORF1a:A1708D,ORF1a:P2005L,ORF1a:I2230T,ORF1b:P314L,ORF3a:H93Y,ORF8:Q27*,ORF8:R52I,ORF8:Y73C,ORF9b:R25S,S:G446D,S:N501Y,S:A570D,S:D614G,S:P681H,S:T716I,S:S982A,S:D1118H	ORF1a:S3675-,ORF1a:G3676-,ORF1a:F3677-,S:H69-,S:V70-,S:Y144-	1-54,29837-29903		ChinaCDC_N_F:G28881A;G28882A;G28883C,ChinaCDC_N_R:C28977T,USCDC_N1_R:A28358T,Pasteur_IP2_R:C12784T	89476	0	29903	3000.000000	0.000000	good	121	10.000000	0.000000	good	0	24.000000	5.000000	20.833333	good	13.000000		0.000000	good	0		0	0.000000	good		0	0.000000	good
CV193_19_M1_nb94_ru_med/ARTIC/medaka MN908947.3	20I (Alpha, V1)	4.531279	good	37	19	0	23	6	418	0	6	C241T,C292T,C913T,C3037T,C3267T,C5388A,C5986T,C6279T,T6954C,C12784T,C14408T,C14676T,C15279T,T16176C,G22899A,A23063T,C23271A,A23403G,C23604A,C23709T,T24506G,G24914C,C25669T,T27438C,C27972T,G28048T,A28111G,G28280C,A28281T,T28282A,A28358T,G28881A,G28882A,G28883C,C28977T,C29640T,C29733T	11288-11296,21765-21770,21992-21994,28271		N:D3L,N:N29Y,N:R203K,N:G204R,N:S235F,ORF1a:T1001I,ORF1a:A1708D,ORF1a:P2005L,ORF1a:I2230T,ORF1b:P314L,ORF3a:H93Y,ORF8:Q27*,ORF8:R52I,ORF8:Y73C,ORF9b:R25S,S:G446D,S:N501Y,S:A570D,S:D614G,S:P681H,S:T716I,S:S982A,S:D1118H	ORF1a:S3675-,ORF1a:G3676-,ORF1a:F3677-,S:H69-,S:V70-,S:Y144-	1-54,27512-27808,29837-29903		ChinaCDC_N_F:G28881A;G28882A;G28883C,ChinaCDC_N_R:C28977T,USCDC_N1_R:A28358T,Pasteur_IP2_R:C12784T	89476	0	29903	3000.000000	4.370370	good	418	10.000000	0.000000	good	0	24.000000	5.000000	20.833333	good	13.000000		0.000000	good	0		0	0.000000	good		0	0.000000	good
CV193_19_M1_nb94_sa_med/ARTIC/medaka MN908947.3	20I (Alpha, V1)	101.287809	bad	32	19	0	20	6	3015	0	6	C241T,C292T,C913T,C3037T,C3267T,C5388A,C5986T,C6279T,T6954C,C12784T,C14408T,C14676T,C15279T,T16176C,C23271A,A23403G,C23604A,C23709T,T24506G,G24914C,T27438C,C27972T,G28048T,A28111G,G28280C,A28281T,T28282A,A28358T,G28881A,G28882A,G28883C,C28977T	11288-11296,21765-21770,21992-21994,28271		N:D3L,N:N29Y,N:R203K,N:G204R,N:S235F,ORF1a:T1001I,ORF1a:A1708D,ORF1a:P2005L,ORF1a:I2230T,ORF1b:P314L,ORF8:Q27*,ORF8:R52I,ORF8:Y73C,ORF9b:R25S,S:A570D,S:D614G,S:P681H,S:T716I,S:S982A,S:D1118H	ORF1a:S3675-,ORF1a:G3676-,ORF1a:F3677-,S:H69-,S:V70-,S:Y144-	1-54,1943-2205,2569-2850,7093-7332,22325-22542,22878-23144,25647-26219,26891-27164,27512-27808,29357-29903		ChinaCDC_N_F:G28881A;G28882A;G28883C,ChinaCDC_N_R:C28977T,USCDC_N1_R:A28358T,Pasteur_IP2_R:C12784T	89496	0	29903	3000.000000	100.555556	bad	3015	10.000000	0.000000	good	0	24.000000	1.000000	4.166667	good	9.000000		0.000000	good	0		0	0.000000	good		0	0.000000	good
CV193_19_M1_nb46_sa_med/ARTIC/medaka MN908947.3	20I (Alpha, V1)	15.911235	good	30	19	0	19	6	1377	0	4	C241T,C913T,C3037T,C3267T,C5388A,C5986T,A10323G,C14408T,C14676T,T15096C,C15279T,T16176C,A23063T,C23271A,A23403G,C23604A,C23709T,T24506G,G24914C,C27972T,G28048T,A28095T,A28111G,G28280C,A28281T,T28282A,G28881A,G28882A,G28883C,C28977T	11288-11296,21765-21770,21992-21994,28271		N:D3L,N:R203K,N:G204R,N:S235F,ORF1a:T1001I,ORF1a:A1708D,ORF1a:K3353R,ORF1b:P314L,ORF8:Q27*,ORF8:R52I,ORF8:K68*,ORF8:Y73C,S:N501Y,S:A570D,S:D614G,S:P681H,S:T716I,S:S982A,S:D1118H	ORF1a:S3675-,ORF1a:G3676-,ORF1a:F3677-,S:H69-,S:V70-,S:Y144-	1-54,6847-7332,21428-21682,22325-22542,27512-27808,29837-29903		ChinaCDC_N_F:G28881A;G28882A;G28883C,ChinaCDC_N_R:C28977T	89504	0	29903	3000.000000	39.888889	mediocre	1377	10.000000	0.000000	good	0	24.000000	-3.000000	0.000000	good	5.000000		0.000000	good	0		0	0.000000	good		0	0.000000	good
CV193_19_M1_nb46_fr_med/ARTIC/medaka MN908947.3	20I (Alpha, V1)	0.000000	good	31	19	0	20	6	121	0	4	C241T,C913T,C3037T,C3267T,C5388A,C5986T,T6954C,A10323G,C14408T,C14676T,T15096C,C15279T,T16176C,A23063T,C23271A,A23403G,C23604A,C23709T,T24506G,G24914C,C27972T,G28048T,A28095T,A28111G,G28280C,A28281T,T28282A,G28881A,G28882A,G28883C,C28977T	11288-11296,21765-21770,21992-21994,28271		N:D3L,N:R203K,N:G204R,N:S235F,ORF1a:T1001I,ORF1a:A1708D,ORF1a:I2230T,ORF1a:K3353R,ORF1b:P314L,ORF8:Q27*,ORF8:R52I,ORF8:K68*,ORF8:Y73C,S:N501Y,S:A570D,S:D614G,S:P681H,S:T716I,S:S982A,S:D1118H	ORF1a:S3675-,ORF1a:G3676-,ORF1a:F3677-,S:H69-,S:V70-,S:Y144-	1-54,29837-29903		ChinaCDC_N_F:G28881A;G28882A;G28883C,ChinaCDC_N_R:C28977T	89500	0	29903	3000.000000	0.000000	good	121	10.000000	0.000000	good	0	24.000000	-3.000000	0.000000	good	5.000000		0.000000	good	0		0	0.000000	good		0	0.000000	good
CV193_19_M1_nb46_ru_med/ARTIC/medaka MN908947.3	20I (Alpha, V1)	0.000000	good	31	19	0	20	6	122	0	4	C241T,C913T,C3037T,C3267T,C5388A,C5986T,T6954C,A10323G,C14408T,C14676T,T15096C,C15279T,T16176C,A23063T,C23271A,A23403G,C23604A,C23709T,T24506G,G24914C,C27972T,G28048T,A28095T,A28111G,G28280C,A28281T,T28282A,G28881A,G28882A,G28883C,C28977T	11288-11296,21765-21770,21992-21994,28271		N:D3L,N:R203K,N:G204R,N:S235F,ORF1a:T1001I,ORF1a:A1708D,ORF1a:I2230T,ORF1a:K3353R,ORF1b:P314L,ORF8:Q27*,ORF8:R52I,ORF8:K68*,ORF8:Y73C,S:N501Y,S:A570D,S:D614G,S:P681H,S:T716I,S:S982A,S:D1118H	ORF1a:S3675-,ORF1a:G3676-,ORF1a:F3677-,S:H69-,S:V70-,S:Y144-	1-54,1628,29837-29903		ChinaCDC_N_F:G28881A;G28882A;G28883C,ChinaCDC_N_R:C28977T	89500	0	29903	3000.000000	0.000000	good	122	10.000000	0.000000	good	0	24.000000	-3.000000	0.000000	good	5.000000		0.000000	good	0		0	0.000000	good		0	0.000000	good
CV193_19_M1_nb70_fr_med/ARTIC/medaka MN908947.3	20I (Alpha, V1)	0.173611	good	33	19	0	19	6	121	0	4	C241T,C292T,C913T,C3037T,C3267T,C5388A,C5986T,C6543T,T6954C,C9430T,C14408T,C14676T,C15279T,T16176C,A23063T,C23271A,A23403G,C23604A,C23709T,T24506G,G24914C,C27972T,G28048T,A28111G,G28280C,A28281T,T28282A,G28881A,G28882A,G28883C,C28977T,C29640T,C29733T	11288-11296,21765-21770,21992-21994,28271		N:D3L,N:R203K,N:G204R,N:S235F,ORF1a:T1001I,ORF1a:A1708D,ORF1a:T2093I,ORF1a:I2230T,ORF1b:P314L,ORF8:Q27*,ORF8:R52I,ORF8:Y73C,S:N501Y,S:A570D,S:D614G,S:P681H,S:T716I,S:S982A,S:D1118H	ORF1a:S3675-,ORF1a:G3676-,ORF1a:F3677-,S:H69-,S:V70-,S:Y144-	1-54,29837-29903		ChinaCDC_N_F:G28881A;G28882A;G28883C,ChinaCDC_N_R:C28977T	89492	0	29903	3000.000000	0.000000	good	121	10.000000	0.000000	good	0	24.000000	1.000000	4.166667	good	9.000000		0.000000	good	0		0	0.000000	good		0	0.000000	good
CV193_19_M1_nb70_sa_med/ARTIC/medaka MN908947.3	20I (Alpha, V1)	45.188272	mediocre	31	19	0	18	6	2115	0	4	C241T,C292T,C913T,C3037T,C3267T,C5388A,C5986T,C6543T,C9430T,C14408T,C14676T,C15279T,T16176C,A23063T,C23271A,A23403G,C23604A,C23709T,T24506G,G24914C,C27972T,G28048T,A28111G,G28280C,A28281T,T28282A,G28881A,G28882A,G28883C,C28977T,C29640T	11288-11296,21765-21770,21992-21994,28271		N:D3L,N:R203K,N:G204R,N:S235F,ORF1a:T1001I,ORF1a:A1708D,ORF1a:T2093I,ORF1b:P314L,ORF8:Q27*,ORF8:R52I,ORF8:Y73C,S:N501Y,S:A570D,S:D614G,S:P681H,S:T716I,S:S982A,S:D1118H	ORF1a:S3675-,ORF1a:G3676-,ORF1a:F3677-,S:H69-,S:V70-,S:Y144-	1-54,6847-7332,13364-13625,19276-19570,20232-20496,22325-22542,27512-27808,29666-29903		ChinaCDC_N_F:G28881A;G28882A;G28883C,ChinaCDC_N_R:C28977T	89500	0	29903	3000.000000	67.222222	mediocre	2115	10.000000	0.000000	good	0	24.000000	0.000000	0.000000	good	8.000000		0.000000	good	0		0	0.000000	good		0	0.000000	good
CV193_19_M1_nb70_ru_med/ARTIC/medaka MN908947.3	20I (Alpha, V1)	0.173611	good	33	19	0	19	6	121	0	4	C241T,C292T,C913T,C3037T,C3267T,C5388A,C5986T,C6543T,T6954C,C9430T,C14408T,C14676T,C15279T,T16176C,A23063T,C23271A,A23403G,C23604A,C23709T,T24506G,G24914C,C27972T,G28048T,A28111G,G28280C,A28281T,T28282A,G28881A,G28882A,G28883C,C28977T,C29640T,C29733T	11288-11296,21765-21770,21992-21994,28271		N:D3L,N:R203K,N:G204R,N:S235F,ORF1a:T1001I,ORF1a:A1708D,ORF1a:T2093I,ORF1a:I2230T,ORF1b:P314L,ORF8:Q27*,ORF8:R52I,ORF8:Y73C,S:N501Y,S:A570D,S:D614G,S:P681H,S:T716I,S:S982A,S:D1118H	ORF1a:S3675-,ORF1a:G3676-,ORF1a:F3677-,S:H69-,S:V70-,S:Y144-	1-54,29837-29903		ChinaCDC_N_F:G28881A;G28882A;G28883C,ChinaCDC_N_R:C28977T	89492	0	29903	3000.000000	0.000000	good	121	10.000000	0.000000	good	0	24.000000	1.000000	4.166667	good	9.000000		0.000000	good	0		0	0.000000	good		0	0.000000	good
CV193_19_M1_nb33_sa_med/ARTIC/medaka MN908947.3	20I (Alpha, V1)	82.137298	mediocre	29	19	0	19	6	2747	0	4	C241T,C913T,C3037T,C3267T,C5388A,C5549T,C5986T,T6954C,G11507A,C14408T,C14676T,C15279T,T16176C,C23271A,A23403G,C23604A,C23709T,T24506G,G24914C,C27972T,G28048T,A28111G,G28280C,A28281T,T28282A,G28881A,G28882A,G28883C,C28977T	11288-11296,21765-21770,21992-21994,28271		N:D3L,N:R203K,N:G204R,N:S235F,ORF1a:T1001I,ORF1a:A1708D,ORF1a:L1762F,ORF1a:I2230T,ORF1a:V3748I,ORF1b:P314L,ORF8:Q27*,ORF8:R52I,ORF8:Y73C,S:A570D,S:D614G,S:P681H,S:T716I,S:S982A,S:D1118H	ORF1a:S3675-,ORF1a:G3676-,ORF1a:F3677-,S:H69-,S:V70-,S:Y144-	1-54,2569-2850,7093-7332,13364-13625,19276-19570,22325-22542,22878-23144,25647-25700,25954-26219,26891-27164,27512-27808,29666-29903		ChinaCDC_N_F:G28881A;G28882A;G28883C,ChinaCDC_N_R:C28977T	89508	0	29903	3000.000000	90.629630	mediocre	2747	10.000000	0.000000	good	0	24.000000	-2.000000	0.000000	good	6.000000		0.000000	good	0		0	0.000000	good		0	0.000000	good
CV193_19_M1_nb33_fr_med/ARTIC/medaka MN908947.3	20I (Alpha, V1)	0.000000	good	30	19	0	20	6	293	0	4	C241T,C913T,C3037T,C3267T,C5388A,C5549T,C5986T,T6954C,G11507A,C14408T,C14676T,C15279T,T16176C,A23063T,C23271A,A23403G,C23604A,C23709T,T24506G,G24914C,C27972T,G28048T,A28111G,G28280C,A28281T,T28282A,G28881A,G28882A,G28883C,C28977T	11288-11296,21765-21770,21992-21994,28271		N:D3L,N:R203K,N:G204R,N:S235F,ORF1a:T1001I,ORF1a:A1708D,ORF1a:L1762F,ORF1a:I2230T,ORF1a:V3748I,ORF1b:P314L,ORF8:Q27*,ORF8:R52I,ORF8:Y73C,S:N501Y,S:A570D,S:D614G,S:P681H,S:T716I,S:S982A,S:D1118H	ORF1a:S3675-,ORF1a:G3676-,ORF1a:F3677-,S:H69-,S:V70-,S:Y144-	1-54,28214,29666-29903		ChinaCDC_N_F:G28881A;G28882A;G28883C,ChinaCDC_N_R:C28977T	89504	0	29903	3000.000000	0.000000	good	293	10.000000	0.000000	good	0	24.000000	-2.000000	0.000000	good	6.000000		0.000000	good	0		0	0.000000	good		0	0.000000	good
CV193_19_M1_nb33_ru_med/ARTIC/medaka MN908947.3	20I (Alpha, V1)	1.153635	good	30	19	0	20	6	590	0	4	C241T,C913T,C3037T,C3267T,C5388A,C5549T,C5986T,T6954C,G11507A,C14408T,C14676T,C15279T,T16176C,A23063T,C23271A,A23403G,C23604A,C23709T,T24506G,G24914C,C27972T,G28048T,A28111G,G28280C,A28281T,T28282A,G28881A,G28882A,G28883C,C28977T	11288-11296,21765-21770,21992-21994,28271		N:D3L,N:R203K,N:G204R,N:S235F,ORF1a:T1001I,ORF1a:A1708D,ORF1a:L1762F,ORF1a:I2230T,ORF1a:V3748I,ORF1b:P314L,ORF8:Q27*,ORF8:R52I,ORF8:Y73C,S:N501Y,S:A570D,S:D614G,S:P681H,S:T716I,S:S982A,S:D1118H	ORF1a:S3675-,ORF1a:G3676-,ORF1a:F3677-,S:H69-,S:V70-,S:Y144-	1-54,27512-27808,28214,29666-29903		ChinaCDC_N_F:G28881A;G28882A;G28883C,ChinaCDC_N_R:C28977T	89504	0	29903	3000.000000	10.740741	good	590	10.000000	0.000000	good	0	24.000000	-2.000000	0.000000	good	6.000000		0.000000	good	0		0	0.000000	good		0	0.000000	good
CV193_19_M1_nb93_ru_med/ARTIC/medaka MN908947.3	20I (Alpha, V1)	0.000000	good	32	19	0	19	6	121	0	4	C241T,C913T,C3037T,C3177T,C3267T,A4675G,C5388A,C5986T,T6954C,C7528T,C14408T,C14676T,C15279T,T16176C,C22450T,A23063T,C23271A,A23403G,C23604A,C23709T,T24506G,G24914C,C27972T,G28048T,A28111G,G28280C,A28281T,T28282A,G28881A,G28882A,G28883C,C28977T	11288-11296,21765-21770,21995-21997,28271		N:D3L,N:R203K,N:G204R,N:S235F,ORF1a:P971L,ORF1a:T1001I,ORF1a:A1708D,ORF1a:I2230T,ORF1b:P314L,ORF8:Q27*,ORF8:R52I,ORF8:Y73C,S:N501Y,S:A570D,S:D614G,S:P681H,S:T716I,S:S982A,S:D1118H	ORF1a:S3675-,ORF1a:G3676-,ORF1a:F3677-,S:H69-,S:V70-,S:Y144-	1-54,29837-29903		ChinaCDC_N_F:G28881A;G28882A;G28883C,ChinaCDC_N_R:C28977T	89496	0	29903	3000.000000	0.000000	good	121	10.000000	0.000000	good	0	24.000000	-1.000000	0.000000	good	7.000000		0.000000	good	0		0	0.000000	good		0	0.000000	good
CV193_19_M1_nb93_sa_med/ARTIC/medaka MN908947.3	20I (Alpha, V1)	45.437586	mediocre	29	19	0	17	6	2120	0	4	C241T,C913T,C3037T,C3177T,C3267T,A4675G,C5388A,C5986T,C7528T,C14408T,C14676T,C15279T,T16176C,C23271A,A23403G,C23604A,C23709T,T24506G,G24914C,C27972T,G28048T,A28111G,G28280C,A28281T,T28282A,G28881A,G28882A,G28883C,C28977T	11288-11296,21765-21770,21995-21997,28271		N:D3L,N:R203K,N:G204R,N:S235F,ORF1a:P971L,ORF1a:T1001I,ORF1a:A1708D,ORF1b:P314L,ORF8:Q27*,ORF8:R52I,ORF8:Y73C,S:A570D,S:D614G,S:P681H,S:T716I,S:S982A,S:D1118H	ORF1a:S3675-,ORF1a:G3676-,ORF1a:F3677-,S:H69-,S:V70-,S:Y144-	1-54,6847-7332,19276-19570,20232-20496,22325-22542,22878-23144,27512-27808,29666-29903		ChinaCDC_N_F:G28881A;G28882A;G28883C,ChinaCDC_N_R:C28977T	89508	0	29903	3000.000000	67.407407	mediocre	2120	10.000000	0.000000	good	0	24.000000	-2.000000	0.000000	good	6.000000		0.000000	good	0		0	0.000000	good		0	0.000000	good
CV193_19_M1_nb93_fr_med/ARTIC/medaka MN908947.3	20I (Alpha, V1)	0.000000	good	32	19	0	19	6	121	0	4	C241T,C913T,C3037T,C3177T,C3267T,A4675G,C5388A,C5986T,T6954C,C7528T,C14408T,C14676T,C15279T,T16176C,C22450T,A23063T,C23271A,A23403G,C23604A,C23709T,T24506G,G24914C,C27972T,G28048T,A28111G,G28280C,A28281T,T28282A,G28881A,G28882A,G28883C,C28977T	11288-11296,21765-21770,21995-21997,28271		N:D3L,N:R203K,N:G204R,N:S235F,ORF1a:P971L,ORF1a:T1001I,ORF1a:A1708D,ORF1a:I2230T,ORF1b:P314L,ORF8:Q27*,ORF8:R52I,ORF8:Y73C,S:N501Y,S:A570D,S:D614G,S:P681H,S:T716I,S:S982A,S:D1118H	ORF1a:S3675-,ORF1a:G3676-,ORF1a:F3677-,S:H69-,S:V70-,S:Y144-	1-54,29837-29903		ChinaCDC_N_F:G28881A;G28882A;G28883C,ChinaCDC_N_R:C28977T	89496	0	29903	3000.000000	0.000000	good	121	10.000000	0.000000	good	0	24.000000	-1.000000	0.000000	good	7.000000		0.000000	good	0		0	0.000000	good		0	0.000000	good
CV193_19_M1_nb34_ru_med/ARTIC/medaka MN908947.3	20I (Alpha, V1)	91.308642	mediocre	31	19	0	19	6	2880	0	4	C241T,C913T,C1190T,C3037T,C3267T,C5388A,C5986T,C12890T,C13536T,C14408T,C14676T,C15279T,T16176C,C23271A,A23403G,C23604A,C23709T,T24506G,G24914C,C25708T,C27972T,G28048T,A28095T,A28111G,G28280C,A28281T,T28282A,G28881A,G28882A,G28883C,C28977T	11288-11296,21765-21770,21992-21994,28271		N:D3L,N:R203K,N:G204R,N:S235F,ORF1a:P309S,ORF1a:T1001I,ORF1a:A1708D,ORF1b:P314L,ORF3a:L106F,ORF8:Q27*,ORF8:R52I,ORF8:K68*,ORF8:Y73C,S:A570D,S:D614G,S:P681H,S:T716I,S:S982A,S:D1118H	ORF1a:S3675-,ORF1a:G3676-,ORF1a:F3677-,S:H69-,S:V70-,S:Y144-	1-54,2243-2850,6527-7332,21428-21682,22878-23144,26291-26542,26891-27164,27512-27808,29837-29903		ChinaCDC_N_F:G28881A;G28882A;G28883C,ChinaCDC_N_R:C28977T	89500	0	29903	3000.000000	95.555556	mediocre	2880	10.000000	0.000000	good	0	24.000000	0.000000	0.000000	good	8.000000		0.000000	good	0		0	0.000000	good		0	0.000000	good
CV193_19_M1_nb34_sa_med/ARTIC/medaka MN908947.3	20I (Alpha, V1)	91.308642	mediocre	31	19	0	19	6	2880	0	4	C241T,C913T,C1190T,C3037T,C3267T,C5388A,C5986T,C12890T,C13536T,C14408T,C14676T,C15279T,T16176C,C23271A,A23403G,C23604A,C23709T,T24506G,G24914C,C25708T,C27972T,G28048T,A28095T,A28111G,G28280C,A28281T,T28282A,G28881A,G28882A,G28883C,C28977T	11288-11296,21765-21770,21992-21994,28271		N:D3L,N:R203K,N:G204R,N:S235F,ORF1a:P309S,ORF1a:T1001I,ORF1a:A1708D,ORF1b:P314L,ORF3a:L106F,ORF8:Q27*,ORF8:R52I,ORF8:K68*,ORF8:Y73C,S:A570D,S:D614G,S:P681H,S:T716I,S:S982A,S:D1118H	ORF1a:S3675-,ORF1a:G3676-,ORF1a:F3677-,S:H69-,S:V70-,S:Y144-	1-54,2243-2850,6527-7332,21428-21682,22878-23144,26291-26542,26891-27164,27512-27808,29837-29903		ChinaCDC_N_F:G28881A;G28882A;G28883C,ChinaCDC_N_R:C28977T	89500	0	29903	3000.000000	95.555556	mediocre	2880	10.000000	0.000000	good	0	24.000000	0.000000	0.000000	good	8.000000		0.000000	good	0		0	0.000000	good		0	0.000000	good
CV193_19_M1_nb34_fr_med/ARTIC/medaka MN908947.3	20I (Alpha, V1)	18.970864	good	32	19	0	20	6	1476	0	4	C241T,C913T,C1190T,C3037T,C3267T,C5388A,C5986T,C12890T,C13536T,C14408T,C14676T,C15279T,T16176C,A23063T,C23271A,A23403G,C23604A,C23709T,T24506G,G24914C,C25708T,C27972T,G28048T,A28095T,A28111G,G28280C,A28281T,T28282A,G28881A,G28882A,G28883C,C28977T	11288-11296,21765-21770,21992-21994,28271		N:D3L,N:R203K,N:G204R,N:S235F,ORF1a:P309S,ORF1a:T1001I,ORF1a:A1708D,ORF1b:P314L,ORF3a:L106F,ORF8:Q27*,ORF8:R52I,ORF8:K68*,ORF8:Y73C,S:N501Y,S:A570D,S:D614G,S:P681H,S:T716I,S:S982A,S:D1118H	ORF1a:S3675-,ORF1a:G3676-,ORF1a:F3677-,S:H69-,S:V70-,S:Y144-	1-54,6527-7332,26291-26542,27512-27808,29837-29903		ChinaCDC_N_F:G28881A;G28882A;G28883C,ChinaCDC_N_R:C28977T	89496	0	29903	3000.000000	43.555556	mediocre	1476	10.000000	0.000000	good	0	24.000000	0.000000	0.000000	good	8.000000		0.000000	good	0		0	0.000000	good		0	0.000000	good
CV193_19_M1_nb95_sa_med/ARTIC/medaka MN908947.3	20E (EU1)	77.809290	mediocre	19	0	0	7	0	2679	0	0	G192T,A223T,C241T,G1464A,C1926T,C3037T,C6285T,C6286T,C11620T,C14408T,G21255C,C22227T,A23403G,C25416T,C25626T,C26801G,C27944T,C28932T,G29645T			N:A220V,ORF1a:G400D,ORF1a:T554I,ORF1a:T2007I,ORF1b:P314L,S:A222V,S:D614G		1-54,2569-2850,7093-7332,13364-13625,19276-19570,22325-22542,22878-23144,25970-26219,26891-27164,27512-27808,28270-28271,29666-29903			89633	0	29903	3000.000000	88.111111	mediocre	2679	10.000000	0.000000	good	0	24.000000	1.000000	4.166667	good	9.000000		0.000000	good	0		0	0.000000	good		0	0.000000	good
CV193_19_M1_nb95_fr_med/ARTIC/medaka MN908947.3	20E (EU1)	0.173611	good	19	0	0	7	0	135	0	0	G192T,A223T,C241T,G1464A,C1926T,C3037T,C6285T,C6286T,C11620T,C14408T,G21255C,C22227T,A23403G,C25416T,C25626T,C26801G,C27944T,C28932T,G29645T			N:A220V,ORF1a:G400D,ORF1a:T554I,ORF1a:T2007I,ORF1b:P314L,S:A222V,S:D614G		1-54,27750-27761,28270-28271,29837-29903			89633	0	29903	3000.000000	0.000000	good	135	10.000000	0.000000	good	0	24.000000	1.000000	4.166667	good	9.000000		0.000000	good	0		0	0.000000	good		0	0.000000	good
CV193_19_M1_nb95_ru_med/ARTIC/medaka MN908947.3	20E (EU1)	0.173611	good	19	0	0	7	0	141	0	0	G192T,A223T,C241T,G1464A,C1926T,C3037T,C6285T,C6286T,C11620T,C14408T,G21255C,C22227T,A23403G,C25416T,C25626T,C26801G,C27944T,C28932T,G29645T			N:A220V,ORF1a:G400D,ORF1a:T554I,ORF1a:T2007I,ORF1b:P314L,S:A222V,S:D614G		1-54,27750-27767,28270-28271,29837-29903			89633	0	29903	3000.000000	0.000000	good	141	10.000000	0.000000	good	0	24.000000	1.000000	4.166667	good	9.000000		0.000000	good	0		0	0.000000	good		0	0.000000	good
CV193_19_M1_nb58_fr_med/ARTIC/medaka MN908947.3	20I (Alpha, V1)	0.000000	good	32	19	0	22	6	292	0	4	C241T,C913T,C3037T,C3177T,C3267T,C5388A,C5986T,T6954C,C11094T,C14408T,C14676T,C15279T,T16176C,A22151G,A23063T,C23271A,A23403G,C23604A,C23709T,T24506G,G24914C,G25757A,C27972T,G28048T,A28111G,G28280C,A28281T,T28282A,G28881A,G28882A,G28883C,C28977T	11288-11296,21765-21770,21992-21994,28271		N:D3L,N:R203K,N:G204R,N:S235F,ORF1a:P971L,ORF1a:T1001I,ORF1a:A1708D,ORF1a:I2230T,ORF1a:A3610V,ORF1b:P314L,ORF3a:R122K,ORF8:Q27*,ORF8:R52I,ORF8:Y73C,S:I197V,S:N501Y,S:A570D,S:D614G,S:P681H,S:T716I,S:S982A,S:D1118H	ORF1a:S3675-,ORF1a:G3676-,ORF1a:F3677-,S:H69-,S:V70-,S:Y144-	1-54,29666-29903		ChinaCDC_N_F:G28881A;G28882A;G28883C,ChinaCDC_N_R:C28977T	89496	0	29903	3000.000000	0.000000	good	292	10.000000	0.000000	good	0	24.000000	-1.000000	0.000000	good	7.000000		0.000000	good	0		0	0.000000	good		0	0.000000	good
CV193_19_M1_nb58_ru_med/ARTIC/medaka MN908947.3	20I (Alpha, V1)	1.145693	good	32	19	0	22	6	589	0	4	C241T,C913T,C3037T,C3177T,C3267T,C5388A,C5986T,T6954C,C11094T,C14408T,C14676T,C15279T,T16176C,A22151G,A23063T,C23271A,A23403G,C23604A,C23709T,T24506G,G24914C,G25757A,C27972T,G28048T,A28111G,G28280C,A28281T,T28282A,G28881A,G28882A,G28883C,C28977T	11288-11296,21765-21770,21992-21994,28271		N:D3L,N:R203K,N:G204R,N:S235F,ORF1a:P971L,ORF1a:T1001I,ORF1a:A1708D,ORF1a:I2230T,ORF1a:A3610V,ORF1b:P314L,ORF3a:R122K,ORF8:Q27*,ORF8:R52I,ORF8:Y73C,S:I197V,S:N501Y,S:A570D,S:D614G,S:P681H,S:T716I,S:S982A,S:D1118H	ORF1a:S3675-,ORF1a:G3676-,ORF1a:F3677-,S:H69-,S:V70-,S:Y144-	1-54,27512-27808,29666-29903		ChinaCDC_N_F:G28881A;G28882A;G28883C,ChinaCDC_N_R:C28977T	89496	0	29903	3000.000000	10.703704	good	589	10.000000	0.000000	good	0	24.000000	-1.000000	0.000000	good	7.000000		0.000000	good	0		0	0.000000	good		0	0.000000	good
CV193_19_M1_nb58_sa_med/ARTIC/medaka MN908947.3	20I (Alpha, V1)	36.714623	mediocre	31	19	0	21	6	1936	0	4	C241T,C913T,C3037T,C3177T,C3267T,C5388A,C5986T,T6954C,C11094T,C14408T,C14676T,C15279T,T16176C,A22151G,C23271A,A23403G,C23604A,C23709T,T24506G,G24914C,G25757A,C27972T,G28048T,A28111G,G28280C,A28281T,T28282A,G28881A,G28882A,G28883C,C28977T	11288-11296,21765-21770,21992-21994,28271		N:D3L,N:R203K,N:G204R,N:S235F,ORF1a:P971L,ORF1a:T1001I,ORF1a:A1708D,ORF1a:I2230T,ORF1a:A3610V,ORF1b:P314L,ORF3a:R122K,ORF8:Q27*,ORF8:R52I,ORF8:Y73C,S:I197V,S:A570D,S:D614G,S:P681H,S:T716I,S:S982A,S:D1118H	ORF1a:S3675-,ORF1a:G3676-,ORF1a:F3677-,S:H69-,S:V70-,S:Y144-	1-54,2569-2850,7093-7332,13364,22510-22542,22878-23144,25970-26219,26891-27164,27512-27808,29666-29903		ChinaCDC_N_F:G28881A;G28882A;G28883C,ChinaCDC_N_R:C28977T	89500	0	29903	3000.000000	60.592593	mediocre	1936	10.000000	0.000000	good	0	24.000000	-1.000000	0.000000	good	7.000000		0.000000	good	0		0	0.000000	good		0	0.000000	good
CV193_19_M1_nb21_fr_med/ARTIC/medaka MN908947.3	20I (Alpha, V1)	0.173611	good	33	19	0	22	6	121	0	4	C241T,C913T,C1191T,C2470T,C3037T,C3267T,C5388A,C5986T,T6954C,G10496A,C14408T,C14676T,C15279T,T16176C,A23063T,C23271A,A23403G,C23604A,C23709T,T24506G,G24914C,G26730T,G27497T,C27972T,G28048T,A28111G,G28280C,A28281T,T28282A,G28881A,G28882A,G28883C,C28977T	11288-11296,21765-21770,21992-21994,28271		M:V70F,N:D3L,N:R203K,N:G204R,N:S235F,ORF1a:P309L,ORF1a:T1001I,ORF1a:A1708D,ORF1a:I2230T,ORF1a:V3411I,ORF1b:P314L,ORF7a:C35F,ORF8:Q27*,ORF8:R52I,ORF8:Y73C,S:N501Y,S:A570D,S:D614G,S:P681H,S:T716I,S:S982A,S:D1118H	ORF1a:S3675-,ORF1a:G3676-,ORF1a:F3677-,S:H69-,S:V70-,S:Y144-	1-54,29837-29903		ChinaCDC_N_F:G28881A;G28882A;G28883C,ChinaCDC_N_R:C28977T	89492	0	29903	3000.000000	0.000000	good	121	10.000000	0.000000	good	0	24.000000	1.000000	4.166667	good	9.000000		0.000000	good	0		0	0.000000	good		0	0.000000	good
CV193_19_M1_nb21_ru_med/ARTIC/medaka MN908947.3	20I (Alpha, V1)	0.173611	good	33	19	0	22	6	121	0	4	C241T,C913T,C1191T,C2470T,C3037T,C3267T,C5388A,C5986T,T6954C,G10496A,C14408T,C14676T,C15279T,T16176C,A23063T,C23271A,A23403G,C23604A,C23709T,T24506G,G24914C,G26730T,G27497T,C27972T,G28048T,A28111G,G28280C,A28281T,T28282A,G28881A,G28882A,G28883C,C28977T	11288-11296,21765-21770,21992-21994,28271		M:V70F,N:D3L,N:R203K,N:G204R,N:S235F,ORF1a:P309L,ORF1a:T1001I,ORF1a:A1708D,ORF1a:I2230T,ORF1a:V3411I,ORF1b:P314L,ORF7a:C35F,ORF8:Q27*,ORF8:R52I,ORF8:Y73C,S:N501Y,S:A570D,S:D614G,S:P681H,S:T716I,S:S982A,S:D1118H	ORF1a:S3675-,ORF1a:G3676-,ORF1a:F3677-,S:H69-,S:V70-,S:Y144-	1-54,29837-29903		ChinaCDC_N_F:G28881A;G28882A;G28883C,ChinaCDC_N_R:C28977T	89492	0	29903	3000.000000	0.000000	good	121	10.000000	0.000000	good	0	24.000000	1.000000	4.166667	good	9.000000		0.000000	good	0		0	0.000000	good		0	0.000000	good
CV193_19_M1_nb21_sa_med/ARTIC/medaka MN908947.3	20I (Alpha, V1)	15.849345	good	32	19	0	21	6	1369	0	4	C241T,C913T,C1191T,C2470T,C3037T,C3267T,C5388A,C5986T,T6954C,G10496A,C14408T,C14676T,C15279T,T16176C,C23271A,A23403G,C23604A,C23709T,T24506G,G24914C,G26730T,G27497T,C27972T,G28048T,A28111G,G28280C,A28281T,T28282A,G28881A,G28882A,G28883C,C28977T	11288-11296,21765-21770,21992-21994,28271		M:V70F,N:D3L,N:R203K,N:G204R,N:S235F,ORF1a:P309L,ORF1a:T1001I,ORF1a:A1708D,ORF1a:I2230T,ORF1a:V3411I,ORF1b:P314L,ORF7a:C35F,ORF8:Q27*,ORF8:R52I,ORF8:Y73C,S:A570D,S:D614G,S:P681H,S:T716I,S:S982A,S:D1118H	ORF1a:S3675-,ORF1a:G3676-,ORF1a:F3677-,S:H69-,S:V70-,S:Y144-	1-54,19276-19570,22325-22542,22878-23144,27512-27808,29666-29903		ChinaCDC_N_F:G28881A;G28882A;G28883C,ChinaCDC_N_R:C28977T	89496	0	29903	3000.000000	39.592593	mediocre	1369	10.000000	0.000000	good	0	24.000000	1.000000	4.166667	good	9.000000		0.000000	good	0		0	0.000000	good		0	0.000000	good
CV193_19_M1_nb57_sa_med/ARTIC/medaka MN908947.3	20I (Alpha, V1)	87.022253	mediocre	35	19	0	22	6	2796	0	4	C241T,C913T,C3037T,C3267T,C4782T,C5388A,C5986T,T6954C,C14408T,C14676T,C15279T,T16176C,C16308T,A17615G,G19296A,C20233T,A21817G,C23271A,A23403G,C23604A,C23709T,G24116T,T24506G,G24914C,C25844T,C27972T,G28048T,A28111G,G28280C,A28281T,T28282A,G28881A,G28882A,G28883C,C28977T	11288-11296,21765-21770,21992-21994,28271		N:D3L,N:R203K,N:G204R,N:S235F,ORF1a:T1001I,ORF1a:S1506L,ORF1a:A1708D,ORF1a:I2230T,ORF1b:P314L,ORF1b:K1383R,ORF1b:P2256S,ORF3a:T151I,ORF8:Q27*,ORF8:R52I,ORF8:Y73C,S:A570D,S:D614G,S:P681H,S:T716I,S:A852S,S:S982A,S:D1118H	ORF1a:S3675-,ORF1a:G3676-,ORF1a:F3677-,S:H69-,S:V70-,S:Y144-	1-54,2569-2850,7093-7332,13364-13625,19912-20200,22325-22542,22878-23144,25970-26219,26891-27164,27512-27808,29541-29903		ChinaCDC_N_F:G28881A;G28882A;G28883C,ChinaCDC_N_R:C28977T	89484	0	29903	3000.000000	92.444444	mediocre	2796	10.000000	0.000000	good	0	24.000000	3.000000	12.500000	good	11.000000		0.000000	good	0		0	0.000000	good		0	0.000000	good
CV193_19_M1_nb57_fr_med/ARTIC/medaka MN908947.3	20I (Alpha, V1)	6.612555	good	38	19	0	24	6	707	0	4	C241T,C913T,C3037T,C3267T,C4782T,C5388A,C5986T,T6954C,A13419T,C14408T,C14676T,C15279T,T16176C,C16308T,A17615G,G19296A,C20233T,A21817G,A23063T,C23271A,A23403G,C23604A,C23709T,G24116T,T24506G,G24914C,C25844T,C27972T,G28048T,A28111G,G28280C,A28281T,T28282A,G28881A,G28882A,G28883C,C28977T,C29555T	11288-11296,21765-21770,21992-21994,28271		N:D3L,N:R203K,N:G204R,N:S235F,ORF1a:T1001I,ORF1a:S1506L,ORF1a:A1708D,ORF1a:I2230T,ORF1a:Q4385L,ORF1b:P314L,ORF1b:K1383R,ORF1b:P2256S,ORF3a:T151I,ORF8:Q27*,ORF8:R52I,ORF8:Y73C,S:N501Y,S:A570D,S:D614G,S:P681H,S:T716I,S:A852S,S:S982A,S:D1118H	ORF1a:S3675-,ORF1a:G3676-,ORF1a:F3677-,S:H69-,S:V70-,S:Y144-	1-54,19912-20200,27512-27808,29837-29903		ChinaCDC_N_F:G28881A;G28882A;G28883C,ChinaCDC_N_R:C28977T	89472	0	29903	3000.000000	15.074074	good	707	10.000000	0.000000	good	0	24.000000	5.000000	20.833333	good	13.000000		0.000000	good	0		0	0.000000	good		0	0.000000	good
CV193_19_M1_nb57_ru_med/ARTIC/medaka MN908947.3	20I (Alpha, V1)	10.082514	good	38	19	0	24	6	947	0	4	C241T,C913T,C3037T,C3267T,C4782T,C5388A,C5986T,T6954C,A13419T,C14408T,C14676T,C15279T,T16176C,C16308T,A17615G,G19296A,C20233T,A21817G,A23063T,C23271A,A23403G,C23604A,C23709T,G24116T,T24506G,G24914C,C25844T,C27972T,G28048T,A28111G,G28280C,A28281T,T28282A,G28881A,G28882A,G28883C,C28977T,C29555T	11288-11296,21765-21770,21992-21994,28271		N:D3L,N:R203K,N:G204R,N:S235F,ORF1a:T1001I,ORF1a:S1506L,ORF1a:A1708D,ORF1a:I2230T,ORF1a:Q4385L,ORF1b:P314L,ORF1b:K1383R,ORF1b:P2256S,ORF3a:T151I,ORF8:Q27*,ORF8:R52I,ORF8:Y73C,S:N501Y,S:A570D,S:D614G,S:P681H,S:T716I,S:A852S,S:S982A,S:D1118H	ORF1a:S3675-,ORF1a:G3676-,ORF1a:F3677-,S:H69-,S:V70-,S:Y144-	1-54,7093-7332,19912-20200,27512-27808,29837-29903		ChinaCDC_N_F:G28881A;G28882A;G28883C,ChinaCDC_N_R:C28977T	89472	0	29903	3000.000000	23.962963	good	947	10.000000	0.000000	good	0	24.000000	5.000000	20.833333	good	13.000000		0.000000	good	0		0	0.000000	good		0	0.000000	good
CV193_19_M1_nb09_sa_med/ARTIC/medaka MN908947.3	20I (Alpha, V1)	47.100261	mediocre	31	19	0	19	6	2153	0	4	C157T,C241T,C913T,C3037T,C3267T,C5388A,C5986T,C6627T,T6954C,C14408T,C14676T,C15279T,T16176C,C23271A,A23403G,C23604A,C23709T,T24506G,G24914C,G25690T,C27972T,G28048T,A28111G,G28280C,A28281T,T28282A,G28881A,G28882A,G28883C,C28977T,C29632T	11288-11296,21765-21770,21992-21994,28271		N:D3L,N:R203K,N:G204R,N:S235F,ORF1a:T1001I,ORF1a:A1708D,ORF1a:T2121I,ORF1a:I2230T,ORF1b:P314L,ORF3a:G100C,ORF8:Q27*,ORF8:R52I,ORF8:Y73C,S:A570D,S:D614G,S:P681H,S:T716I,S:S982A,S:D1118H	ORF1a:S3675-,ORF1a:G3676-,ORF1a:F3677-,S:H69-,S:V70-,S:Y144-	1-54,2569-2850,7093-7332,13364-13625,19276-19570,22325-22542,22878-23144,27512-27808,29666-29903		ChinaCDC_N_F:G28881A;G28882A;G28883C,ChinaCDC_N_R:C28977T	89500	0	29903	3000.000000	68.629630	mediocre	2153	10.000000	0.000000	good	0	24.000000	0.000000	0.000000	good	8.000000		0.000000	good	0		0	0.000000	good		0	0.000000	good
CV193_19_M1_nb09_ru_med/ARTIC/medaka MN908947.3	20I (Alpha, V1)	0.604938	good	32	19	0	20	6	510	0	4	C157T,C241T,C913T,C3037T,C3267T,C5388A,C5986T,C6627T,T6954C,C14408T,C14676T,C15279T,T16176C,A23063T,C23271A,A23403G,C23604A,C23709T,T24506G,G24914C,G25690T,C27972T,G28048T,A28111G,G28280C,A28281T,T28282A,G28881A,G28882A,G28883C,C28977T,C29632T	11288-11296,21765-21770,21992-21994,28271		N:D3L,N:R203K,N:G204R,N:S235F,ORF1a:T1001I,ORF1a:A1708D,ORF1a:T2121I,ORF1a:I2230T,ORF1b:P314L,ORF3a:G100C,ORF8:Q27*,ORF8:R52I,ORF8:Y73C,S:N501Y,S:A570D,S:D614G,S:P681H,S:T716I,S:S982A,S:D1118H	ORF1a:S3675-,ORF1a:G3676-,ORF1a:F3677-,S:H69-,S:V70-,S:Y144-	1-54,22325-22542,29666-29903		ChinaCDC_N_F:G28881A;G28882A;G28883C,ChinaCDC_N_R:C28977T	89496	0	29903	3000.000000	7.777778	good	510	10.000000	0.000000	good	0	24.000000	0.000000	0.000000	good	8.000000		0.000000	good	0		0	0.000000	good		0	0.000000	good
CV193_19_M1_nb09_fr_med/ARTIC/medaka MN908947.3	20I (Alpha, V1)	0.000000	good	32	19	0	20	6	121	0	4	C157T,C241T,C913T,C3037T,C3267T,C5388A,C5986T,C6627T,T6954C,C14408T,C14676T,C15279T,T16176C,A23063T,C23271A,A23403G,C23604A,C23709T,T24506G,G24914C,G25690T,C27972T,G28048T,A28111G,G28280C,A28281T,T28282A,G28881A,G28882A,G28883C,C28977T,C29632T	11288-11296,21765-21770,21992-21994,28271		N:D3L,N:R203K,N:G204R,N:S235F,ORF1a:T1001I,ORF1a:A1708D,ORF1a:T2121I,ORF1a:I2230T,ORF1b:P314L,ORF3a:G100C,ORF8:Q27*,ORF8:R52I,ORF8:Y73C,S:N501Y,S:A570D,S:D614G,S:P681H,S:T716I,S:S982A,S:D1118H	ORF1a:S3675-,ORF1a:G3676-,ORF1a:F3677-,S:H69-,S:V70-,S:Y144-	1-54,29837-29903		ChinaCDC_N_F:G28881A;G28882A;G28883C,ChinaCDC_N_R:C28977T	89496	0	29903	3000.000000	0.000000	good	121	10.000000	0.000000	good	0	24.000000	0.000000	0.000000	good	8.000000		0.000000	good	0		0	0.000000	good		0	0.000000	good
CV193_19_M1_nb81_fr_med/ARTIC/medaka MN908947.3	20I (Alpha, V1)	2.777778	good	37	22	0	25	7	121	0	4	C241T,C788T,C913T,A1320C,C3037T,C3267T,C3924T,C5388A,C5986T,T6954C,C11379T,C14408T,C14676T,C15279T,T16176C,A17615G,C18086T,T18942C,C19854T,A23063T,C23271A,A23403G,C23604A,C23709T,T24506G,G24914C,A26098G,C27972T,G28048T,A28111G,G28280C,A28281T,T28282A,G28881A,G28882A,G28883C,C28977T	11288-11296,21765-21770,21992-21994,28239-28241,28271		N:D3L,N:R203K,N:G204R,N:S235F,ORF1a:R175C,ORF1a:E352A,ORF1a:T1001I,ORF1a:P1220L,ORF1a:A1708D,ORF1a:I2230T,ORF1a:A3705V,ORF1b:P314L,ORF1b:K1383R,ORF1b:T1540I,ORF3a:I236V,ORF8:Q27*,ORF8:R52I,ORF8:Y73C,S:N501Y,S:A570D,S:D614G,S:P681H,S:T716I,S:S982A,S:D1118H	ORF1a:S3675-,ORF1a:G3676-,ORF1a:F3677-,ORF8:V116-,S:H69-,S:V70-,S:Y144-	1-54,29837-29903		ChinaCDC_N_F:G28881A;G28882A;G28883C,ChinaCDC_N_R:C28977T	89460	0	29903	3000.000000	0.000000	good	121	10.000000	0.000000	good	0	24.000000	4.000000	16.666667	good	12.000000		0.000000	good	0		0	0.000000	good		0	0.000000	good
CV193_19_M1_nb81_ru_med/ARTIC/medaka MN908947.3	20I (Alpha, V1)	2.777778	good	37	22	0	25	7	292	0	4	C241T,C788T,C913T,A1320C,C3037T,C3267T,C3924T,C5388A,C5986T,T6954C,C11379T,C14408T,C14676T,C15279T,T16176C,A17615G,C18086T,T18942C,C19854T,A23063T,C23271A,A23403G,C23604A,C23709T,T24506G,G24914C,A26098G,C27972T,G28048T,A28111G,G28280C,A28281T,T28282A,G28881A,G28882A,G28883C,C28977T	11288-11296,21765-21770,21992-21994,28239-28241,28271		N:D3L,N:R203K,N:G204R,N:S235F,ORF1a:R175C,ORF1a:E352A,ORF1a:T1001I,ORF1a:P1220L,ORF1a:A1708D,ORF1a:I2230T,ORF1a:A3705V,ORF1b:P314L,ORF1b:K1383R,ORF1b:T1540I,ORF3a:I236V,ORF8:Q27*,ORF8:R52I,ORF8:Y73C,S:N501Y,S:A570D,S:D614G,S:P681H,S:T716I,S:S982A,S:D1118H	ORF1a:S3675-,ORF1a:G3676-,ORF1a:F3677-,ORF8:V116-,S:H69-,S:V70-,S:Y144-	1-54,29666-29903		ChinaCDC_N_F:G28881A;G28882A;G28883C,ChinaCDC_N_R:C28977T	89460	0	29903	3000.000000	0.000000	good	292	10.000000	0.000000	good	0	24.000000	4.000000	16.666667	good	12.000000		0.000000	good	0		0	0.000000	good		0	0.000000	good
CV193_19_M1_nb81_sa_med/ARTIC/medaka MN908947.3	20I (Alpha, V1)	27.814829	good	37	22	0	25	7	1651	0	4	C241T,C788T,C913T,A1320C,C3037T,C3267T,C3924T,C5388A,C5986T,T6954C,C11379T,C14408T,C14676T,C15279T,T16176C,A17615G,C18086T,T18942C,C19854T,A23063T,C23271A,A23403G,C23604A,C23709T,T24506G,G24914C,A26098G,C27972T,G28048T,A28111G,G28280C,A28281T,T28282A,G28881A,G28882A,G28883C,C28977T	11288-11296,21765-21770,21992-21994,28239-28241,28271		N:D3L,N:R203K,N:G204R,N:S235F,ORF1a:R175C,ORF1a:E352A,ORF1a:T1001I,ORF1a:P1220L,ORF1a:A1708D,ORF1a:I2230T,ORF1a:A3705V,ORF1b:P314L,ORF1b:K1383R,ORF1b:T1540I,ORF3a:I236V,ORF8:Q27*,ORF8:R52I,ORF8:Y73C,S:N501Y,S:A570D,S:D614G,S:P681H,S:T716I,S:S982A,S:D1118H	ORF1a:S3675-,ORF1a:G3676-,ORF1a:F3677-,ORF8:V116-,S:H69-,S:V70-,S:Y144-	1-54,1005-1264,19276-19570,19912-20200,22325-22542,27512-27808,29666-29903		ChinaCDC_N_F:G28881A;G28882A;G28883C,ChinaCDC_N_R:C28977T	89460	0	29903	3000.000000	50.037037	mediocre	1651	10.000000	0.000000	good	0	24.000000	4.000000	16.666667	good	12.000000		0.000000	good	0		0	0.000000	good		0	0.000000	good
CV198_49_M1_nb68_sa_med/ARTIC/medaka MN908947.3	20I (Alpha, V1)	163.180919	bad	27	27	0	16	6	3092	0	4	C913T,C3037T,C3267T,G4255A,C5388A,C5986T,T6954C,C8841T,G11507A,C14676T,C15279T,T16176C,C17502T,A23063T,C23271A,A23403G,C23604A,C23709T,T24506G,G24914C,G28280C,A28281T,T28282A,G28881A,G28882A,G28883C,C28977T	11288-11296,21765-21770,21992-21994,28143-28150,28271		N:D3L,N:R203K,N:G204R,N:S235F,ORF1a:T1001I,ORF1a:A1708D,ORF1a:I2230T,ORF1a:T2859I,ORF1a:V3748I,S:N501Y,S:A570D,S:D614G,S:P681H,S:T716I,S:S982A,S:D1118H	ORF1a:S3675-,ORF1a:G3676-,ORF1a:F3677-,S:H69-,S:V70-,S:Y144-	1-342,7672-7968,9246-9502,10738-11022,13661-13946,14272-14570,19912-20200,24146-24416,25053-25301,27826-28104,29666-29903		ChinaCDC_N_F:G28881A;G28882A;G28883C,ChinaCDC_N_R:C28977T	89485	0	29903	3000.000000	103.407407	bad	3092	10.000000	0.000000	good	0	24.000000	0.000000	0.000000	good	8.000000		0.000000	good	0	ORF8	1	75.000000	mediocre		0	0.000000	good
CV198_49_M1_nb89_fr_med/ARTIC/medaka MN908947.3	20I (Alpha, V1)	4835.914623	bad	17	10	0	10	3	19076	0	5	G362T,C3037T,A3223G,C3267T,G5942A,C5986T,C14676T,C15842T,G24914C,G28280C,A28281T,T28282A,G28881A,G28882A,G28883C,C28896T,C28977T	11288-11296,28271		N:D3L,N:R203K,N:G204R,N:A208V,N:S235F,ORF1a:D33Y,ORF1a:T1001I,ORF1a:D1893N,ORF1b:T792I,S:D1118H	ORF1a:S3675-,ORF1a:G3676-,ORF1a:F3677-	1-342,705-2850,3508-4966,5297-5894,6847-7968,8320-8913,9246-10384,10738-11022,11373-11889,12466-14570,15100,15225-15503,15862-17697,18037-19232,19912-20200,20543-21386,21717-24100,24386-24721,25348-25924,26291-26542,27826-28104,28111,28443-28699,29666-29903		ChinaCDC_N_F:G28881A;G28882A;G28883C;C28896T,ChinaCDC_N_R:C28977T	89598	0	29903	3000.000000	695.407407	bad	19076	10.000000	0.000000	good	0	24.000000	-1.000000	0.000000	good	7.000000		0.000000	good	0		0	0.000000	good		0	0.000000	good
CV198_49_M1_nb89_ru_med/ARTIC/medaka MN908947.3	20I (Alpha, V1)	4835.914623	bad	17	10	0	10	3	19076	0	5	G362T,C3037T,A3223G,C3267T,G5942A,C5986T,C14676T,C15842T,G24914C,G28280C,A28281T,T28282A,G28881A,G28882A,G28883C,C28896T,C28977T	11288-11296,28271		N:D3L,N:R203K,N:G204R,N:A208V,N:S235F,ORF1a:D33Y,ORF1a:T1001I,ORF1a:D1893N,ORF1b:T792I,S:D1118H	ORF1a:S3675-,ORF1a:G3676-,ORF1a:F3677-	1-342,705-2850,3508-4966,5297-5894,6847-7968,8320-8913,9246-10384,10738-11022,11373-11889,12466-14570,15100,15225-15503,15862-17697,18037-19232,19912-20200,20543-21386,21717-24100,24386-24721,25348-25924,26291-26542,27826-28104,28111,28443-28699,29666-29903		ChinaCDC_N_F:G28881A;G28882A;G28883C;C28896T,ChinaCDC_N_R:C28977T	89598	0	29903	3000.000000	695.407407	bad	19076	10.000000	0.000000	good	0	24.000000	-1.000000	0.000000	good	7.000000		0.000000	good	0		0	0.000000	good		0	0.000000	good
CV198_49_M1_nb43_ru_med/ARTIC/medaka MN908947.3	20I (Alpha, V1)	2.011142	good	33	19	0	21	6	666	0	4	C913T,C1862T,C3037T,C3267T,C5388A,C5986T,T6673C,T6954C,C12970T,C14408T,C14676T,C15279T,T16176C,T17838C,A23063T,C23271A,A23403G,C23604A,C23709T,T24506G,G24914C,C27697T,T27823G,C27972T,G28048T,A28111G,G28280C,A28281T,T28282A,G28881A,G28882A,G28883C,C28977T	11288-11296,21765-21770,21992-21994,28271		N:D3L,N:R203K,N:G204R,N:S235F,ORF1a:L533F,ORF1a:T1001I,ORF1a:A1708D,ORF1a:I2230T,ORF1b:P314L,ORF7a:L102F,ORF7b:I23S,ORF8:Q27*,ORF8:R52I,ORF8:Y73C,S:N501Y,S:A570D,S:D614G,S:P681H,S:T716I,S:S982A,S:D1118H	ORF1a:S3675-,ORF1a:G3676-,ORF1a:F3677-,S:H69-,S:V70-,S:Y144-	1-342,9246-9502,29837-29903		ChinaCDC_N_F:G28881A;G28882A;G28883C,ChinaCDC_N_R:C28977T	89492	0	29903	3000.000000	13.555556	good	666	10.000000	0.000000	good	0	24.000000	1.000000	4.166667	good	9.000000		0.000000	good	0		0	0.000000	good		0	0.000000	good
CV198_49_M1_nb43_sa_med/ARTIC/medaka MN908947.3	20I (Alpha, V1)	71.858056	mediocre	33	19	0	21	6	2586	0	4	C913T,C1862T,C3037T,C3267T,C5388A,C5986T,T6673C,T6954C,C12970T,C14408T,C14676T,C15279T,T16176C,T17838C,A23063T,C23271A,A23403G,C23604A,C23709T,T24506G,G24914C,C27697T,T27823G,C27972T,G28048T,A28111G,G28280C,A28281T,T28282A,G28881A,G28882A,G28883C,C28977T	11288-11296,21765-21770,21992-21994,28271		N:D3L,N:R203K,N:G204R,N:S235F,ORF1a:L533F,ORF1a:T1001I,ORF1a:A1708D,ORF1a:I2230T,ORF1b:P314L,ORF7a:L102F,ORF7b:I23S,ORF8:Q27*,ORF8:R52I,ORF8:Y73C,S:N501Y,S:A570D,S:D614G,S:P681H,S:T716I,S:S982A,S:D1118H	ORF1a:S3675-,ORF1a:G3676-,ORF1a:F3677-,S:H69-,S:V70-,S:Y144-	1-342,7672-7968,8320-8619,8872-8913,9246-9502,10738-11022,16187-16444,19912-20200,25647-25924,29666-29903		ChinaCDC_N_F:G28881A;G28882A;G28883C,ChinaCDC_N_R:C28977T	89492	0	29903	3000.000000	84.666667	mediocre	2586	10.000000	0.000000	good	0	24.000000	1.000000	4.166667	good	9.000000		0.000000	good	0		0	0.000000	good		0	0.000000	good
CV198_49_M1_nb43_fr_med/ARTIC/medaka MN908947.3	20I (Alpha, V1)	2.011142	good	33	19	0	21	6	666	0	4	C913T,C1862T,C3037T,C3267T,C5388A,C5986T,T6673C,T6954C,C12970T,C14408T,C14676T,C15279T,T16176C,T17838C,A23063T,C23271A,A23403G,C23604A,C23709T,T24506G,G24914C,C27697T,T27823G,C27972T,G28048T,A28111G,G28280C,A28281T,T28282A,G28881A,G28882A,G28883C,C28977T	11288-11296,21765-21770,21992-21994,28271		N:D3L,N:R203K,N:G204R,N:S235F,ORF1a:L533F,ORF1a:T1001I,ORF1a:A1708D,ORF1a:I2230T,ORF1b:P314L,ORF7a:L102F,ORF7b:I23S,ORF8:Q27*,ORF8:R52I,ORF8:Y73C,S:N501Y,S:A570D,S:D614G,S:P681H,S:T716I,S:S982A,S:D1118H	ORF1a:S3675-,ORF1a:G3676-,ORF1a:F3677-,S:H69-,S:V70-,S:Y144-	1-342,9246-9502,29837-29903		ChinaCDC_N_F:G28881A;G28882A;G28883C,ChinaCDC_N_R:C28977T	89492	0	29903	3000.000000	13.555556	good	666	10.000000	0.000000	good	0	24.000000	1.000000	4.166667	good	9.000000		0.000000	good	0		0	0.000000	good		0	0.000000	good
CV198_49_M1_nb66_sa_med/ARTIC/medaka MN908947.3	20I (Alpha, V1)	108.530621	bad	29	30	0	17	7	2249	0	4	C913T,C3037T,C3267T,G4255A,C5388A,C5986T,T6954C,C7735T,C8841T,G11507A,C14408T,C14676T,C15279T,T16176C,C17502T,A23063T,C23271A,A23403G,C23604A,C23709T,T24506G,G24914C,G28280C,A28281T,T28282A,G28881A,G28882A,G28883C,C28977T	516-518,11288-11296,21765-21770,21992-21994,28143-28150,28271		N:D3L,N:R203K,N:G204R,N:S235F,ORF1a:T1001I,ORF1a:A1708D,ORF1a:I2230T,ORF1a:T2859I,ORF1a:V3748I,ORF1b:P314L,S:N501Y,S:A570D,S:D614G,S:P681H,S:T716I,S:S982A,S:D1118H	ORF1a:M85-,ORF1a:S3675-,ORF1a:G3676-,ORF1a:F3677-,S:H69-,S:V70-,S:Y144-	1-342,3827-4077,9246-9502,9811-9812,10738-11022,12780-13029,20868-21104,25647-25924,27826-28104,28111,29837-29903		ChinaCDC_N_F:G28881A;G28882A;G28883C,ChinaCDC_N_R:C28977T	89460	0	29903	3000.000000	72.185185	mediocre	2249	10.000000	0.000000	good	0	24.000000	1.000000	4.166667	good	9.000000		0.000000	good	0	ORF8	1	75.000000	mediocre		0	0.000000	good
CV198_49_M1_nb66_ru_med/ARTIC/medaka MN908947.3	20I (Alpha, V1)	56.586588	mediocre	32	32	0	17	7	409	0	4	C913T,C3037T,C3267T,G4255A,C5388A,C5986T,T6954C,C7735T,C8841T,G11507A,C14408T,C14676T,C15279T,T16176C,C17502T,A23063T,C23271A,A23403G,C23604A,C23709T,T24506G,G24914C,C27972T,G28048T,A28111G,G28280C,A28281T,T28282A,G28881A,G28882A,G28883C,C28977T	516-518,11288-11296,21765-21770,21992-21994,28140-28149,28271		N:D3L,N:R203K,N:G204R,N:S235F,ORF1a:T1001I,ORF1a:A1708D,ORF1a:I2230T,ORF1a:T2859I,ORF1a:V3748I,ORF1b:P314L,S:N501Y,S:A570D,S:D614G,S:P681H,S:T716I,S:S982A,S:D1118H	ORF1a:M85-,ORF1a:S3675-,ORF1a:G3676-,ORF1a:F3677-,S:H69-,S:V70-,S:Y144-	1-342,29837-29903		ChinaCDC_N_F:G28881A;G28882A;G28883C,ChinaCDC_N_R:C28977T	89442	0	29903	3000.000000	4.037037	good	409	10.000000	0.000000	good	0	24.000000	1.000000	4.166667	good	9.000000		0.000000	good	0	ORF8	1	75.000000	mediocre		0	0.000000	good
CV198_49_M1_nb66_fr_med/ARTIC/medaka MN908947.3	20I (Alpha, V1)	56.586588	mediocre	32	32	0	17	7	409	0	4	C913T,C3037T,C3267T,G4255A,C5388A,C5986T,T6954C,C7735T,C8841T,G11507A,C14408T,C14676T,C15279T,T16176C,C17502T,A23063T,C23271A,A23403G,C23604A,C23709T,T24506G,G24914C,C27972T,G28048T,A28111G,G28280C,A28281T,T28282A,G28881A,G28882A,G28883C,C28977T	516-518,11288-11296,21765-21770,21992-21994,28140-28149,28271		N:D3L,N:R203K,N:G204R,N:S235F,ORF1a:T1001I,ORF1a:A1708D,ORF1a:I2230T,ORF1a:T2859I,ORF1a:V3748I,ORF1b:P314L,S:N501Y,S:A570D,S:D614G,S:P681H,S:T716I,S:S982A,S:D1118H	ORF1a:M85-,ORF1a:S3675-,ORF1a:G3676-,ORF1a:F3677-,S:H69-,S:V70-,S:Y144-	1-342,29837-29903		ChinaCDC_N_F:G28881A;G28882A;G28883C,ChinaCDC_N_R:C28977T	89442	0	29903	3000.000000	4.037037	good	409	10.000000	0.000000	good	0	24.000000	1.000000	4.166667	good	9.000000		0.000000	good	0	ORF8	1	75.000000	mediocre		0	0.000000	good
CV198_49_M1_nb32_fr_med/ARTIC/medaka MN908947.3	20I (Alpha, V1)	0.364612	good	34	19	0	21	6	418	0	4	C241T,C913T,C2091T,C2453T,C3037T,C3267T,C5388A,C5986T,C6312T,T6954C,C14408T,C14676T,C15279T,T16176C,C17934T,A23063T,C23271A,A23403G,C23604A,C23709T,T24506G,G24914C,C27972T,G28048T,A28111G,A28175G,G28280C,A28281T,T28282A,G28881A,G28882A,G28883C,C28977T,G29744T	11288-11296,21765-21770,21992-21994,28271		N:D3L,N:R203K,N:G204R,N:S235F,ORF1a:T609I,ORF1a:L730F,ORF1a:T1001I,ORF1a:A1708D,ORF1a:T2016I,ORF1a:I2230T,ORF1b:P314L,ORF8:Q27*,ORF8:R52I,ORF8:Y73C,S:N501Y,S:A570D,S:D614G,S:P681H,S:T716I,S:S982A,S:D1118H	ORF1a:S3675-,ORF1a:G3676-,ORF1a:F3677-,S:H69-,S:V70-,S:Y144-	1-54,27512-27808,29837-29903		ChinaCDC_N_F:G28881A;G28882A;G28883C,ChinaCDC_N_R:C28977T	89488	0	29903	3000.000000	4.370370	good	418	10.000000	0.000000	good	0	24.000000	1.000000	4.166667	good	9.000000		0.000000	good	0		0	0.000000	good		0	0.000000	good
CV198_49_M1_nb32_ru_med/ARTIC/medaka MN908947.3	20I (Alpha, V1)	0.364612	good	34	19	0	21	6	418	0	4	C241T,C913T,C2091T,C2453T,C3037T,C3267T,C5388A,C5986T,C6312T,T6954C,C14408T,C14676T,C15279T,T16176C,C17934T,A23063T,C23271A,A23403G,C23604A,C23709T,T24506G,G24914C,C27972T,G28048T,A28111G,A28175G,G28280C,A28281T,T28282A,G28881A,G28882A,G28883C,C28977T,G29744T	11288-11296,21765-21770,21992-21994,28271		N:D3L,N:R203K,N:G204R,N:S235F,ORF1a:T609I,ORF1a:L730F,ORF1a:T1001I,ORF1a:A1708D,ORF1a:T2016I,ORF1a:I2230T,ORF1b:P314L,ORF8:Q27*,ORF8:R52I,ORF8:Y73C,S:N501Y,S:A570D,S:D614G,S:P681H,S:T716I,S:S982A,S:D1118H	ORF1a:S3675-,ORF1a:G3676-,ORF1a:F3677-,S:H69-,S:V70-,S:Y144-	1-54,27512-27808,29837-29903		ChinaCDC_N_F:G28881A;G28882A;G28883C,ChinaCDC_N_R:C28977T	89488	0	29903	3000.000000	4.370370	good	418	10.000000	0.000000	good	0	24.000000	1.000000	4.166667	good	9.000000		0.000000	good	0		0	0.000000	good		0	0.000000	good
CV198_49_M1_nb32_sa_med/ARTIC/medaka MN908947.3	20I (Alpha, V1)	47.937068	mediocre	33	19	0	21	6	2166	0	4	C913T,C2091T,C2453T,C3037T,C3267T,C5388A,C5986T,C6312T,T6954C,C14408T,C14676T,C15279T,T16176C,C17934T,A23063T,C23271A,A23403G,C23604A,C23709T,T24506G,G24914C,C27972T,G28048T,A28111G,A28175G,G28280C,A28281T,T28282A,G28881A,G28882A,G28883C,C28977T,G29744T	11288-11296,21765-21770,21992-21994,28271		N:D3L,N:R203K,N:G204R,N:S235F,ORF1a:T609I,ORF1a:L730F,ORF1a:T1001I,ORF1a:A1708D,ORF1a:T2016I,ORF1a:I2230T,ORF1b:P314L,ORF8:Q27*,ORF8:R52I,ORF8:Y73C,S:N501Y,S:A570D,S:D614G,S:P681H,S:T716I,S:S982A,S:D1118H	ORF1a:S3675-,ORF1a:G3676-,ORF1a:F3677-,S:H69-,S:V70-,S:Y144-	1-342,7672-7968,9246-9502,13661-13946,20868-21104,24146-24416,27512-27908,29825-29903		ChinaCDC_N_F:G28881A;G28882A;G28883C,ChinaCDC_N_R:C28977T	89492	0	29903	3000.000000	69.111111	mediocre	2166	10.000000	0.000000	good	0	24.000000	1.000000	4.166667	good	9.000000		0.000000	good	0		0	0.000000	good		0	0.000000	good
CV198_49_M1_nb21_fr_med/ARTIC/medaka MN908947.3	20I (Alpha, V1)	276.992716	bad	30	19	0	18	6	4788	0	5	C913T,C2453T,C3037T,C5388A,C5986T,T6954C,C13551T,C14097T,C14408T,C14676T,C15279T,T16176C,A23063T,C23271A,A23403G,C23604A,C23709T,T24506G,G24914C,G27065A,G27461T,G28280C,A28281T,T28282A,G28881A,G28882A,G28883C,C28977T,C29366T,C29386A	11288-11296,21765-21770,21992-21994,28271		N:D3L,N:R203K,N:G204R,N:S235F,N:P365S,N:D371E,ORF1a:L730F,ORF1a:A1708D,ORF1a:I2230T,ORF1b:P314L,ORF7a:C23F,S:N501Y,S:A570D,S:D614G,S:P681H,S:T716I,S:S982A,S:D1118H	ORF1a:S3675-,ORF1a:G3676-,ORF1a:F3677-,S:H69-,S:V70-,S:Y144-	1-342,1313-1595,3184-3482,3827-4322,8320-8620,9246-9806,10738-11022,13661-13946,16187-16444,19912-20200,23823-24100,25647-25924,27512-28104,28111,29666-29903		ChinaCDC_N_F:G28881A;G28882A;G28883C,ChinaCDC_N_R:C28977T,Pasteur_IP4_F:C14097T	89504	0	29903	3000.000000	166.222222	bad	4788	10.000000	0.000000	good	0	24.000000	2.000000	8.333333	good	10.000000		0.000000	good	0		0	0.000000	good		0	0.000000	good
CV198_49_M1_nb21_ru_med/ARTIC/medaka MN908947.3	20I (Alpha, V1)	276.992716	bad	30	19	0	18	6	4788	0	5	C913T,C2453T,C3037T,C5388A,C5986T,T6954C,C13551T,C14097T,C14408T,C14676T,C15279T,T16176C,A23063T,C23271A,A23403G,C23604A,C23709T,T24506G,G24914C,G27065A,G27461T,G28280C,A28281T,T28282A,G28881A,G28882A,G28883C,C28977T,C29366T,C29386A	11288-11296,21765-21770,21992-21994,28271		N:D3L,N:R203K,N:G204R,N:S235F,N:P365S,N:D371E,ORF1a:L730F,ORF1a:A1708D,ORF1a:I2230T,ORF1b:P314L,ORF7a:C23F,S:N501Y,S:A570D,S:D614G,S:P681H,S:T716I,S:S982A,S:D1118H	ORF1a:S3675-,ORF1a:G3676-,ORF1a:F3677-,S:H69-,S:V70-,S:Y144-	1-342,1313-1595,3184-3482,3827-4322,8320-8620,9246-9806,10738-11022,13661-13946,16187-16444,19912-20200,23823-24100,25647-25924,27512-28104,28111,29666-29903		ChinaCDC_N_F:G28881A;G28882A;G28883C,ChinaCDC_N_R:C28977T,Pasteur_IP4_F:C14097T	89504	0	29903	3000.000000	166.222222	bad	4788	10.000000	0.000000	good	0	24.000000	2.000000	8.333333	good	10.000000		0.000000	good	0		0	0.000000	good		0	0.000000	good
CV198_49_M1_nb56_sa_med/ARTIC/medaka MN908947.3	20I (Alpha, V1)	46.189643	mediocre	28	10	0	18	3	2135	0	4	C913T,C3037T,C3267T,C5388A,C5986T,T6954C,C11020T,C14676T,C15279T,T16176C,C21614T,A23063T,C23271A,A23403G,C23604A,C23709T,T24506G,G24914C,C27972T,G28048T,A28111G,G28280C,A28281T,T28282A,G28881A,G28882A,G28883C,C28977T	21765-21770,21992-21994,28271		N:D3L,N:R203K,N:G204R,N:S235F,ORF1a:T1001I,ORF1a:A1708D,ORF1a:I2230T,ORF8:Q27*,ORF8:R52I,ORF8:Y73C,S:L18F,S:N501Y,S:A570D,S:D614G,S:P681H,S:T716I,S:S982A,S:D1118H	S:H69-,S:V70-,S:Y144-	1-342,7672-7968,9246-9502,11049-11331,14272-14570,25348-25623,27512-27808,29820-29903		ChinaCDC_N_F:G28881A;G28882A;G28883C,ChinaCDC_N_R:C28977T	89546	0	29903	3000.000000	67.962963	mediocre	2135	10.000000	0.000000	good	0	24.000000	-3.000000	0.000000	good	5.000000		0.000000	good	0		0	0.000000	good		0	0.000000	good
CV198_49_M1_nb56_fr_med/ARTIC/medaka MN908947.3	20I (Alpha, V1)	0.148368	good	31	10	0	19	3	404	0	4	C241T,C913T,C3037T,C3267T,C5388A,C5986T,T6954C,C11020T,C14408T,C14478T,C14676T,C15279T,T16176C,C21614T,A23063T,C23271A,A23403G,C23604A,C23709T,T24506G,G24914C,C27972T,G28048T,A28111G,G28280C,A28281T,T28282A,G28881A,G28882A,G28883C,C28977T	21765-21770,21992-21994,28271		N:D3L,N:R203K,N:G204R,N:S235F,ORF1a:T1001I,ORF1a:A1708D,ORF1a:I2230T,ORF1b:P314L,ORF8:Q27*,ORF8:R52I,ORF8:Y73C,S:L18F,S:N501Y,S:A570D,S:D614G,S:P681H,S:T716I,S:S982A,S:D1118H	S:H69-,S:V70-,S:Y144-	1-54,11049-11331,29837-29903		ChinaCDC_N_F:G28881A;G28882A;G28883C,ChinaCDC_N_R:C28977T	89534	0	29903	3000.000000	3.851852	good	404	10.000000	0.000000	good	0	24.000000	-2.000000	0.000000	good	6.000000		0.000000	good	0		0	0.000000	good		0	0.000000	good
CV198_49_M1_nb56_ru_med/ARTIC/medaka MN908947.3	20I (Alpha, V1)	0.148368	good	31	10	0	19	3	404	0	4	C241T,C913T,C3037T,C3267T,C5388A,C5986T,T6954C,C11020T,C14408T,C14478T,C14676T,C15279T,T16176C,C21614T,A23063T,C23271A,A23403G,C23604A,C23709T,T24506G,G24914C,C27972T,G28048T,A28111G,G28280C,A28281T,T28282A,G28881A,G28882A,G28883C,C28977T	21765-21770,21992-21994,28271		N:D3L,N:R203K,N:G204R,N:S235F,ORF1a:T1001I,ORF1a:A1708D,ORF1a:I2230T,ORF1b:P314L,ORF8:Q27*,ORF8:R52I,ORF8:Y73C,S:L18F,S:N501Y,S:A570D,S:D614G,S:P681H,S:T716I,S:S982A,S:D1118H	S:H69-,S:V70-,S:Y144-	1-54,11049-11331,29837-29903		ChinaCDC_N_F:G28881A;G28882A;G28883C,ChinaCDC_N_R:C28977T	89534	0	29903	3000.000000	3.851852	good	404	10.000000	0.000000	good	0	24.000000	-2.000000	0.000000	good	6.000000		0.000000	good	0		0	0.000000	good		0	0.000000	good
CV198_49_M1_nb54_ru_med/ARTIC/medaka MN908947.3	20I (Alpha, V1)	4.506259	good	38	19	0	24	6	410	0	4	C241T,C913T,C3037T,C3267T,C4782T,C5388A,C5986T,T6954C,A13419T,C14408T,C14676T,C15279T,T16176C,C16308T,A17615G,G19296A,C20233T,A21817G,A23063T,C23271A,A23403G,C23604A,C23709T,G24116T,T24506G,G24914C,C25844T,C27972T,G28048T,A28111G,G28280C,A28281T,T28282A,G28881A,G28882A,G28883C,C28977T,C29555T	11288-11296,21765-21770,21992-21994,28271		N:D3L,N:R203K,N:G204R,N:S235F,ORF1a:T1001I,ORF1a:S1506L,ORF1a:A1708D,ORF1a:I2230T,ORF1a:Q4385L,ORF1b:P314L,ORF1b:K1383R,ORF1b:P2256S,ORF3a:T151I,ORF8:Q27*,ORF8:R52I,ORF8:Y73C,S:N501Y,S:A570D,S:D614G,S:P681H,S:T716I,S:A852S,S:S982A,S:D1118H	ORF1a:S3675-,ORF1a:G3676-,ORF1a:F3677-,S:H69-,S:V70-,S:Y144-	1-54,19912-20200,29837-29903		ChinaCDC_N_F:G28881A;G28882A;G28883C,ChinaCDC_N_R:C28977T	89472	0	29903	3000.000000	4.074074	good	410	10.000000	0.000000	good	0	24.000000	5.000000	20.833333	good	13.000000		0.000000	good	0		0	0.000000	good		0	0.000000	good
CV198_49_M1_nb54_sa_med/ARTIC/medaka MN908947.3	20I (Alpha, V1)	94.724568	mediocre	35	19	0	23	6	2889	0	4	C913T,C3037T,C3267T,C4782T,C5388A,C5986T,T6954C,A13419T,C14676T,C15279T,T16176C,A17615G,G19296A,C20233T,A21817G,A23063T,C23271A,A23403G,C23604A,C23709T,G24116T,T24506G,G24914C,C25844T,C27972T,G28048T,A28111G,G28280C,A28281T,T28282A,G28881A,G28882A,G28883C,C28977T,C29555T	11288-11296,21765-21770,21992-21994,28271		N:D3L,N:R203K,N:G204R,N:S235F,ORF1a:T1001I,ORF1a:S1506L,ORF1a:A1708D,ORF1a:I2230T,ORF1a:Q4385L,ORF1b:K1383R,ORF1b:P2256S,ORF3a:T151I,ORF8:Q27*,ORF8:R52I,ORF8:Y73C,S:N501Y,S:A570D,S:D614G,S:P681H,S:T716I,S:A852S,S:S982A,S:D1118H	ORF1a:S3675-,ORF1a:G3676-,ORF1a:F3677-,S:H69-,S:V70-,S:Y144-	1-342,3827-4077,7672-7968,9246-9502,10738-11022,13661-13946,14272-14570,16187-16444,19912-20200,25647-25731,27826-27827,29666-29903		ChinaCDC_N_F:G28881A;G28882A;G28883C,ChinaCDC_N_R:C28977T	89484	0	29903	3000.000000	95.888889	mediocre	2889	10.000000	0.000000	good	0	24.000000	4.000000	16.666667	good	12.000000		0.000000	good	0		0	0.000000	good		0	0.000000	good
CV198_49_M1_nb54_fr_med/ARTIC/medaka MN908947.3	20I (Alpha, V1)	4.506259	good	38	19	0	24	6	410	0	4	C241T,C913T,C3037T,C3267T,C4782T,C5388A,C5986T,T6954C,A13419T,C14408T,C14676T,C15279T,T16176C,C16308T,A17615G,G19296A,C20233T,A21817G,A23063T,C23271A,A23403G,C23604A,C23709T,G24116T,T24506G,G24914C,C25844T,C27972T,G28048T,A28111G,G28280C,A28281T,T28282A,G28881A,G28882A,G28883C,C28977T,C29555T	11288-11296,21765-21770,21992-21994,28271		N:D3L,N:R203K,N:G204R,N:S235F,ORF1a:T1001I,ORF1a:S1506L,ORF1a:A1708D,ORF1a:I2230T,ORF1a:Q4385L,ORF1b:P314L,ORF1b:K1383R,ORF1b:P2256S,ORF3a:T151I,ORF8:Q27*,ORF8:R52I,ORF8:Y73C,S:N501Y,S:A570D,S:D614G,S:P681H,S:T716I,S:A852S,S:S982A,S:D1118H	ORF1a:S3675-,ORF1a:G3676-,ORF1a:F3677-,S:H69-,S:V70-,S:Y144-	1-54,19912-20200,29837-29903		ChinaCDC_N_F:G28881A;G28882A;G28883C,ChinaCDC_N_R:C28977T	89472	0	29903	3000.000000	4.074074	good	410	10.000000	0.000000	good	0	24.000000	5.000000	20.833333	good	13.000000		0.000000	good	0		0	0.000000	good		0	0.000000	good
CV198_49_M1_nb45_ru_med/ARTIC/medaka MN908947.3	20I (Alpha, V1)	0.000000	good	34	19	0	23	6	121	0	5	C241T,C913T,C2453T,C3037T,C3267T,C5388A,C5986T,T6954C,C8986T,C9611T,C14408T,C14676T,C15279T,T16176C,C21855T,G21974C,A23063T,C23271A,A23403G,C23604A,C23709T,T24506G,G24914C,C27972T,G28048T,A28111G,G28280C,A28281T,T28282A,A28295G,G28881A,G28882A,G28883C,C28977T	11288-11296,21765-21770,21992-21994,28271		N:D3L,N:N8D,N:R203K,N:G204R,N:S235F,ORF1a:L730F,ORF1a:T1001I,ORF1a:A1708D,ORF1a:I2230T,ORF1a:L3116F,ORF1b:P314L,ORF8:Q27*,ORF8:R52I,ORF8:Y73C,S:S98F,S:D138H,S:N501Y,S:A570D,S:D614G,S:P681H,S:T716I,S:S982A,S:D1118H	ORF1a:S3675-,ORF1a:G3676-,ORF1a:F3677-,S:H69-,S:V70-,S:Y144-	1-54,29837-29903		ChinaCDC_N_F:G28881A;G28882A;G28883C,ChinaCDC_N_R:C28977T,USCDC_N1_F:A28295G	89488	0	29903	3000.000000	0.000000	good	121	10.000000	0.000000	good	0	24.000000	-2.000000	0.000000	good	6.000000		0.000000	good	0		0	0.000000	good		0	0.000000	good
CV198_49_M1_nb45_fr_med/ARTIC/medaka MN908947.3	20I (Alpha, V1)	0.000000	good	34	19	0	23	6	121	0	5	C241T,C913T,C2453T,C3037T,C3267T,C5388A,C5986T,T6954C,C8986T,C9611T,C14408T,C14676T,C15279T,T16176C,C21855T,G21974C,A23063T,C23271A,A23403G,C23604A,C23709T,T24506G,G24914C,C27972T,G28048T,A28111G,G28280C,A28281T,T28282A,A28295G,G28881A,G28882A,G28883C,C28977T	11288-11296,21765-21770,21992-21994,28271		N:D3L,N:N8D,N:R203K,N:G204R,N:S235F,ORF1a:L730F,ORF1a:T1001I,ORF1a:A1708D,ORF1a:I2230T,ORF1a:L3116F,ORF1b:P314L,ORF8:Q27*,ORF8:R52I,ORF8:Y73C,S:S98F,S:D138H,S:N501Y,S:A570D,S:D614G,S:P681H,S:T716I,S:S982A,S:D1118H	ORF1a:S3675-,ORF1a:G3676-,ORF1a:F3677-,S:H69-,S:V70-,S:Y144-	1-54,29837-29903		ChinaCDC_N_F:G28881A;G28882A;G28883C,ChinaCDC_N_R:C28977T,USCDC_N1_F:A28295G	89488	0	29903	3000.000000	0.000000	good	121	10.000000	0.000000	good	0	24.000000	-2.000000	0.000000	good	6.000000		0.000000	good	0		0	0.000000	good		0	0.000000	good
CV198_49_M1_nb45_sa_med/ARTIC/medaka MN908947.3	20I (Alpha, V1)	73.832647	mediocre	29	19	0	19	6	2620	0	5	C913T,C2453T,C3037T,C3267T,C5388A,C5986T,T6954C,C8986T,C9611T,C14676T,C15279T,T16176C,C21855T,G21974C,A23063T,C23271A,A23403G,C23604A,C23709T,T24506G,G24914C,G28280C,A28281T,T28282A,A28295G,G28881A,G28882A,G28883C,C28977T	11288-11296,21765-21770,21992-21994,28271		N:D3L,N:N8D,N:R203K,N:G204R,N:S235F,ORF1a:L730F,ORF1a:T1001I,ORF1a:A1708D,ORF1a:I2230T,ORF1a:L3116F,S:S98F,S:D138H,S:N501Y,S:A570D,S:D614G,S:P681H,S:T716I,S:S982A,S:D1118H	ORF1a:S3675-,ORF1a:G3676-,ORF1a:F3677-,S:H69-,S:V70-,S:Y144-	1-342,7672-7968,9246-9502,13075-13344,14272-14570,20868-21104,25053-25623,27826-28104,28111,29837-29903		ChinaCDC_N_F:G28881A;G28882A;G28883C,ChinaCDC_N_R:C28977T,USCDC_N1_F:A28295G	89508	0	29903	3000.000000	85.925926	mediocre	2620	10.000000	0.000000	good	0	24.000000	-2.000000	0.000000	good	6.000000		0.000000	good	0		0	0.000000	good		0	0.000000	good
CV198_49_M1_nb05_ru_med/ARTIC/medaka MN908947.3	21A (Delta)	2443.654444	bad	11	7	0	12	2	13647	0	2	C5184T,C9891T,C13458T,G15451A,T22917G,C22995A,A23403G,C25469T,T26767C,A28461G,G29402T	28248-28253,28271		M:I82T,N:D63G,N:D377Y,ORF1a:P1640L,ORF1a:A3209V,ORF1a:S4398L,ORF1b:G662S,ORF3a:S26L,ORF9b:T60A,S:L452R,S:T478K,S:D614G	ORF8:D119-,ORF8:F120-	1-664,1005-1264,1943-2529,3037,3827-4322,4667-4966,5297-6745,7390-7651,8320-8913,9246-9806,10147-11022,11373-11584,12780-13344,13661-13946,14272-14570,16187-17087,18262-18275,18588,18651-19232,19592-20200,20868-21104,21428-22290,22627-22821,23501-24721,25647-25924,26291-26542,27512-28104,28757-29007,29666-29903		Charité_RdRp_F:G15451A,ChinaCDC_ORF_R:C13458T	89631	0	29903	3000.000000	494.333333	bad	13647	10.000000	0.000000	good	0	24.000000	-5.000000	0.000000	good	3.000000		0.000000	good	0		0	0.000000	good		0	0.000000	good
CV198_49_M1_nb05_fr_med/ARTIC/medaka MN908947.3	21A (Delta)	2443.654444	bad	11	7	0	12	2	13647	0	2	C5184T,C9891T,C13458T,G15451A,T22917G,C22995A,A23403G,C25469T,T26767C,A28461G,G29402T	28248-28253,28271		M:I82T,N:D63G,N:D377Y,ORF1a:P1640L,ORF1a:A3209V,ORF1a:S4398L,ORF1b:G662S,ORF3a:S26L,ORF9b:T60A,S:L452R,S:T478K,S:D614G	ORF8:D119-,ORF8:F120-	1-664,1005-1264,1943-2529,3037,3827-4322,4667-4966,5297-6745,7390-7651,8320-8913,9246-9806,10147-11022,11373-11584,12780-13344,13661-13946,14272-14570,16187-17087,18262-18275,18588,18651-19232,19592-20200,20868-21104,21428-22290,22627-22821,23501-24721,25647-25924,26291-26542,27512-28104,28757-29007,29666-29903		Charité_RdRp_F:G15451A,ChinaCDC_ORF_R:C13458T	89631	0	29903	3000.000000	494.333333	bad	13647	10.000000	0.000000	good	0	24.000000	-5.000000	0.000000	good	3.000000		0.000000	good	0		0	0.000000	good		0	0.000000	good
CV198_49_M1_nb57_sa_med/ARTIC/medaka MN908947.3	20I (Alpha, V1)	68.144475	mediocre	30	19	0	18	6	2526	0	4	C913T,C1684T,C2147T,C3037T,C3267T,C5388A,C5986T,C6636T,T6954C,C14676T,C15126A,C15279T,T16176C,G22468T,A23063T,C23271A,A23403G,C23604A,C23709T,T24506G,C27972T,G28048T,A28111G,G28280C,A28281T,T28282A,G28881A,G28882A,G28883C,C28977T	11288-11296,21765-21770,21992-21994,28271		N:D3L,N:R203K,N:G204R,N:S235F,ORF1a:L628F,ORF1a:T1001I,ORF1a:A1708D,ORF1a:T2124I,ORF1a:I2230T,ORF8:Q27*,ORF8:R52I,ORF8:Y73C,S:N501Y,S:A570D,S:D614G,S:P681H,S:T716I,S:S982A	ORF1a:S3675-,ORF1a:G3676-,ORF1a:F3677-,S:H69-,S:V70-,S:Y144-	1-342,7672-7968,9246-9502,11928-12133,12780-13029,14272-14570,24766-25301,27826-27926,29666-29903		ChinaCDC_N_F:G28881A;G28882A;G28883C,ChinaCDC_N_R:C28977T	89504	0	29903	3000.000000	82.444444	mediocre	2526	10.000000	0.000000	good	0	24.000000	1.000000	4.166667	good	9.000000		0.000000	good	0		0	0.000000	good		0	0.000000	good
CV198_49_M1_nb57_ru_med/ARTIC/medaka MN908947.3	20I (Alpha, V1)	0.173611	good	33	19	0	20	6	121	0	4	C241T,C913T,C1684T,C2147T,C3037T,C3267T,C5388A,C5986T,C6636T,T6954C,C14408T,C14676T,C15126A,C15279T,T16176C,G22468T,A23063T,C23271A,A23403G,C23604A,C23709T,T24506G,G24914C,C27972T,G28048T,A28111G,G28280C,A28281T,T28282A,G28881A,G28882A,G28883C,C28977T	11288-11296,21765-21770,21992-21994,28271		N:D3L,N:R203K,N:G204R,N:S235F,ORF1a:L628F,ORF1a:T1001I,ORF1a:A1708D,ORF1a:T2124I,ORF1a:I2230T,ORF1b:P314L,ORF8:Q27*,ORF8:R52I,ORF8:Y73C,S:N501Y,S:A570D,S:D614G,S:P681H,S:T716I,S:S982A,S:D1118H	ORF1a:S3675-,ORF1a:G3676-,ORF1a:F3677-,S:H69-,S:V70-,S:Y144-	1-54,29837-29903		ChinaCDC_N_F:G28881A;G28882A;G28883C,ChinaCDC_N_R:C28977T	89492	0	29903	3000.000000	0.000000	good	121	10.000000	0.000000	good	0	24.000000	1.000000	4.166667	good	9.000000		0.000000	good	0		0	0.000000	good		0	0.000000	good
CV198_49_M1_nb57_fr_med/ARTIC/medaka MN908947.3	20I (Alpha, V1)	0.173611	good	33	19	0	20	6	121	0	4	C241T,C913T,C1684T,C2147T,C3037T,C3267T,C5388A,C5986T,C6636T,T6954C,C14408T,C14676T,C15126A,C15279T,T16176C,G22468T,A23063T,C23271A,A23403G,C23604A,C23709T,T24506G,G24914C,C27972T,G28048T,A28111G,G28280C,A28281T,T28282A,G28881A,G28882A,G28883C,C28977T	11288-11296,21765-21770,21992-21994,28271		N:D3L,N:R203K,N:G204R,N:S235F,ORF1a:L628F,ORF1a:T1001I,ORF1a:A1708D,ORF1a:T2124I,ORF1a:I2230T,ORF1b:P314L,ORF8:Q27*,ORF8:R52I,ORF8:Y73C,S:N501Y,S:A570D,S:D614G,S:P681H,S:T716I,S:S982A,S:D1118H	ORF1a:S3675-,ORF1a:G3676-,ORF1a:F3677-,S:H69-,S:V70-,S:Y144-	1-54,29837-29903		ChinaCDC_N_F:G28881A;G28882A;G28883C,ChinaCDC_N_R:C28977T	89492	0	29903	3000.000000	0.000000	good	121	10.000000	0.000000	good	0	24.000000	1.000000	4.166667	good	9.000000		0.000000	good	0		0	0.000000	good		0	0.000000	good
CV198_49_M1_nb28_ru_med/ARTIC/medaka MN908947.3	20I (Alpha, V1)	168.500209	bad	32	19	0	20	6	3803	0	4	G793A,C913T,C1884T,C2455T,C3037T,C3267T,C5388A,C5986T,T6954C,C14408T,C14676T,C15279T,T16176C,C21859T,A23063T,C23271A,A23403G,C23604A,C23709T,T24506G,G24914C,C27972T,G28048T,A28111G,G28280C,A28281T,T28282A,C28441T,G28881A,G28882A,G28883C,C28977T	11288-11296,21765-21770,21992-21994,28271		N:D3L,N:R203K,N:G204R,N:S235F,ORF1a:A540V,ORF1a:T1001I,ORF1a:A1708D,ORF1a:I2230T,ORF1b:P314L,ORF8:Q27*,ORF8:R52I,ORF8:Y73C,ORF9b:S53L,S:N501Y,S:A570D,S:D614G,S:P681H,S:T716I,S:S982A,S:D1118H	ORF1a:S3675-,ORF1a:G3676-,ORF1a:F3677-,S:H69-,S:V70-,S:Y144-	1-342,3827-4077,6248-6495,8636-8913,9246-9806,10738-11022,12235-12439,12780-13029,13661-13946,16187-16444,19912-20200,23823-24100,25647-25680,29666-29903		ChinaCDC_N_F:G28881A;G28882A;G28883C,ChinaCDC_N_R:C28977T	89496	0	29903	3000.000000	129.740741	bad	3803	10.000000	0.000000	good	0	24.000000	1.000000	4.166667	good	9.000000		0.000000	good	0		0	0.000000	good		0	0.000000	good
CV198_49_M1_nb28_fr_med/ARTIC/medaka MN908947.3	20I (Alpha, V1)	168.500209	bad	32	19	0	20	6	3803	0	4	G793A,C913T,C1884T,C2455T,C3037T,C3267T,C5388A,C5986T,T6954C,C14408T,C14676T,C15279T,T16176C,C21859T,A23063T,C23271A,A23403G,C23604A,C23709T,T24506G,G24914C,C27972T,G28048T,A28111G,G28280C,A28281T,T28282A,C28441T,G28881A,G28882A,G28883C,C28977T	11288-11296,21765-21770,21992-21994,28271		N:D3L,N:R203K,N:G204R,N:S235F,ORF1a:A540V,ORF1a:T1001I,ORF1a:A1708D,ORF1a:I2230T,ORF1b:P314L,ORF8:Q27*,ORF8:R52I,ORF8:Y73C,ORF9b:S53L,S:N501Y,S:A570D,S:D614G,S:P681H,S:T716I,S:S982A,S:D1118H	ORF1a:S3675-,ORF1a:G3676-,ORF1a:F3677-,S:H69-,S:V70-,S:Y144-	1-342,3827-4077,6248-6495,8636-8913,9246-9806,10738-11022,12235-12439,12780-13029,13661-13946,16187-16444,19912-20200,23823-24100,25647-25680,29666-29903		ChinaCDC_N_F:G28881A;G28882A;G28883C,ChinaCDC_N_R:C28977T	89496	0	29903	3000.000000	129.740741	bad	3803	10.000000	0.000000	good	0	24.000000	1.000000	4.166667	good	9.000000		0.000000	good	0		0	0.000000	good		0	0.000000	good
CV198_49_M1_nb81_ru_med/ARTIC/medaka MN908947.3	21A (Delta)	0.000000	good	35	13	0	30	4	121	0	2	G210T,C241T,G1048T,C3037T,G4181T,C5281T,C6402T,C7124T,C8986T,G9053T,C10029T,A11201G,A11332G,C14408T,G15451A,C16466T,C19220T,C21618G,G21987A,T22917G,C22995A,A23403G,C23604G,C24138T,G24410A,C25469T,T26767C,T27638C,C27752T,C27874T,A28461G,G28881T,G28916T,G29402T,G29742T	22029-22034,28248-28253,28271		M:I82T,N:D63G,N:R203M,N:G215C,N:D377Y,ORF1a:K261N,ORF1a:A1306S,ORF1a:P2046L,ORF1a:P2287S,ORF1a:V2930L,ORF1a:T3255I,ORF1a:T3646A,ORF1b:P314L,ORF1b:G662S,ORF1b:P1000L,ORF1b:A1918V,ORF3a:S26L,ORF7a:V82A,ORF7a:T120I,ORF7b:T40I,ORF9b:T60A,S:T19R,S:G142D,S:R158G,S:L452R,S:T478K,S:D614G,S:P681R,S:T859I,S:D950N	ORF8:D119-,ORF8:F120-,S:E156-,S:F157-	1-54,29837-29903		Charité_RdRp_F:G15451A,ChinaCDC_N_F:G28881T	89509	0	29903	3000.000000	0.000000	good	121	10.000000	0.000000	good	0	24.000000	-2.000000	0.000000	good	6.000000		0.000000	good	0		0	0.000000	good		0	0.000000	good
CV198_49_M1_nb81_sa_med/ARTIC/medaka MN908947.3	21A (Delta)	87.734444	mediocre	32	13	0	29	4	2829	0	2	G1048T,C3037T,G4181T,C5281T,C6402T,C7124T,C8986T,G9053T,C10029T,A11201G,A11332G,C14408T,G15451A,C16466T,C19220T,C21618G,T22917G,C22995A,A23403G,C23604G,C24138T,G24410A,C25469T,T26767C,T27638C,C27752T,C27874T,A28461G,G28881T,G28916T,G29402T,G29742T	22029-22034,28248-28253,28271		M:I82T,N:D63G,N:R203M,N:G215C,N:D377Y,ORF1a:K261N,ORF1a:A1306S,ORF1a:P2046L,ORF1a:P2287S,ORF1a:V2930L,ORF1a:T3255I,ORF1a:T3646A,ORF1b:P314L,ORF1b:G662S,ORF1b:P1000L,ORF1b:A1918V,ORF3a:S26L,ORF7a:V82A,ORF7a:T120I,ORF7b:T40I,ORF9b:T60A,S:T19R,S:R158G,S:L452R,S:T478K,S:D614G,S:P681R,S:T859I,S:D950N	ORF8:D119-,ORF8:F120-,S:E156-,S:F157-	1-342,3827-4077,5297-5586,7672-7968,9246-9502,12780-13344,20868-21104,21717-21990,25053-25301,29837-29903		Charité_RdRp_F:G15451A,ChinaCDC_N_F:G28881T	89521	0	29903	3000.000000	93.666667	mediocre	2829	10.000000	0.000000	good	0	24.000000	-2.000000	0.000000	good	6.000000		0.000000	good	0		0	0.000000	good		0	0.000000	good
CV198_49_M1_nb81_fr_med/ARTIC/medaka MN908947.3	21A (Delta)	0.000000	good	35	13	0	30	4	121	0	2	G210T,C241T,G1048T,C3037T,G4181T,C5281T,C6402T,C7124T,C8986T,G9053T,C10029T,A11201G,A11332G,C14408T,G15451A,C16466T,C19220T,C21618G,G21987A,T22917G,C22995A,A23403G,C23604G,C24138T,G24410A,C25469T,T26767C,T27638C,C27752T,C27874T,A28461G,G28881T,G28916T,G29402T,G29742T	22029-22034,28248-28253,28271		M:I82T,N:D63G,N:R203M,N:G215C,N:D377Y,ORF1a:K261N,ORF1a:A1306S,ORF1a:P2046L,ORF1a:P2287S,ORF1a:V2930L,ORF1a:T3255I,ORF1a:T3646A,ORF1b:P314L,ORF1b:G662S,ORF1b:P1000L,ORF1b:A1918V,ORF3a:S26L,ORF7a:V82A,ORF7a:T120I,ORF7b:T40I,ORF9b:T60A,S:T19R,S:G142D,S:R158G,S:L452R,S:T478K,S:D614G,S:P681R,S:T859I,S:D950N	ORF8:D119-,ORF8:F120-,S:E156-,S:F157-	1-54,29837-29903		Charité_RdRp_F:G15451A,ChinaCDC_N_F:G28881T	89509	0	29903	3000.000000	0.000000	good	121	10.000000	0.000000	good	0	24.000000	-2.000000	0.000000	good	6.000000		0.000000	good	0		0	0.000000	good		0	0.000000	good
CV198_49_M1_nb07_ru_med/ARTIC/medaka MN908947.3	20I (Alpha, V1)	59.650031	mediocre	34	19	0	21	6	666	0	4	C913T,C3037T,C3267T,C5388A,C5986T,T6954C,C8950T,C11750T,C14408T,C14676T,C15279T,T16176C,T17181C,C18576T,C21234T,A23063T,C23271A,A23403G,C23604A,C23709T,T24506G,G24914C,C25844T,C27577T,C27972T,G28048T,A28111G,G28280C,A28281T,T28282A,G28881A,G28882A,G28883C,C28977T	11288-11296,21765-21770,21992-21994,28271		N:D3L,N:R203K,N:G204R,N:S235F,ORF1a:T1001I,ORF1a:A1708D,ORF1a:I2230T,ORF1a:L3829F,ORF1b:P314L,ORF3a:T151I,ORF7a:Q62*,ORF8:Q27*,ORF8:R52I,ORF8:Y73C,S:N501Y,S:A570D,S:D614G,S:P681H,S:T716I,S:S982A,S:D1118H	ORF1a:S3675-,ORF1a:G3676-,ORF1a:F3677-,S:H69-,S:V70-,S:Y144-	1-342,9246-9502,29837-29903		ChinaCDC_N_F:G28881A;G28882A;G28883C,ChinaCDC_N_R:C28977T	89488	0	29903	3000.000000	13.555556	good	666	10.000000	0.000000	good	0	24.000000	3.000000	12.500000	good	11.000000		0.000000	good	0		0	0.000000	good	ORF7a:61	1	75.000000	mediocre
CV198_49_M1_nb07_fr_med/ARTIC/medaka MN908947.3	20I (Alpha, V1)	59.650031	mediocre	34	19	0	21	6	666	0	4	C913T,C3037T,C3267T,C5388A,C5986T,T6954C,C8950T,C11750T,C14408T,C14676T,C15279T,T16176C,T17181C,C18576T,C21234T,A23063T,C23271A,A23403G,C23604A,C23709T,T24506G,G24914C,C25844T,C27577T,C27972T,G28048T,A28111G,G28280C,A28281T,T28282A,G28881A,G28882A,G28883C,C28977T	11288-11296,21765-21770,21992-21994,28271		N:D3L,N:R203K,N:G204R,N:S235F,ORF1a:T1001I,ORF1a:A1708D,ORF1a:I2230T,ORF1a:L3829F,ORF1b:P314L,ORF3a:T151I,ORF7a:Q62*,ORF8:Q27*,ORF8:R52I,ORF8:Y73C,S:N501Y,S:A570D,S:D614G,S:P681H,S:T716I,S:S982A,S:D1118H	ORF1a:S3675-,ORF1a:G3676-,ORF1a:F3677-,S:H69-,S:V70-,S:Y144-	1-342,9246-9502,29837-29903		ChinaCDC_N_F:G28881A;G28882A;G28883C,ChinaCDC_N_R:C28977T	89488	0	29903	3000.000000	13.555556	good	666	10.000000	0.000000	good	0	24.000000	3.000000	12.500000	good	11.000000		0.000000	good	0		0	0.000000	good	ORF7a:61	1	75.000000	mediocre
CV198_49_M1_nb07_sa_med/ARTIC/medaka MN908947.3	20I (Alpha, V1)	142.062154	bad	32	19	0	19	6	2791	0	4	C913T,C3037T,C3267T,C5388A,C5986T,T6954C,C8950T,C11750T,C14676T,C15279T,T16176C,T17181C,C18576T,C21234T,A23063T,C23271A,A23403G,C23604A,C23709T,T24506G,G24914C,C27577T,C27972T,G28048T,A28111G,G28280C,A28281T,T28282A,G28881A,G28882A,G28883C,C28977T	11288-11296,21765-21770,21992-21994,28271		N:D3L,N:R203K,N:G204R,N:S235F,ORF1a:T1001I,ORF1a:A1708D,ORF1a:I2230T,ORF1a:L3829F,ORF7a:Q62*,ORF8:Q27*,ORF8:R52I,ORF8:Y73C,S:N501Y,S:A570D,S:D614G,S:P681H,S:T716I,S:S982A,S:D1118H	ORF1a:S3675-,ORF1a:G3676-,ORF1a:F3677-,S:H69-,S:V70-,S:Y144-	1-342,3827-4077,7672-7968,9246-9502,10738-11022,13661-13946,14272-14570,16187-16444,25647-25924,29666-29903		ChinaCDC_N_F:G28881A;G28882A;G28883C,ChinaCDC_N_R:C28977T	89496	0	29903	3000.000000	92.259259	mediocre	2791	10.000000	0.000000	good	0	24.000000	2.000000	8.333333	good	10.000000		0.000000	good	0		0	0.000000	good	ORF7a:61	1	75.000000	mediocre
CV198_49_M1_nb33_fr_med/ARTIC/medaka MN908947.3	20I (Alpha, V1)	5.813457	good	33	19	0	20	6	951	0	4	C913T,C3037T,C3267T,C5388A,C5986T,C6336T,T6954C,C14408T,C14676T,C14805T,T15096C,C15279T,T16176C,C16260T,A23063T,C23271A,A23403G,C23604A,C23709T,T24506G,G24914C,C25482T,C27972T,G28048T,A28095T,A28111G,G28280C,A28281T,T28282A,G28881A,G28882A,G28883C,C28977T	11288-11296,21765-21770,21992-21994,28271		N:D3L,N:R203K,N:G204R,N:S235F,ORF1a:T1001I,ORF1a:A1708D,ORF1a:S2024L,ORF1a:I2230T,ORF1b:P314L,ORF8:Q27*,ORF8:R52I,ORF8:K68*,ORF8:Y73C,S:N501Y,S:A570D,S:D614G,S:P681H,S:T716I,S:S982A,S:D1118H	ORF1a:S3675-,ORF1a:G3676-,ORF1a:F3677-,S:H69-,S:V70-,S:Y144-	1-342,9246-9502,10738-11022,29837-29903		ChinaCDC_N_F:G28881A;G28882A;G28883C,ChinaCDC_N_R:C28977T	89492	0	29903	3000.000000	24.111111	good	951	10.000000	0.000000	good	0	24.000000	0.000000	0.000000	good	8.000000		0.000000	good	0		0	0.000000	good		0	0.000000	good
CV198_49_M1_nb33_ru_med/ARTIC/medaka MN908947.3	20I (Alpha, V1)	5.813457	good	33	19	0	20	6	951	0	4	C913T,C3037T,C3267T,C5388A,C5986T,C6336T,T6954C,C14408T,C14676T,C14805T,T15096C,C15279T,T16176C,C16260T,A23063T,C23271A,A23403G,C23604A,C23709T,T24506G,G24914C,C25482T,C27972T,G28048T,A28095T,A28111G,G28280C,A28281T,T28282A,G28881A,G28882A,G28883C,C28977T	11288-11296,21765-21770,21992-21994,28271		N:D3L,N:R203K,N:G204R,N:S235F,ORF1a:T1001I,ORF1a:A1708D,ORF1a:S2024L,ORF1a:I2230T,ORF1b:P314L,ORF8:Q27*,ORF8:R52I,ORF8:K68*,ORF8:Y73C,S:N501Y,S:A570D,S:D614G,S:P681H,S:T716I,S:S982A,S:D1118H	ORF1a:S3675-,ORF1a:G3676-,ORF1a:F3677-,S:H69-,S:V70-,S:Y144-	1-342,9246-9502,10738-11022,29837-29903		ChinaCDC_N_F:G28881A;G28882A;G28883C,ChinaCDC_N_R:C28977T	89492	0	29903	3000.000000	24.111111	good	951	10.000000	0.000000	good	0	24.000000	0.000000	0.000000	good	8.000000		0.000000	good	0		0	0.000000	good		0	0.000000	good
CV198_49_M1_nb33_sa_med/ARTIC/medaka MN908947.3	20I (Alpha, V1)	64.772689	mediocre	33	19	0	20	6	2473	0	4	C913T,C3037T,C3267T,C5388A,C5986T,C6336T,T6954C,C14408T,C14676T,C14805T,T15096C,C15279T,T16176C,C16260T,A23063T,C23271A,A23403G,C23604A,C23709T,T24506G,G24914C,C25482T,C27972T,G28048T,A28095T,A28111G,G28280C,A28281T,T28282A,G28881A,G28882A,G28883C,C28977T	11288-11296,21765-21770,21992-21994,28271		N:D3L,N:R203K,N:G204R,N:S235F,ORF1a:T1001I,ORF1a:A1708D,ORF1a:S2024L,ORF1a:I2230T,ORF1b:P314L,ORF8:Q27*,ORF8:R52I,ORF8:K68*,ORF8:Y73C,S:N501Y,S:A570D,S:D614G,S:P681H,S:T716I,S:S982A,S:D1118H	ORF1a:S3675-,ORF1a:G3676-,ORF1a:F3677-,S:H69-,S:V70-,S:Y144-	1-342,3827-4077,7672-7705,9246-9503,10738-11022,11373-11584,13661-13946,19912-20200,25647-25924,29666-29903		ChinaCDC_N_F:G28881A;G28882A;G28883C,ChinaCDC_N_R:C28977T	89492	0	29903	3000.000000	80.481481	mediocre	2473	10.000000	0.000000	good	0	24.000000	0.000000	0.000000	good	8.000000		0.000000	good	0		0	0.000000	good		0	0.000000	good
CV198_49_M1_nb44_ru_med/ARTIC/medaka MN908947.3	20I (Alpha, V1)	0.000000	good	32	19	0	21	6	121	0	4	C241T,C913T,C3037T,C3177T,C3267T,C5388A,C5986T,T6954C,C11008T,C14408T,C14676T,C15279T,T16176C,C22295T,A23063T,C23271A,A23403G,C23604A,C23709T,T24506G,G24914C,C27972T,G28048T,A28111G,G28280C,A28281T,T28282A,A28370T,G28881A,G28882A,G28883C,C28977T	11288-11296,21765-21770,21992-21994,28271		N:D3L,N:S33C,N:R203K,N:G204R,N:S235F,ORF1a:P971L,ORF1a:T1001I,ORF1a:A1708D,ORF1a:I2230T,ORF1b:P314L,ORF8:Q27*,ORF8:R52I,ORF8:Y73C,S:H245Y,S:N501Y,S:A570D,S:D614G,S:P681H,S:T716I,S:S982A,S:D1118H	ORF1a:S3675-,ORF1a:G3676-,ORF1a:F3677-,S:H69-,S:V70-,S:Y144-	1-54,29837-29903		ChinaCDC_N_F:G28881A;G28882A;G28883C,ChinaCDC_N_R:C28977T	89496	0	29903	3000.000000	0.000000	good	121	10.000000	0.000000	good	0	24.000000	-1.000000	0.000000	good	7.000000		0.000000	good	0		0	0.000000	good		0	0.000000	good
CV198_49_M1_nb44_sa_med/ARTIC/medaka MN908947.3	20I (Alpha, V1)	71.872716	mediocre	31	10	0	21	3	2589	0	4	C913T,C3037T,C3177T,C3267T,C5388A,C5986T,T6954C,C11008T,C14408T,C14676T,C15279T,T16176C,C22295T,A23063T,C23271A,A23403G,C23604A,C23709T,T24506G,G24914C,C27972T,G28048T,A28111G,G28280C,A28281T,T28282A,A28370T,G28881A,G28882A,G28883C,C28977T	21765-21770,21992-21994,28271		N:D3L,N:S33C,N:R203K,N:G204R,N:S235F,ORF1a:P971L,ORF1a:T1001I,ORF1a:A1708D,ORF1a:I2230T,ORF1b:P314L,ORF8:Q27*,ORF8:R52I,ORF8:Y73C,S:H245Y,S:N501Y,S:A570D,S:D614G,S:P681H,S:T716I,S:S982A,S:D1118H	S:H69-,S:V70-,S:Y144-	1-342,3827-4077,7672-7968,9246-9502,11049-11331,13661-13946,18325-18618,18958-19232,20868-21104,29837-29903		ChinaCDC_N_F:G28881A;G28882A;G28883C,ChinaCDC_N_R:C28977T	89534	0	29903	3000.000000	84.777778	mediocre	2589	10.000000	0.000000	good	0	24.000000	-2.000000	0.000000	good	6.000000		0.000000	good	0		0	0.000000	good		0	0.000000	good
CV198_49_M1_nb44_fr_med/ARTIC/medaka MN908947.3	20I (Alpha, V1)	0.000000	good	32	19	0	21	6	121	0	4	C241T,C913T,C3037T,C3177T,C3267T,C5388A,C5986T,T6954C,C11008T,C14408T,C14676T,C15279T,T16176C,C22295T,A23063T,C23271A,A23403G,C23604A,C23709T,T24506G,G24914C,C27972T,G28048T,A28111G,G28280C,A28281T,T28282A,A28370T,G28881A,G28882A,G28883C,C28977T	11288-11296,21765-21770,21992-21994,28271		N:D3L,N:S33C,N:R203K,N:G204R,N:S235F,ORF1a:P971L,ORF1a:T1001I,ORF1a:A1708D,ORF1a:I2230T,ORF1b:P314L,ORF8:Q27*,ORF8:R52I,ORF8:Y73C,S:H245Y,S:N501Y,S:A570D,S:D614G,S:P681H,S:T716I,S:S982A,S:D1118H	ORF1a:S3675-,ORF1a:G3676-,ORF1a:F3677-,S:H69-,S:V70-,S:Y144-	1-54,29837-29903		ChinaCDC_N_F:G28881A;G28882A;G28883C,ChinaCDC_N_R:C28977T	89496	0	29903	3000.000000	0.000000	good	121	10.000000	0.000000	good	0	24.000000	-1.000000	0.000000	good	7.000000		0.000000	good	0		0	0.000000	good		0	0.000000	good
CV198_49_M1_nb79_fr_med/ARTIC/medaka MN908947.3	20I (Alpha, V1)	1664.640000	bad	23	10	0	14	3	11316	0	4	C913T,C3267T,C4794T,C5388A,C5986T,C6573T,C14676T,T15096C,T16176C,A23063T,C23271A,A23403G,C23604A,C23709T,G24914C,G28280C,A28281T,T28282A,A28624G,G28881A,G28882A,G28883C,C28977T	21765-21770,21992-21994,28271		N:D3L,N:R203K,N:G204R,N:S235F,ORF1a:T1001I,ORF1a:S1510F,ORF1a:A1708D,ORF1a:S2103F,S:N501Y,S:A570D,S:D614G,S:P681H,S:T716I,S:D1118H	S:H69-,S:V70-,S:Y144-	1-342,1005-1595,2243-2529,2881-3166,3827-4322,6248-6495,6847-7968,8320-8913,9246-9806,10147-10384,10551,10738-11889,12466-13946,14272-14570,14809,15225-15851,16187-16444,16805-17087,18651-19232,19912-20200,21428-21682,24444-24721,25053-25301,25647-25924,27826-28104,28111,29666-29903		ChinaCDC_N_F:G28881A;G28882A;G28883C,ChinaCDC_N_R:C28977T	89566	0	29903	3000.000000	408.000000	bad	11316	10.000000	0.000000	good	0	24.000000	-2.000000	0.000000	good	6.000000		0.000000	good	0		0	0.000000	good		0	0.000000	good
CV198_49_M1_nb79_ru_med/ARTIC/medaka MN908947.3	20I (Alpha, V1)	1664.640000	bad	23	10	0	14	3	11316	0	4	C913T,C3267T,C4794T,C5388A,C5986T,C6573T,C14676T,T15096C,T16176C,A23063T,C23271A,A23403G,C23604A,C23709T,G24914C,G28280C,A28281T,T28282A,A28624G,G28881A,G28882A,G28883C,C28977T	21765-21770,21992-21994,28271		N:D3L,N:R203K,N:G204R,N:S235F,ORF1a:T1001I,ORF1a:S1510F,ORF1a:A1708D,ORF1a:S2103F,S:N501Y,S:A570D,S:D614G,S:P681H,S:T716I,S:D1118H	S:H69-,S:V70-,S:Y144-	1-342,1005-1595,2243-2529,2881-3166,3827-4322,6248-6495,6847-7968,8320-8913,9246-9806,10147-10384,10551,10738-11889,12466-13946,14272-14570,14809,15225-15851,16187-16444,16805-17087,18651-19232,19912-20200,21428-21682,24444-24721,25053-25301,25647-25924,27826-28104,28111,29666-29903		ChinaCDC_N_F:G28881A;G28882A;G28883C,ChinaCDC_N_R:C28977T	89566	0	29903	3000.000000	408.000000	bad	11316	10.000000	0.000000	good	0	24.000000	-2.000000	0.000000	good	6.000000		0.000000	good	0		0	0.000000	good		0	0.000000	good
CV198_49_M1_nb09_sa_med/ARTIC/medaka MN908947.3	20I (Alpha, V1)	150.154695	bad	33	19	0	20	6	2914	0	4	C913T,C3037T,C3177T,C3267T,C5388A,C5986T,T6004C,T6954C,G12769T,C12970T,C14408T,C14676T,C15279T,T16176C,C17874T,A23063T,C23271A,A23403G,C23604A,C23709T,T24506G,G24914C,C27972T,G28048T,G28083T,A28111G,G28280C,A28281T,T28282A,G28881A,G28882A,G28883C,C28977T	11288-11296,21765-21770,21992-21994,28271		N:D3L,N:R203K,N:G204R,N:S235F,ORF1a:P971L,ORF1a:T1001I,ORF1a:A1708D,ORF1a:I2230T,ORF1b:P314L,ORF8:Q27*,ORF8:R52I,ORF8:E64*,ORF8:Y73C,S:N501Y,S:A570D,S:D614G,S:P681H,S:T716I,S:S982A,S:D1118H	ORF1a:S3675-,ORF1a:G3676-,ORF1a:F3677-,S:H69-,S:V70-,S:Y144-	1-342,3827-4077,7672-7968,9246-9806,10738-11022,13661-13946,16187-16444,19912-20200,25647-25924,29837-29903		ChinaCDC_N_F:G28881A;G28882A;G28883C,ChinaCDC_N_R:C28977T	89492	0	29903	3000.000000	96.814815	mediocre	2914	10.000000	0.000000	good	0	24.000000	1.000000	4.166667	good	9.000000		0.000000	good	0		0	0.000000	good	ORF8:63	1	75.000000	mediocre
CV198_49_M1_nb09_ru_med/ARTIC/medaka MN908947.3	20I (Alpha, V1)	58.781975	mediocre	34	19	0	21	6	666	0	4	C913T,C3037T,C3177T,C3267T,C5388A,C5986T,T6004C,T6954C,G12769T,C12970T,C14408T,C14676T,C15279T,T16176C,C17874T,A23063T,C23271A,A23403G,C23604A,C23709T,T24506G,G24914C,G25912T,C27972T,G28048T,G28083T,A28111G,G28280C,A28281T,T28282A,G28881A,G28882A,G28883C,C28977T	11288-11296,21765-21770,21992-21994,28271		N:D3L,N:R203K,N:G204R,N:S235F,ORF1a:P971L,ORF1a:T1001I,ORF1a:A1708D,ORF1a:I2230T,ORF1b:P314L,ORF3a:G174C,ORF8:Q27*,ORF8:R52I,ORF8:E64*,ORF8:Y73C,S:N501Y,S:A570D,S:D614G,S:P681H,S:T716I,S:S982A,S:D1118H	ORF1a:S3675-,ORF1a:G3676-,ORF1a:F3677-,S:H69-,S:V70-,S:Y144-	1-342,9246-9502,29837-29903		ChinaCDC_N_F:G28881A;G28882A;G28883C,ChinaCDC_N_R:C28977T	89488	0	29903	3000.000000	13.555556	good	666	10.000000	0.000000	good	0	24.000000	2.000000	8.333333	good	10.000000		0.000000	good	0		0	0.000000	good	ORF8:63	1	75.000000	mediocre
CV198_49_M1_nb09_fr_med/ARTIC/medaka MN908947.3	20I (Alpha, V1)	58.781975	mediocre	34	19	0	21	6	666	0	4	C913T,C3037T,C3177T,C3267T,C5388A,C5986T,T6004C,T6954C,G12769T,C12970T,C14408T,C14676T,C15279T,T16176C,C17874T,A23063T,C23271A,A23403G,C23604A,C23709T,T24506G,G24914C,G25912T,C27972T,G28048T,G28083T,A28111G,G28280C,A28281T,T28282A,G28881A,G28882A,G28883C,C28977T	11288-11296,21765-21770,21992-21994,28271		N:D3L,N:R203K,N:G204R,N:S235F,ORF1a:P971L,ORF1a:T1001I,ORF1a:A1708D,ORF1a:I2230T,ORF1b:P314L,ORF3a:G174C,ORF8:Q27*,ORF8:R52I,ORF8:E64*,ORF8:Y73C,S:N501Y,S:A570D,S:D614G,S:P681H,S:T716I,S:S982A,S:D1118H	ORF1a:S3675-,ORF1a:G3676-,ORF1a:F3677-,S:H69-,S:V70-,S:Y144-	1-342,9246-9502,29837-29903		ChinaCDC_N_F:G28881A;G28882A;G28883C,ChinaCDC_N_R:C28977T	89488	0	29903	3000.000000	13.555556	good	666	10.000000	0.000000	good	0	24.000000	2.000000	8.333333	good	10.000000		0.000000	good	0		0	0.000000	good	ORF8:63	1	75.000000	mediocre
CV198_49_M1_nb76_sa_med/ARTIC/medaka MN908947.3	20I (Alpha, V1)	102.704993	bad	33	20	0	21	6	2012	0	4	C913T,G1266T,A2151G,C2453T,C3037T,C3267T,C5388A,C5986T,T6954C,C14676T,C15279T,T16176C,C18501T,G18984A,C19983T,A22019G,A23063T,C23271A,A23403G,C23604A,C23709T,T24506G,G24914C,C25803T,C25916T,G27598T,G28280C,A28281T,T28282A,G28881A,G28882A,G28883C,C28977T	11288-11296,21765-21770,21992-21994,28254,28271		N:D3L,N:R203K,N:G204R,N:S235F,ORF1a:G334V,ORF1a:D629G,ORF1a:L730F,ORF1a:T1001I,ORF1a:A1708D,ORF1a:I2230T,ORF1b:M1839I,ORF3a:T175I,ORF7a:D69Y,S:M153V,S:N501Y,S:A570D,S:D614G,S:P681H,S:T716I,S:S982A,S:D1118H	ORF1a:S3675-,ORF1a:G3676-,ORF1a:F3677-,S:H69-,S:V70-,S:Y144-	1-342,9246-9502,13661-13946,14272-14570,27826-28104,28111,28321,29357-29903		ChinaCDC_N_F:G28881A;G28882A;G28883C,ChinaCDC_N_R:C28977T	89482	0	29903	3000.000000	63.407407	mediocre	2012	10.000000	0.000000	good	0	24.000000	6.000000	25.000000	good	14.000000		0.000000	good	0	ORF8	1	75.000000	mediocre		0	0.000000	good
CV198_49_M1_nb76_ru_med/ARTIC/medaka MN908947.3	20I (Alpha, V1)	62.500000	mediocre	38	20	0	22	6	122	0	4	C241T,C913T,G1266T,A2151G,C2453T,C3037T,C3267T,C5388A,C5986T,T6954C,C14408T,C14676T,C15279T,T16176C,C18501T,G18984A,C19983T,A22019G,A23063T,C23271A,A23403G,C23604A,C23709T,T24506G,G24914C,C25803T,C25916T,G27598T,C27972T,G28048T,A28111G,G28280C,A28281T,T28282A,G28881A,G28882A,G28883C,C28977T	11288-11296,21765-21770,21992-21994,28254,28271		N:D3L,N:R203K,N:G204R,N:S235F,ORF1a:G334V,ORF1a:D629G,ORF1a:L730F,ORF1a:T1001I,ORF1a:A1708D,ORF1a:I2230T,ORF1b:P314L,ORF1b:M1839I,ORF3a:T175I,ORF7a:D69Y,S:M153V,S:N501Y,S:A570D,S:D614G,S:P681H,S:T716I,S:S982A,S:D1118H	ORF1a:S3675-,ORF1a:G3676-,ORF1a:F3677-,S:H69-,S:V70-,S:Y144-	1-54,28321,29837-29903		ChinaCDC_N_F:G28881A;G28882A;G28883C,ChinaCDC_N_R:C28977T	89462	0	29903	3000.000000	0.000000	good	122	10.000000	0.000000	good	0	24.000000	6.000000	25.000000	good	14.000000		0.000000	good	0	ORF8	1	75.000000	mediocre		0	0.000000	good
CV198_49_M1_nb76_fr_med/ARTIC/medaka MN908947.3	20I (Alpha, V1)	62.500000	mediocre	38	20	0	22	6	122	0	4	C241T,C913T,G1266T,A2151G,C2453T,C3037T,C3267T,C5388A,C5986T,T6954C,C14408T,C14676T,C15279T,T16176C,C18501T,G18984A,C19983T,A22019G,A23063T,C23271A,A23403G,C23604A,C23709T,T24506G,G24914C,C25803T,C25916T,G27598T,C27972T,G28048T,A28111G,G28280C,A28281T,T28282A,G28881A,G28882A,G28883C,C28977T	11288-11296,21765-21770,21992-21994,28254,28271		N:D3L,N:R203K,N:G204R,N:S235F,ORF1a:G334V,ORF1a:D629G,ORF1a:L730F,ORF1a:T1001I,ORF1a:A1708D,ORF1a:I2230T,ORF1b:P314L,ORF1b:M1839I,ORF3a:T175I,ORF7a:D69Y,S:M153V,S:N501Y,S:A570D,S:D614G,S:P681H,S:T716I,S:S982A,S:D1118H	ORF1a:S3675-,ORF1a:G3676-,ORF1a:F3677-,S:H69-,S:V70-,S:Y144-	1-54,28321,29837-29903		ChinaCDC_N_F:G28881A;G28882A;G28883C,ChinaCDC_N_R:C28977T	89462	0	29903	3000.000000	0.000000	good	122	10.000000	0.000000	good	0	24.000000	6.000000	25.000000	good	14.000000		0.000000	good	0	ORF8	1	75.000000	mediocre		0	0.000000	good
CV198_49_M1_nb20_ru_med/ARTIC/medaka MN908947.3	20I (Alpha, V1)	1272.639561	bad	25	10	0	17	3	9932	0	4	C913T,C2388T,C3037T,C3267T,T6954C,C15279T,T16176C,C21614T,A23063T,C23271A,A23403G,C23604A,C23709T,G24914C,T26409C,C27972T,G28048T,A28111G,G28280C,A28281T,T28282A,G28881A,G28882A,G28883C,C28977T	21765-21770,21992-21994,28271		N:D3L,N:R203K,N:G204R,N:S235F,ORF1a:T708I,ORF1a:T1001I,ORF1a:I2230T,ORF8:Q27*,ORF8:R52I,ORF8:Y73C,S:L18F,S:N501Y,S:A570D,S:D614G,S:P681H,S:T716I,S:D1118H	S:H69-,S:V70-,S:Y144-	1-342,1624-2205,3827-4322,4996-5586,5933-6745,7093-7332,7672-8913,9246-10099,10438-11889,12780-13029,13661-13946,14272-14895,16187-16444,18037-18618,19912-20200,20868-21104,24444-24721,25647-25924,29666-29903		ChinaCDC_N_F:G28881A;G28882A;G28883C,ChinaCDC_N_R:C28977T	89558	0	29903	3000.000000	356.740741	bad	9932	10.000000	0.000000	good	0	24.000000	-2.000000	0.000000	good	6.000000		0.000000	good	0		0	0.000000	good		0	0.000000	good
CV198_49_M1_nb20_fr_med/ARTIC/medaka MN908947.3	20I (Alpha, V1)	1272.639561	bad	25	10	0	17	3	9932	0	4	C913T,C2388T,C3037T,C3267T,T6954C,C15279T,T16176C,C21614T,A23063T,C23271A,A23403G,C23604A,C23709T,G24914C,T26409C,C27972T,G28048T,A28111G,G28280C,A28281T,T28282A,G28881A,G28882A,G28883C,C28977T	21765-21770,21992-21994,28271		N:D3L,N:R203K,N:G204R,N:S235F,ORF1a:T708I,ORF1a:T1001I,ORF1a:I2230T,ORF8:Q27*,ORF8:R52I,ORF8:Y73C,S:L18F,S:N501Y,S:A570D,S:D614G,S:P681H,S:T716I,S:D1118H	S:H69-,S:V70-,S:Y144-	1-342,1624-2205,3827-4322,4996-5586,5933-6745,7093-7332,7672-8913,9246-10099,10438-11889,12780-13029,13661-13946,14272-14895,16187-16444,18037-18618,19912-20200,20868-21104,24444-24721,25647-25924,29666-29903		ChinaCDC_N_F:G28881A;G28882A;G28883C,ChinaCDC_N_R:C28977T	89558	0	29903	3000.000000	356.740741	bad	9932	10.000000	0.000000	good	0	24.000000	-2.000000	0.000000	good	6.000000		0.000000	good	0		0	0.000000	good		0	0.000000	good
CV198_49_M1_nb17_ru_med/ARTIC/medaka MN908947.3	21A (Delta)	0.000000	good	30	13	0	25	4	292	0	2	G210T,C241T,C3037T,C5184T,A5584G,T6667C,C9891T,T11418C,C11514T,C13019T,C14408T,G15451A,C16466T,C21618G,G21987A,C22227T,T22917G,C22995A,A23403G,C23604G,G24410A,C25469T,T26767C,T27638C,A27646C,C27752T,A28461G,G28881T,C29296T,G29402T	22029-22034,28248-28253,28271		M:I82T,N:D63G,N:R203M,N:D377Y,ORF1a:P1640L,ORF1a:A3209V,ORF1a:V3718A,ORF1a:T3750I,ORF1b:P314L,ORF1b:G662S,ORF1b:P1000L,ORF3a:S26L,ORF7a:V82A,ORF7a:K85Q,ORF7a:T120I,ORF9b:T60A,S:T19R,S:G142D,S:R158G,S:A222V,S:L452R,S:T478K,S:D614G,S:P681R,S:D950N	ORF8:D119-,ORF8:F120-,S:E156-,S:F157-	1-54,29666-29903		Charité_RdRp_F:G15451A,ChinaCDC_N_F:G28881T	89529	0	29903	3000.000000	0.000000	good	292	10.000000	0.000000	good	0	24.000000	-2.000000	0.000000	good	6.000000		0.000000	good	0		0	0.000000	good		0	0.000000	good
CV198_49_M1_nb17_fr_med/ARTIC/medaka MN908947.3	21A (Delta)	0.000000	good	30	13	0	25	4	292	0	2	G210T,C241T,C3037T,C5184T,A5584G,T6667C,C9891T,T11418C,C11514T,C13019T,C14408T,G15451A,C16466T,C21618G,G21987A,C22227T,T22917G,C22995A,A23403G,C23604G,G24410A,C25469T,T26767C,T27638C,A27646C,C27752T,A28461G,G28881T,C29296T,G29402T	22029-22034,28248-28253,28271		M:I82T,N:D63G,N:R203M,N:D377Y,ORF1a:P1640L,ORF1a:A3209V,ORF1a:V3718A,ORF1a:T3750I,ORF1b:P314L,ORF1b:G662S,ORF1b:P1000L,ORF3a:S26L,ORF7a:V82A,ORF7a:K85Q,ORF7a:T120I,ORF9b:T60A,S:T19R,S:G142D,S:R158G,S:A222V,S:L452R,S:T478K,S:D614G,S:P681R,S:D950N	ORF8:D119-,ORF8:F120-,S:E156-,S:F157-	1-54,29666-29903		Charité_RdRp_F:G15451A,ChinaCDC_N_F:G28881T	89529	0	29903	3000.000000	0.000000	good	292	10.000000	0.000000	good	0	24.000000	-2.000000	0.000000	good	6.000000		0.000000	good	0		0	0.000000	good		0	0.000000	good
CV198_49_M1_nb17_sa_med/ARTIC/medaka MN908947.3	21A (Delta)	105.024540	bad	26	13	0	23	4	3067	0	2	C3037T,C5184T,A5584G,T6667C,C9891T,T11418C,C11514T,C13019T,C14408T,G15451A,C16466T,C21618G,C22227T,T22917G,C22995A,A23403G,C23604G,G24410A,C25469T,T26767C,T27638C,A27646C,C27752T,A28461G,G28881T,C29296T	22029-22034,28248-28253,28271		M:I82T,N:D63G,N:R203M,ORF1a:P1640L,ORF1a:A3209V,ORF1a:V3718A,ORF1a:T3750I,ORF1b:P314L,ORF1b:G662S,ORF1b:P1000L,ORF3a:S26L,ORF7a:V82A,ORF7a:K85Q,ORF7a:T120I,ORF9b:T60A,S:T19R,S:R158G,S:A222V,S:L452R,S:T478K,S:D614G,S:P681R,S:D950N	ORF8:D119-,ORF8:F120-,S:E156-,S:F157-	1-342,3827-4077,9246-9502,10738-11022,13661-13946,16187-16444,19912-20200,21717-21990,25647-25924,29357-29903		Charité_RdRp_F:G15451A,ChinaCDC_N_F:G28881T	89545	0	29903	3000.000000	102.481481	bad	3067	10.000000	0.000000	good	0	24.000000	-2.000000	0.000000	good	6.000000		0.000000	good	0		0	0.000000	good		0	0.000000	good
CV198_49_M1_nb40_sa_med/ARTIC/medaka MN908947.3	21A (Delta)	81.133388	mediocre	27	13	0	25	4	2732	0	3	C1191T,C1267T,C3037T,C5184T,C9891T,T11418C,C11455T,A14170G,C14408T,G15451A,C16466T,C18176T,A20262G,C21618G,T22917G,C22995A,A23403G,C23604G,G24410A,C25469T,T26767C,T27638C,C27739T,C27752T,A28461G,G28881T,G29402T	22029-22034,28248-28253,28271		M:I82T,N:D63G,N:R203M,N:D377Y,ORF1a:P309L,ORF1a:P1640L,ORF1a:A3209V,ORF1a:V3718A,ORF1b:I235V,ORF1b:P314L,ORF1b:G662S,ORF1b:P1000L,ORF1b:P1570L,ORF3a:S26L,ORF7a:V82A,ORF7a:L116F,ORF7a:T120I,ORF9b:T60A,S:T19R,S:R158G,S:L452R,S:T478K,S:D614G,S:P681R,S:D950N	ORF8:D119-,ORF8:F120-,S:E156-,S:F157-	1-342,3827-4077,7672-7968,9246-9502,10738-11022,12780-13029,19912-20200,21717-21990,25053-25301,29666-29903		Charité_RdRp_F:G15451A,ChinaCDC_N_F:G28881T,Pasteur_IP4_R:A14170G	89541	0	29903	3000.000000	90.074074	mediocre	2732	10.000000	0.000000	good	0	24.000000	-3.000000	0.000000	good	5.000000		0.000000	good	0		0	0.000000	good		0	0.000000	good
CV198_49_M1_nb40_fr_med/ARTIC/medaka MN908947.3	21A (Delta)	0.000000	good	32	13	0	26	4	121	0	3	G210T,C241T,C1191T,C1267T,C3037T,C5184T,C9891T,T11418C,C11455T,T12946C,A14170G,C14408T,G15451A,C16466T,C18176T,A20262G,C21618G,G21987A,T22917G,C22995A,A23403G,C23604G,G24410A,C25469T,T26767C,T27638C,C27739T,C27752T,A28461G,G28881T,G29402T,G29742T	22029-22034,28248-28253,28271		M:I82T,N:D63G,N:R203M,N:D377Y,ORF1a:P309L,ORF1a:P1640L,ORF1a:A3209V,ORF1a:V3718A,ORF1b:I235V,ORF1b:P314L,ORF1b:G662S,ORF1b:P1000L,ORF1b:P1570L,ORF3a:S26L,ORF7a:V82A,ORF7a:L116F,ORF7a:T120I,ORF9b:T60A,S:T19R,S:G142D,S:R158G,S:L452R,S:T478K,S:D614G,S:P681R,S:D950N	ORF8:D119-,ORF8:F120-,S:E156-,S:F157-	1-54,29837-29903		Charité_RdRp_F:G15451A,ChinaCDC_N_F:G28881T,Pasteur_IP4_R:A14170G	89521	0	29903	3000.000000	0.000000	good	121	10.000000	0.000000	good	0	24.000000	-3.000000	0.000000	good	5.000000		0.000000	good	0		0	0.000000	good		0	0.000000	good
CV198_49_M1_nb40_ru_med/ARTIC/medaka MN908947.3	21A (Delta)	0.000000	good	32	13	0	26	4	121	0	3	G210T,C241T,C1191T,C1267T,C3037T,C5184T,C9891T,T11418C,C11455T,T12946C,A14170G,C14408T,G15451A,C16466T,C18176T,A20262G,C21618G,G21987A,T22917G,C22995A,A23403G,C23604G,G24410A,C25469T,T26767C,T27638C,C27739T,C27752T,A28461G,G28881T,G29402T,G29742T	22029-22034,28248-28253,28271		M:I82T,N:D63G,N:R203M,N:D377Y,ORF1a:P309L,ORF1a:P1640L,ORF1a:A3209V,ORF1a:V3718A,ORF1b:I235V,ORF1b:P314L,ORF1b:G662S,ORF1b:P1000L,ORF1b:P1570L,ORF3a:S26L,ORF7a:V82A,ORF7a:L116F,ORF7a:T120I,ORF9b:T60A,S:T19R,S:G142D,S:R158G,S:L452R,S:T478K,S:D614G,S:P681R,S:D950N	ORF8:D119-,ORF8:F120-,S:E156-,S:F157-	1-54,29837-29903		Charité_RdRp_F:G15451A,ChinaCDC_N_F:G28881T,Pasteur_IP4_R:A14170G	89521	0	29903	3000.000000	0.000000	good	121	10.000000	0.000000	good	0	24.000000	-3.000000	0.000000	good	5.000000		0.000000	good	0		0	0.000000	good		0	0.000000	good
CV198_49_M1_nb08_fr_med/ARTIC/medaka MN908947.3	20I (Alpha, V1)	589.349386	bad	31	19	0	19	6	6533	0	4	C913T,C3037T,C3267T,C5388A,C5986T,T6954C,C8950T,C15279T,T16176C,C21234T,C21575T,A23063T,C23271A,A23403G,C23604A,C23709T,T24506G,G24914C,C27577T,C27972T,G28048T,A28111G,G28280C,A28281T,T28282A,G28881A,G28882A,G28883C,C28977T,G29540T,G29745T	11288-11296,21765-21770,21992-21994,28271		N:D3L,N:R203K,N:G204R,N:S235F,ORF1a:T1001I,ORF1a:A1708D,ORF1a:I2230T,ORF7a:Q62*,ORF8:Q27*,ORF8:R52I,ORF8:Y73C,S:L5F,S:N501Y,S:A570D,S:D614G,S:P681H,S:T716I,S:S982A,S:D1118H	ORF1a:S3675-,ORF1a:G3676-,ORF1a:F3677-,S:H69-,S:V70-,S:Y144-	1-342,1624-1897,3827-4077,8636-8913,9246-9806,10738-11022,11373-11584,12235-12439,12780-13029,13661-13946,14272-14895,16187-16444,16805-17406,18037-18618,19912-20200,23823-24416,25647-26219,29837-29903		ChinaCDC_N_F:G28881A;G28882A;G28883C,ChinaCDC_N_R:C28977T	89500	0	29903	3000.000000	230.851852	bad	6533	10.000000	0.000000	good	0	24.000000	1.000000	4.166667	good	9.000000		0.000000	good	0		0	0.000000	good	ORF7a:61	1	75.000000	mediocre
CV198_49_M1_nb08_ru_med/ARTIC/medaka MN908947.3	20I (Alpha, V1)	589.349386	bad	31	19	0	19	6	6533	0	4	C913T,C3037T,C3267T,C5388A,C5986T,T6954C,C8950T,C15279T,T16176C,C21234T,C21575T,A23063T,C23271A,A23403G,C23604A,C23709T,T24506G,G24914C,C27577T,C27972T,G28048T,A28111G,G28280C,A28281T,T28282A,G28881A,G28882A,G28883C,C28977T,G29540T,G29745T	11288-11296,21765-21770,21992-21994,28271		N:D3L,N:R203K,N:G204R,N:S235F,ORF1a:T1001I,ORF1a:A1708D,ORF1a:I2230T,ORF7a:Q62*,ORF8:Q27*,ORF8:R52I,ORF8:Y73C,S:L5F,S:N501Y,S:A570D,S:D614G,S:P681H,S:T716I,S:S982A,S:D1118H	ORF1a:S3675-,ORF1a:G3676-,ORF1a:F3677-,S:H69-,S:V70-,S:Y144-	1-342,1624-1897,3827-4077,8636-8913,9246-9806,10738-11022,11373-11584,12235-12439,12780-13029,13661-13946,14272-14895,16187-16444,16805-17406,18037-18618,19912-20200,23823-24416,25647-26219,29837-29903		ChinaCDC_N_F:G28881A;G28882A;G28883C,ChinaCDC_N_R:C28977T	89500	0	29903	3000.000000	230.851852	bad	6533	10.000000	0.000000	good	0	24.000000	1.000000	4.166667	good	9.000000		0.000000	good	0		0	0.000000	good	ORF7a:61	1	75.000000	mediocre
CV198_49_M1_nb41_fr_med/ARTIC/medaka MN908947.3	20I (Alpha, V1)	168.346420	bad	35	20	0	21	6	3123	0	4	C913T,G1266T,A2151G,C2453T,C3037T,C3267T,C5388A,C5986T,T6954C,C14408T,C14676T,C15279T,T16176C,C18501T,G18984A,C19983T,A22019G,A23063T,C23271A,A23403G,C23604A,C23709T,T24506G,G24914C,G27598T,C27972T,G28048T,A28111G,G28280C,A28281T,T28282A,G28881A,G28882A,G28883C,C28977T	11288-11296,21765-21770,21992-21994,28254,28271		N:D3L,N:R203K,N:G204R,N:S235F,ORF1a:G334V,ORF1a:D629G,ORF1a:L730F,ORF1a:T1001I,ORF1a:A1708D,ORF1a:I2230T,ORF1b:P314L,ORF1b:M1839I,ORF7a:D69Y,S:M153V,S:N501Y,S:A570D,S:D614G,S:P681H,S:T716I,S:S982A,S:D1118H	ORF1a:S3675-,ORF1a:G3676-,ORF1a:F3677-,S:H69-,S:V70-,S:Y144-	1-342,4143-4322,6527-6745,7093-7332,9246-9502,10738-11022,11373-11584,13661-13946,21428-21682,25053-25301,25647-25924,26291-26542,28321,29837-29903		ChinaCDC_N_F:G28881A;G28882A;G28883C,ChinaCDC_N_R:C28977T	89474	0	29903	3000.000000	104.555556	bad	3123	10.000000	0.000000	good	0	24.000000	4.000000	16.666667	good	12.000000		0.000000	good	0	ORF8	1	75.000000	mediocre		0	0.000000	good
CV198_49_M1_nb41_ru_med/ARTIC/medaka MN908947.3	20I (Alpha, V1)	168.346420	bad	35	20	0	21	6	3123	0	4	C913T,G1266T,A2151G,C2453T,C3037T,C3267T,C5388A,C5986T,T6954C,C14408T,C14676T,C15279T,T16176C,C18501T,G18984A,C19983T,A22019G,A23063T,C23271A,A23403G,C23604A,C23709T,T24506G,G24914C,G27598T,C27972T,G28048T,A28111G,G28280C,A28281T,T28282A,G28881A,G28882A,G28883C,C28977T	11288-11296,21765-21770,21992-21994,28254,28271		N:D3L,N:R203K,N:G204R,N:S235F,ORF1a:G334V,ORF1a:D629G,ORF1a:L730F,ORF1a:T1001I,ORF1a:A1708D,ORF1a:I2230T,ORF1b:P314L,ORF1b:M1839I,ORF7a:D69Y,S:M153V,S:N501Y,S:A570D,S:D614G,S:P681H,S:T716I,S:S982A,S:D1118H	ORF1a:S3675-,ORF1a:G3676-,ORF1a:F3677-,S:H69-,S:V70-,S:Y144-	1-342,4143-4322,6527-6745,7093-7332,9246-9502,10738-11022,11373-11584,13661-13946,21428-21682,25053-25301,25647-25924,26291-26542,28321,29837-29903		ChinaCDC_N_F:G28881A;G28882A;G28883C,ChinaCDC_N_R:C28977T	89474	0	29903	3000.000000	104.555556	bad	3123	10.000000	0.000000	good	0	24.000000	4.000000	16.666667	good	12.000000		0.000000	good	0	ORF8	1	75.000000	mediocre		0	0.000000	good
CV198_49_M1_nb52_fr_med/ARTIC/medaka MN908947.3	20I (Alpha, V1)	6.250000	good	39	19	0	24	6	121	0	5	C241T,A272G,C913T,T1482G,G2030A,C2453T,C2509T,C3037T,C3267T,C5388A,C5986T,T6954C,C10969T,G12661A,C14408T,A14673G,C14676T,C15279T,T16176C,C19186T,G20578T,A23063T,C23271A,A23403G,C23604A,C23709T,T24506G,G24914C,C27972T,G28048T,A28111G,G28280C,A28281T,T28282A,C28697T,G28881A,G28882A,G28883C,C28977T	11288-11296,21765-21770,21992-21994,28271		N:D3L,N:P142S,N:R203K,N:G204R,N:S235F,ORF1a:S3G,ORF1a:F406C,ORF1a:D589N,ORF1a:L730F,ORF1a:T1001I,ORF1a:A1708D,ORF1a:I2230T,ORF1b:P314L,ORF1b:V2371L,ORF8:Q27*,ORF8:R52I,ORF8:Y73C,S:N501Y,S:A570D,S:D614G,S:P681H,S:T716I,S:S982A,S:D1118H	ORF1a:S3675-,ORF1a:G3676-,ORF1a:F3677-,S:H69-,S:V70-,S:Y144-	1-54,29837-29903		ChinaCDC_N_F:G28881A;G28882A;G28883C,ChinaCDC_N_R:C28977T,USCDC_N3_F:C28697T	89468	0	29903	3000.000000	0.000000	good	121	10.000000	0.000000	good	0	24.000000	6.000000	25.000000	good	14.000000		0.000000	good	0		0	0.000000	good		0	0.000000	good
CV198_49_M1_nb52_ru_med/ARTIC/medaka MN908947.3	20I (Alpha, V1)	6.250000	good	39	19	0	24	6	121	0	5	C241T,A272G,C913T,T1482G,G2030A,C2453T,C2509T,C3037T,C3267T,C5388A,C5986T,T6954C,C10969T,G12661A,C14408T,A14673G,C14676T,C15279T,T16176C,C19186T,G20578T,A23063T,C23271A,A23403G,C23604A,C23709T,T24506G,G24914C,C27972T,G28048T,A28111G,G28280C,A28281T,T28282A,C28697T,G28881A,G28882A,G28883C,C28977T	11288-11296,21765-21770,21992-21994,28271		N:D3L,N:P142S,N:R203K,N:G204R,N:S235F,ORF1a:S3G,ORF1a:F406C,ORF1a:D589N,ORF1a:L730F,ORF1a:T1001I,ORF1a:A1708D,ORF1a:I2230T,ORF1b:P314L,ORF1b:V2371L,ORF8:Q27*,ORF8:R52I,ORF8:Y73C,S:N501Y,S:A570D,S:D614G,S:P681H,S:T716I,S:S982A,S:D1118H	ORF1a:S3675-,ORF1a:G3676-,ORF1a:F3677-,S:H69-,S:V70-,S:Y144-	1-54,29837-29903		ChinaCDC_N_F:G28881A;G28882A;G28883C,ChinaCDC_N_R:C28977T,USCDC_N3_F:C28697T	89468	0	29903	3000.000000	0.000000	good	121	10.000000	0.000000	good	0	24.000000	6.000000	25.000000	good	14.000000		0.000000	good	0		0	0.000000	good		0	0.000000	good
CV198_49_M1_nb52_sa_med/ARTIC/medaka MN908947.3	20I (Alpha, V1)	54.960868	mediocre	32	19	0	19	6	2221	0	1	C913T,T1482G,G2030A,C2453T,C2509T,C3037T,C3267T,C5388A,C5986T,T6954C,C10969T,G12661A,A14673G,C14676T,C15279T,T16176C,C19186T,G20578T,A23063T,C23271A,A23403G,C23604A,C23709T,T24506G,G24914C,C27972T,G28048T,A28111G,G28280C,A28281T,T28282A,C28697T	11288-11296,21765-21770,21992-21994,28271		N:D3L,N:P142S,ORF1a:F406C,ORF1a:D589N,ORF1a:L730F,ORF1a:T1001I,ORF1a:A1708D,ORF1a:I2230T,ORF1b:V2371L,ORF8:Q27*,ORF8:R52I,ORF8:Y73C,S:N501Y,S:A570D,S:D614G,S:P681H,S:T716I,S:S982A,S:D1118H	ORF1a:S3675-,ORF1a:G3676-,ORF1a:F3677-,S:H69-,S:V70-,S:Y144-	1-342,6527-6745,7672-7968,9246-9502,10438-10688,14272-14571,20868-21104,28757-29007,29837-29903		USCDC_N3_F:C28697T	89496	0	29903	3000.000000	71.148148	mediocre	2221	10.000000	0.000000	good	0	24.000000	5.000000	20.833333	good	13.000000		0.000000	good	0		0	0.000000	good		0	0.000000	good
CV198_49_M1_nb19_fr_med/ARTIC/medaka MN908947.3	20I (Alpha, V1)	227.569012	bad	31	10	1	14	3	3834	0	4	C913T,C3037T,C3267T,C5388A,C5986T,T6954C,T8603C,C14408T,C14676T,C15279T,C15763T,T16176C,A17615G,A23063T,C23271A,A23403G,C23604A,C23709T,T24506G,G24914C,G25437T,C27972T,G28048T,A28111G,G28280C,A28281T,T28282A,G28881A,G28882A,G28883C,C28977T	11288-11296,28271	24086:G	N:D3L,N:R203K,N:G204R,N:S235F,ORF1a:T1001I,ORF1a:A1708D,ORF1a:I2230T,ORF1a:F2780L,ORF1b:P314L,ORF1b:K1383R,ORF3a:L15F,ORF8:Q27*,ORF8:R52I,ORF8:Y73C	ORF1a:S3675-,ORF1a:G3676-,ORF1a:F3677-	1-342,4143-4322,8636-8913,9246-9806,10738-11022,13661-13946,16187-16444,18406,18958-19232,19912-20200,21428-21990,25647-25924,29666-29903		ChinaCDC_N_F:G28881A;G28882A;G28883C,ChinaCDC_N_R:C28977T	89535	0	29903	3000.000000	130.888889	bad	3834	10.000000	0.000000	good	0	24.000000	-4.000000	0.000000	good	4.000000		0.000000	good	0	S	1	75.000000	mediocre		0	0.000000	good
CV198_49_M1_nb19_ru_med/ARTIC/medaka MN908947.3	20I (Alpha, V1)	227.569012	bad	31	10	1	14	3	3834	0	4	C913T,C3037T,C3267T,C5388A,C5986T,T6954C,T8603C,C14408T,C14676T,C15279T,C15763T,T16176C,A17615G,A23063T,C23271A,A23403G,C23604A,C23709T,T24506G,G24914C,G25437T,C27972T,G28048T,A28111G,G28280C,A28281T,T28282A,G28881A,G28882A,G28883C,C28977T	11288-11296,28271	24086:G	N:D3L,N:R203K,N:G204R,N:S235F,ORF1a:T1001I,ORF1a:A1708D,ORF1a:I2230T,ORF1a:F2780L,ORF1b:P314L,ORF1b:K1383R,ORF3a:L15F,ORF8:Q27*,ORF8:R52I,ORF8:Y73C	ORF1a:S3675-,ORF1a:G3676-,ORF1a:F3677-	1-342,4143-4322,8636-8913,9246-9806,10738-11022,13661-13946,16187-16444,18406,18958-19232,19912-20200,21428-21990,25647-25924,29666-29903		ChinaCDC_N_F:G28881A;G28882A;G28883C,ChinaCDC_N_R:C28977T	89535	0	29903	3000.000000	130.888889	bad	3834	10.000000	0.000000	good	0	24.000000	-4.000000	0.000000	good	4.000000		0.000000	good	0	S	1	75.000000	mediocre		0	0.000000	good
CV198_49_M1_nb96_fr_med/ARTIC/medaka MN908947.3	20I (Alpha, V1)	0.000000	good	31	19	0	20	6	121	0	4	C241T,C913T,C3037T,C3267T,C5388A,C5986T,T6954C,A10323G,C14408T,C14676T,T15096C,C15279T,T16176C,A23063T,C23271A,A23403G,C23604A,C23709T,T24506G,G24914C,C27972T,G28048T,A28095T,A28111G,G28280C,A28281T,T28282A,G28881A,G28882A,G28883C,C28977T	11288-11296,21765-21770,21992-21994,28271		N:D3L,N:R203K,N:G204R,N:S235F,ORF1a:T1001I,ORF1a:A1708D,ORF1a:I2230T,ORF1a:K3353R,ORF1b:P314L,ORF8:Q27*,ORF8:R52I,ORF8:K68*,ORF8:Y73C,S:N501Y,S:A570D,S:D614G,S:P681H,S:T716I,S:S982A,S:D1118H	ORF1a:S3675-,ORF1a:G3676-,ORF1a:F3677-,S:H69-,S:V70-,S:Y144-	1-54,29837-29903		ChinaCDC_N_F:G28881A;G28882A;G28883C,ChinaCDC_N_R:C28977T	89500	0	29903	3000.000000	0.000000	good	121	10.000000	0.000000	good	0	24.000000	-3.000000	0.000000	good	5.000000		0.000000	good	0		0	0.000000	good		0	0.000000	good
CV198_49_M1_nb96_ru_med/ARTIC/medaka MN908947.3	20I (Alpha, V1)	0.000000	good	31	19	0	20	6	121	0	4	C241T,C913T,C3037T,C3267T,C5388A,C5986T,T6954C,A10323G,C14408T,C14676T,T15096C,C15279T,T16176C,A23063T,C23271A,A23403G,C23604A,C23709T,T24506G,G24914C,C27972T,G28048T,A28095T,A28111G,G28280C,A28281T,T28282A,G28881A,G28882A,G28883C,C28977T	11288-11296,21765-21770,21992-21994,28271		N:D3L,N:R203K,N:G204R,N:S235F,ORF1a:T1001I,ORF1a:A1708D,ORF1a:I2230T,ORF1a:K3353R,ORF1b:P314L,ORF8:Q27*,ORF8:R52I,ORF8:K68*,ORF8:Y73C,S:N501Y,S:A570D,S:D614G,S:P681H,S:T716I,S:S982A,S:D1118H	ORF1a:S3675-,ORF1a:G3676-,ORF1a:F3677-,S:H69-,S:V70-,S:Y144-	1-54,29837-29903		ChinaCDC_N_F:G28881A;G28882A;G28883C,ChinaCDC_N_R:C28977T	89500	0	29903	3000.000000	0.000000	good	121	10.000000	0.000000	good	0	24.000000	-3.000000	0.000000	good	5.000000		0.000000	good	0		0	0.000000	good		0	0.000000	good
CV198_49_M1_nb96_sa_med/ARTIC/medaka MN908947.3	20I (Alpha, V1)	49.051866	mediocre	29	19	0	19	6	2191	0	4	C913T,C3037T,C3267T,C5388A,C5986T,T6954C,A10323G,C14676T,T15096C,C15279T,T16176C,A23063T,C23271A,A23403G,C23604A,C23709T,T24506G,G24914C,C27972T,G28048T,A28095T,A28111G,G28280C,A28281T,T28282A,G28881A,G28882A,G28883C,C28977T	11288-11296,21765-21770,21992-21994,28271		N:D3L,N:R203K,N:G204R,N:S235F,ORF1a:T1001I,ORF1a:A1708D,ORF1a:I2230T,ORF1a:K3353R,ORF8:Q27*,ORF8:R52I,ORF8:K68*,ORF8:Y73C,S:N501Y,S:A570D,S:D614G,S:P681H,S:T716I,S:S982A,S:D1118H	ORF1a:S3675-,ORF1a:G3676-,ORF1a:F3677-,S:H69-,S:V70-,S:Y144-	1-342,7672-7968,9246-9502,10438-10688,13075-13344,14272-14570,20868-21104,29666-29903		ChinaCDC_N_F:G28881A;G28882A;G28883C,ChinaCDC_N_R:C28977T	89508	0	29903	3000.000000	70.037037	mediocre	2191	10.000000	0.000000	good	0	24.000000	-3.000000	0.000000	good	5.000000		0.000000	good	0		0	0.000000	good		0	0.000000	good
CV198_49_M1_nb64_ru_med/ARTIC/medaka MN908947.3	20I (Alpha, V1)	259.806639	bad	31	19	0	21	6	4652	0	4	C913T,C1191T,C2470T,C3037T,C3267T,C3768T,C5388A,C5986T,T6954C,G10496A,C14408T,C14676T,C15279T,T16176C,A23063T,C23271A,A23403G,C23604A,C23709T,T24506G,G24914C,C27972T,G28048T,A28111G,G28280C,A28281T,T28282A,G28881A,G28882A,G28883C,C28977T	11288-11296,21765-21770,21992-21994,28271		N:D3L,N:R203K,N:G204R,N:S235F,ORF1a:P309L,ORF1a:T1001I,ORF1a:T1168I,ORF1a:A1708D,ORF1a:I2230T,ORF1a:V3411I,ORF1b:P314L,ORF8:Q27*,ORF8:R52I,ORF8:Y73C,S:N501Y,S:A570D,S:D614G,S:P681H,S:T716I,S:S982A,S:D1118H	ORF1a:S3675-,ORF1a:G3676-,ORF1a:F3677-,S:H69-,S:V70-,S:Y144-	1-664,3827-4322,8636-8682,9246-9806,10147-10384,10738-11022,11373-11584,12466-12732,13661-13946,16187-16444,19912-20200,21428-21682,23823-24100,25647-25924,29666-29903		ChinaCDC_N_F:G28881A;G28882A;G28883C,ChinaCDC_N_R:C28977T	89500	0	29903	3000.000000	161.185185	bad	4652	10.000000	0.000000	good	0	24.000000	0.000000	0.000000	good	8.000000		0.000000	good	0		0	0.000000	good		0	0.000000	good
CV198_49_M1_nb64_fr_med/ARTIC/medaka MN908947.3	20I (Alpha, V1)	259.806639	bad	31	19	0	21	6	4652	0	4	C913T,C1191T,C2470T,C3037T,C3267T,C3768T,C5388A,C5986T,T6954C,G10496A,C14408T,C14676T,C15279T,T16176C,A23063T,C23271A,A23403G,C23604A,C23709T,T24506G,G24914C,C27972T,G28048T,A28111G,G28280C,A28281T,T28282A,G28881A,G28882A,G28883C,C28977T	11288-11296,21765-21770,21992-21994,28271		N:D3L,N:R203K,N:G204R,N:S235F,ORF1a:P309L,ORF1a:T1001I,ORF1a:T1168I,ORF1a:A1708D,ORF1a:I2230T,ORF1a:V3411I,ORF1b:P314L,ORF8:Q27*,ORF8:R52I,ORF8:Y73C,S:N501Y,S:A570D,S:D614G,S:P681H,S:T716I,S:S982A,S:D1118H	ORF1a:S3675-,ORF1a:G3676-,ORF1a:F3677-,S:H69-,S:V70-,S:Y144-	1-664,3827-4322,8636-8682,9246-9806,10147-10384,10738-11022,11373-11584,12466-12732,13661-13946,16187-16444,19912-20200,21428-21682,23823-24100,25647-25924,29666-29903		ChinaCDC_N_F:G28881A;G28882A;G28883C,ChinaCDC_N_R:C28977T	89500	0	29903	3000.000000	161.185185	bad	4652	10.000000	0.000000	good	0	24.000000	0.000000	0.000000	good	8.000000		0.000000	good	0		0	0.000000	good		0	0.000000	good
CV198_49_M1_nb18_ru_med/ARTIC/medaka MN908947.3	20I (Alpha, V1)	1935.281691	bad	29	19	0	19	6	12173	0	4	C913T,C3037T,C4782T,C5388A,C5986T,T6954C,A13419T,C14408T,C14676T,A17615G,G19296A,C20233T,A21817G,A23063T,C23271A,A23403G,C23604A,C23709T,T24506G,G24914C,A25022G,G28280C,A28281T,T28282A,G28881A,G28882A,G28883C,C28977T,C29555T	11288-11296,21765-21770,21992-21994,28271		N:D3L,N:R203K,N:G204R,N:S235F,ORF1a:S1506L,ORF1a:A1708D,ORF1a:I2230T,ORF1a:Q4385L,ORF1b:P314L,ORF1b:K1383R,ORF1b:P2256S,S:N501Y,S:A570D,S:D614G,S:P681H,S:T716I,S:S982A,S:D1118H,S:K1154E	ORF1a:S3675-,ORF1a:G3676-,ORF1a:F3677-,S:H69-,S:V70-,S:Y144-	1-664,1313-1897,3184-4658,5621-5894,6248-6745,7093-8913,9246-10099,10738-11022,11373-11584,12780-13029,13661-13946,15225-15503,15862-16444,17099-17100,17131-17406,18037-18275,18958-19232,19912-20200,20543-21104,21569,22014-22542,23823-24416,25053-25301,25647-26219,27826-28104,28111,29666-29903		ChinaCDC_N_F:G28881A;G28882A;G28883C,ChinaCDC_N_R:C28977T	89508	0	29903	3000.000000	439.740741	bad	12173	10.000000	0.000000	good	0	24.000000	3.000000	12.500000	good	11.000000		0.000000	good	0		0	0.000000	good		0	0.000000	good
CV198_49_M1_nb18_fr_med/ARTIC/medaka MN908947.3	20I (Alpha, V1)	1935.281691	bad	29	19	0	19	6	12173	0	4	C913T,C3037T,C4782T,C5388A,C5986T,T6954C,A13419T,C14408T,C14676T,A17615G,G19296A,C20233T,A21817G,A23063T,C23271A,A23403G,C23604A,C23709T,T24506G,G24914C,A25022G,G28280C,A28281T,T28282A,G28881A,G28882A,G28883C,C28977T,C29555T	11288-11296,21765-21770,21992-21994,28271		N:D3L,N:R203K,N:G204R,N:S235F,ORF1a:S1506L,ORF1a:A1708D,ORF1a:I2230T,ORF1a:Q4385L,ORF1b:P314L,ORF1b:K1383R,ORF1b:P2256S,S:N501Y,S:A570D,S:D614G,S:P681H,S:T716I,S:S982A,S:D1118H,S:K1154E	ORF1a:S3675-,ORF1a:G3676-,ORF1a:F3677-,S:H69-,S:V70-,S:Y144-	1-664,1313-1897,3184-4658,5621-5894,6248-6745,7093-8913,9246-10099,10738-11022,11373-11584,12780-13029,13661-13946,15225-15503,15862-16444,17099-17100,17131-17406,18037-18275,18958-19232,19912-20200,20543-21104,21569,22014-22542,23823-24416,25053-25301,25647-26219,27826-28104,28111,29666-29903		ChinaCDC_N_F:G28881A;G28882A;G28883C,ChinaCDC_N_R:C28977T	89508	0	29903	3000.000000	439.740741	bad	12173	10.000000	0.000000	good	0	24.000000	3.000000	12.500000	good	11.000000		0.000000	good	0		0	0.000000	good		0	0.000000	good
CV198_49_M1_nb90_fr_med/ARTIC/medaka MN908947.3	20I (Alpha, V1)	16.460991	good	37	19	0	24	6	1240	0	4	C913T,C3037T,C3267T,C4782T,C5388A,C5986T,T6954C,A13419T,C14408T,C14676T,C15279T,T16176C,C16308T,A17615G,G19296A,C20233T,A21817G,A23063T,C23271A,A23403G,C23604A,C23709T,G24116T,T24506G,G24914C,C25844T,C27972T,G28048T,A28111G,G28280C,A28281T,T28282A,G28881A,G28882A,G28883C,C28977T,C29555T	11288-11296,21765-21770,21992-21994,28271		N:D3L,N:R203K,N:G204R,N:S235F,ORF1a:T1001I,ORF1a:S1506L,ORF1a:A1708D,ORF1a:I2230T,ORF1a:Q4385L,ORF1b:P314L,ORF1b:K1383R,ORF1b:P2256S,ORF3a:T151I,ORF8:Q27*,ORF8:R52I,ORF8:Y73C,S:N501Y,S:A570D,S:D614G,S:P681H,S:T716I,S:A852S,S:S982A,S:D1118H	ORF1a:S3675-,ORF1a:G3676-,ORF1a:F3677-,S:H69-,S:V70-,S:Y144-	1-342,9246-9502,10738-11022,19912-20200,29837-29903		ChinaCDC_N_F:G28881A;G28882A;G28883C,ChinaCDC_N_R:C28977T	89476	0	29903	3000.000000	34.814815	mediocre	1240	10.000000	0.000000	good	0	24.000000	5.000000	20.833333	good	13.000000		0.000000	good	0		0	0.000000	good		0	0.000000	good
CV198_49_M1_nb90_sa_med/ARTIC/medaka MN908947.3	20I (Alpha, V1)	105.980621	bad	35	19	0	23	6	3059	0	4	C913T,C3037T,C3267T,C4782T,C5388A,C5986T,T6954C,A13419T,C14408T,C14676T,C15279T,T16176C,A17615G,G19296A,C20233T,A21817G,A23063T,C23271A,A23403G,C23604A,C23709T,G24116T,T24506G,G24914C,C27972T,G28048T,A28111G,G28280C,A28281T,T28282A,G28881A,G28882A,G28883C,C28977T,C29555T	11288-11296,21765-21770,21992-21994,28271		N:D3L,N:R203K,N:G204R,N:S235F,ORF1a:T1001I,ORF1a:S1506L,ORF1a:A1708D,ORF1a:I2230T,ORF1a:Q4385L,ORF1b:P314L,ORF1b:K1383R,ORF1b:P2256S,ORF8:Q27*,ORF8:R52I,ORF8:Y73C,S:N501Y,S:A570D,S:D614G,S:P681H,S:T716I,S:A852S,S:S982A,S:D1118H	ORF1a:S3675-,ORF1a:G3676-,ORF1a:F3677-,S:H69-,S:V70-,S:Y144-	1-342,3827-4077,7672-7968,9246-9502,10738-11022,13661-13946,16187-16444,19912-20200,23823-24100,25647-25924,29666-29903		ChinaCDC_N_F:G28881A;G28882A;G28883C,ChinaCDC_N_R:C28977T	89484	0	29903	3000.000000	102.185185	bad	3059	10.000000	0.000000	good	0	24.000000	3.000000	12.500000	good	11.000000		0.000000	good	0		0	0.000000	good		0	0.000000	good
CV198_49_M1_nb90_ru_med/ARTIC/medaka MN908947.3	20I (Alpha, V1)	16.460991	good	37	19	0	24	6	1240	0	4	C913T,C3037T,C3267T,C4782T,C5388A,C5986T,T6954C,A13419T,C14408T,C14676T,C15279T,T16176C,C16308T,A17615G,G19296A,C20233T,A21817G,A23063T,C23271A,A23403G,C23604A,C23709T,G24116T,T24506G,G24914C,C25844T,C27972T,G28048T,A28111G,G28280C,A28281T,T28282A,G28881A,G28882A,G28883C,C28977T,C29555T	11288-11296,21765-21770,21992-21994,28271		N:D3L,N:R203K,N:G204R,N:S235F,ORF1a:T1001I,ORF1a:S1506L,ORF1a:A1708D,ORF1a:I2230T,ORF1a:Q4385L,ORF1b:P314L,ORF1b:K1383R,ORF1b:P2256S,ORF3a:T151I,ORF8:Q27*,ORF8:R52I,ORF8:Y73C,S:N501Y,S:A570D,S:D614G,S:P681H,S:T716I,S:A852S,S:S982A,S:D1118H	ORF1a:S3675-,ORF1a:G3676-,ORF1a:F3677-,S:H69-,S:V70-,S:Y144-	1-342,9246-9502,10738-11022,19912-20200,29837-29903		ChinaCDC_N_F:G28881A;G28882A;G28883C,ChinaCDC_N_R:C28977T	89476	0	29903	3000.000000	34.814815	mediocre	1240	10.000000	0.000000	good	0	24.000000	5.000000	20.833333	good	13.000000		0.000000	good	0		0	0.000000	good		0	0.000000	good
CV198_49_M1_nb92_fr_med/ARTIC/medaka MN908947.3	20I (Alpha, V1)	0.162977	good	31	19	0	21	6	409	0	4	C913T,C3037T,C3267T,C5388A,C5986T,T6954C,T8603C,C14408T,C14676T,C15279T,C15763T,T16176C,A17615G,A23063T,C23271A,A23403G,C23604A,C23709T,T24506G,G24914C,G25437T,C27972T,G28048T,A28111G,G28280C,A28281T,T28282A,G28881A,G28882A,G28883C,C28977T	11288-11296,21765-21770,21992-21994,28271		N:D3L,N:R203K,N:G204R,N:S235F,ORF1a:T1001I,ORF1a:A1708D,ORF1a:I2230T,ORF1a:F2780L,ORF1b:P314L,ORF1b:K1383R,ORF3a:L15F,ORF8:Q27*,ORF8:R52I,ORF8:Y73C,S:N501Y,S:A570D,S:D614G,S:P681H,S:T716I,S:S982A,S:D1118H	ORF1a:S3675-,ORF1a:G3676-,ORF1a:F3677-,S:H69-,S:V70-,S:Y144-	1-342,29837-29903		ChinaCDC_N_F:G28881A;G28882A;G28883C,ChinaCDC_N_R:C28977T	89500	0	29903	3000.000000	4.037037	good	409	10.000000	0.000000	good	0	24.000000	-3.000000	0.000000	good	5.000000		0.000000	good	0		0	0.000000	good		0	0.000000	good
CV198_49_M1_nb92_sa_med/ARTIC/medaka MN908947.3	20I (Alpha, V1)	69.136145	mediocre	30	19	0	20	6	2545	0	4	C913T,C3037T,C3267T,C5388A,C5986T,T6954C,T8603C,C14676T,C15279T,C15763T,T16176C,A17615G,A23063T,C23271A,A23403G,C23604A,C23709T,T24506G,G24914C,G25437T,C27972T,G28048T,A28111G,G28280C,A28281T,T28282A,G28881A,G28882A,G28883C,C28977T	11288-11296,21765-21770,21992-21994,28271		N:D3L,N:R203K,N:G204R,N:S235F,ORF1a:T1001I,ORF1a:A1708D,ORF1a:I2230T,ORF1a:F2780L,ORF1b:K1383R,ORF3a:L15F,ORF8:Q27*,ORF8:R52I,ORF8:Y73C,S:N501Y,S:A570D,S:D614G,S:P681H,S:T716I,S:S982A,S:D1118H	ORF1a:S3675-,ORF1a:G3676-,ORF1a:F3677-,S:H69-,S:V70-,S:Y144-	1-342,3827-4077,7672-7968,9246-9503,10738-11022,13661-13946,14272-14570,19912-20200,29666-29903		ChinaCDC_N_F:G28881A;G28882A;G28883C,ChinaCDC_N_R:C28977T	89504	0	29903	3000.000000	83.148148	mediocre	2545	10.000000	0.000000	good	0	24.000000	-3.000000	0.000000	good	5.000000		0.000000	good	0		0	0.000000	good		0	0.000000	good
CV198_49_M1_nb92_ru_med/ARTIC/medaka MN908947.3	20I (Alpha, V1)	0.162977	good	31	19	0	21	6	409	0	4	C913T,C3037T,C3267T,C5388A,C5986T,T6954C,T8603C,C14408T,C14676T,C15279T,C15763T,T16176C,A17615G,A23063T,C23271A,A23403G,C23604A,C23709T,T24506G,G24914C,G25437T,C27972T,G28048T,A28111G,G28280C,A28281T,T28282A,G28881A,G28882A,G28883C,C28977T	11288-11296,21765-21770,21992-21994,28271		N:D3L,N:R203K,N:G204R,N:S235F,ORF1a:T1001I,ORF1a:A1708D,ORF1a:I2230T,ORF1a:F2780L,ORF1b:P314L,ORF1b:K1383R,ORF3a:L15F,ORF8:Q27*,ORF8:R52I,ORF8:Y73C,S:N501Y,S:A570D,S:D614G,S:P681H,S:T716I,S:S982A,S:D1118H	ORF1a:S3675-,ORF1a:G3676-,ORF1a:F3677-,S:H69-,S:V70-,S:Y144-	1-342,29837-29903		ChinaCDC_N_F:G28881A;G28882A;G28883C,ChinaCDC_N_R:C28977T	89500	0	29903	3000.000000	4.037037	good	409	10.000000	0.000000	good	0	24.000000	-3.000000	0.000000	good	5.000000		0.000000	good	0		0	0.000000	good		0	0.000000	good
CV198_49_M1_nb42_fr_med/ARTIC/medaka MN908947.3	20I (Alpha, V1)	56.944444	mediocre	36	19	0	23	6	121	0	5	C241T,C913T,C3037T,C3267T,C5388A,C5986T,T6954C,C8950T,C14408T,C14676T,C15279T,T16176C,C21234T,C21575T,T22483C,A23063T,C23170T,C23271A,A23403G,C23604A,C23709T,T24506G,G24914C,C25844T,C27577T,C27972T,G28048T,A28111G,G28280C,A28281T,T28282A,C28290T,G28881A,G28882A,G28883C,C28977T	11288-11296,21765-21770,21992-21994,28271		N:D3L,N:P6L,N:R203K,N:G204R,N:S235F,ORF1a:T1001I,ORF1a:A1708D,ORF1a:I2230T,ORF1b:P314L,ORF3a:T151I,ORF7a:Q62*,ORF8:Q27*,ORF8:R52I,ORF8:Y73C,ORF9b:P3S,S:L5F,S:N501Y,S:A570D,S:D614G,S:P681H,S:T716I,S:S982A,S:D1118H	ORF1a:S3675-,ORF1a:G3676-,ORF1a:F3677-,S:H69-,S:V70-,S:Y144-	1-54,29837-29903		ChinaCDC_N_F:G28881A;G28882A;G28883C,ChinaCDC_N_R:C28977T,USCDC_N1_F:C28290T	89480	0	29903	3000.000000	0.000000	good	121	10.000000	0.000000	good	0	24.000000	2.000000	8.333333	good	10.000000		0.000000	good	0		0	0.000000	good	ORF7a:61	1	75.000000	mediocre
CV198_49_M1_nb42_ru_med/ARTIC/medaka MN908947.3	20I (Alpha, V1)	56.944444	mediocre	36	19	0	23	6	121	0	5	C241T,C913T,C3037T,C3267T,C5388A,C5986T,T6954C,C8950T,C14408T,C14676T,C15279T,T16176C,C21234T,C21575T,T22483C,A23063T,C23170T,C23271A,A23403G,C23604A,C23709T,T24506G,G24914C,C25844T,C27577T,C27972T,G28048T,A28111G,G28280C,A28281T,T28282A,C28290T,G28881A,G28882A,G28883C,C28977T	11288-11296,21765-21770,21992-21994,28271		N:D3L,N:P6L,N:R203K,N:G204R,N:S235F,ORF1a:T1001I,ORF1a:A1708D,ORF1a:I2230T,ORF1b:P314L,ORF3a:T151I,ORF7a:Q62*,ORF8:Q27*,ORF8:R52I,ORF8:Y73C,ORF9b:P3S,S:L5F,S:N501Y,S:A570D,S:D614G,S:P681H,S:T716I,S:S982A,S:D1118H	ORF1a:S3675-,ORF1a:G3676-,ORF1a:F3677-,S:H69-,S:V70-,S:Y144-	1-54,29837-29903		ChinaCDC_N_F:G28881A;G28882A;G28883C,ChinaCDC_N_R:C28977T,USCDC_N1_F:C28290T	89480	0	29903	3000.000000	0.000000	good	121	10.000000	0.000000	good	0	24.000000	2.000000	8.333333	good	10.000000		0.000000	good	0		0	0.000000	good	ORF7a:61	1	75.000000	mediocre
CV198_49_M1_nb42_sa_med/ARTIC/medaka MN908947.3	20I (Alpha, V1)	103.689520	bad	35	19	0	23	6	2146	0	5	C913T,C3037T,C3267T,C5388A,C5986T,T6954C,C8950T,C14408T,C14676T,C15279T,T16176C,C21234T,C21575T,T22483C,A23063T,C23170T,C23271A,A23403G,C23604A,C23709T,T24506G,G24914C,C25844T,C27577T,C27972T,G28048T,A28111G,G28280C,A28281T,T28282A,C28290T,G28881A,G28882A,G28883C,C28977T	11288-11296,21765-21770,21992-21994,28271		N:D3L,N:P6L,N:R203K,N:G204R,N:S235F,ORF1a:T1001I,ORF1a:A1708D,ORF1a:I2230T,ORF1b:P314L,ORF3a:T151I,ORF7a:Q62*,ORF8:Q27*,ORF8:R52I,ORF8:Y73C,ORF9b:P3S,S:L5F,S:N501Y,S:A570D,S:D614G,S:P681H,S:T716I,S:S982A,S:D1118H	ORF1a:S3675-,ORF1a:G3676-,ORF1a:F3677-,S:H69-,S:V70-,S:Y144-	1-342,3827-4077,7672-7968,9246-9502,13661-13946,19912-20200,25647-25731,27826-27926,29666-29903		ChinaCDC_N_F:G28881A;G28882A;G28883C,ChinaCDC_N_R:C28977T,USCDC_N1_F:C28290T	89484	0	29903	3000.000000	68.370370	mediocre	2146	10.000000	0.000000	good	0	24.000000	2.000000	8.333333	good	10.000000		0.000000	good	0		0	0.000000	good	ORF7a:61	1	75.000000	mediocre
CV198_49_M1_nb69_ru_med/ARTIC/medaka MN908947.3	20I (Alpha, V1)	151.654664	bad	31	19	0	21	6	3625	0	4	C913T,C3037T,C3177T,C3267T,C4794T,C5388A,C5986T,T6954C,C14408T,C14676T,C15279T,T16176C,C21855T,A23063T,C23271A,A23403G,C23604A,C23709T,T24506G,G24914C,C27972T,G28048T,A28111G,A28220G,G28280C,A28281T,T28282A,G28881A,G28882A,G28883C,C28977T	11288-11296,21765-21770,21992-21994,28271		N:D3L,N:R203K,N:G204R,N:S235F,ORF1a:P971L,ORF1a:T1001I,ORF1a:S1510F,ORF1a:A1708D,ORF1a:I2230T,ORF1b:P314L,ORF8:Q27*,ORF8:R52I,ORF8:Y73C,S:S98F,S:N501Y,S:A570D,S:D614G,S:P681H,S:T716I,S:S982A,S:D1118H	ORF1a:S3675-,ORF1a:G3676-,ORF1a:F3677-,S:H69-,S:V70-,S:Y144-	1-664,3827-4077,7093-7332,9246-9806,10738-11022,13661-13946,16187-16444,18958-19232,19912-20200,25647-25924,29666-29903		ChinaCDC_N_F:G28881A;G28882A;G28883C,ChinaCDC_N_R:C28977T	89500	0	29903	3000.000000	123.148148	bad	3625	10.000000	0.000000	good	0	24.000000	-1.000000	0.000000	good	7.000000		0.000000	good	0		0	0.000000	good		0	0.000000	good
CV198_49_M1_nb69_fr_med/ARTIC/medaka MN908947.3	20I (Alpha, V1)	151.654664	bad	31	19	0	21	6	3625	0	4	C913T,C3037T,C3177T,C3267T,C4794T,C5388A,C5986T,T6954C,C14408T,C14676T,C15279T,T16176C,C21855T,A23063T,C23271A,A23403G,C23604A,C23709T,T24506G,G24914C,C27972T,G28048T,A28111G,A28220G,G28280C,A28281T,T28282A,G28881A,G28882A,G28883C,C28977T	11288-11296,21765-21770,21992-21994,28271		N:D3L,N:R203K,N:G204R,N:S235F,ORF1a:P971L,ORF1a:T1001I,ORF1a:S1510F,ORF1a:A1708D,ORF1a:I2230T,ORF1b:P314L,ORF8:Q27*,ORF8:R52I,ORF8:Y73C,S:S98F,S:N501Y,S:A570D,S:D614G,S:P681H,S:T716I,S:S982A,S:D1118H	ORF1a:S3675-,ORF1a:G3676-,ORF1a:F3677-,S:H69-,S:V70-,S:Y144-	1-664,3827-4077,7093-7332,9246-9806,10738-11022,13661-13946,16187-16444,18958-19232,19912-20200,25647-25924,29666-29903		ChinaCDC_N_F:G28881A;G28882A;G28883C,ChinaCDC_N_R:C28977T	89500	0	29903	3000.000000	123.148148	bad	3625	10.000000	0.000000	good	0	24.000000	-1.000000	0.000000	good	7.000000		0.000000	good	0		0	0.000000	good		0	0.000000	good
CV198_49_M1_nb29_ru_med/ARTIC/medaka MN908947.3	20I (Alpha, V1)	0.694444	good	35	19	0	22	6	121	0	4	C193T,C241T,C913T,C3037T,C3267T,C5388A,C5986T,T6954C,G13726T,T13727C,C14408T,C14676T,C15279T,T16176C,A17615G,A23063T,C23271A,A23403G,C23604A,C23709T,T24506G,G24914C,C25626T,G27459T,C27972T,G28048T,C28093T,A28111G,G28280C,A28281T,T28282A,G28881A,G28882A,G28883C,C28977T	11288-11296,21765-21770,21992-21994,28271		N:D3L,N:R203K,N:G204R,N:S235F,ORF1a:T1001I,ORF1a:A1708D,ORF1a:I2230T,ORF1b:V87S,ORF1b:P314L,ORF1b:K1383R,ORF7a:E22D,ORF8:Q27*,ORF8:R52I,ORF8:S67F,ORF8:Y73C,S:N501Y,S:A570D,S:D614G,S:P681H,S:T716I,S:S982A,S:D1118H	ORF1a:S3675-,ORF1a:G3676-,ORF1a:F3677-,S:H69-,S:V70-,S:Y144-	1-54,29837-29903		ChinaCDC_N_F:G28881A;G28882A;G28883C,ChinaCDC_N_R:C28977T	89484	0	29903	3000.000000	0.000000	good	121	10.000000	0.000000	good	0	24.000000	2.000000	8.333333	good	10.000000		0.000000	good	0		0	0.000000	good		0	0.000000	good
CV198_49_M1_nb29_sa_med/ARTIC/medaka MN908947.3	20I (Alpha, V1)	113.383059	bad	30	19	0	21	6	3175	0	4	C913T,C3037T,C3267T,C5388A,C5986T,T6954C,G13726T,T13727C,C15279T,T16176C,A17615G,A23063T,C23271A,A23403G,C23604A,C23709T,T24506G,G24914C,G27459T,C27972T,G28048T,C28093T,A28111G,G28280C,A28281T,T28282A,G28881A,G28882A,G28883C,C28977T	11288-11296,21765-21770,21992-21994,28271		N:D3L,N:R203K,N:G204R,N:S235F,ORF1a:T1001I,ORF1a:A1708D,ORF1a:I2230T,ORF1b:V87S,ORF1b:K1383R,ORF7a:E22D,ORF8:Q27*,ORF8:R52I,ORF8:S67F,ORF8:Y73C,S:N501Y,S:A570D,S:D614G,S:P681H,S:T716I,S:S982A,S:D1118H	ORF1a:S3675-,ORF1a:G3676-,ORF1a:F3677-,S:H69-,S:V70-,S:Y144-	1-342,6248-6495,7672-7968,9246-9502,14272-14895,25053-25924,27512-27808,29666-29903		ChinaCDC_N_F:G28881A;G28882A;G28883C,ChinaCDC_N_R:C28977T	89504	0	29903	3000.000000	106.481481	bad	3175	10.000000	0.000000	good	0	24.000000	0.000000	0.000000	good	8.000000		0.000000	good	0		0	0.000000	good		0	0.000000	good
CV198_49_M1_nb29_fr_med/ARTIC/medaka MN908947.3	20I (Alpha, V1)	0.694444	good	35	19	0	22	6	121	0	4	C193T,C241T,C913T,C3037T,C3267T,C5388A,C5986T,T6954C,G13726T,T13727C,C14408T,C14676T,C15279T,T16176C,A17615G,A23063T,C23271A,A23403G,C23604A,C23709T,T24506G,G24914C,C25626T,G27459T,C27972T,G28048T,C28093T,A28111G,G28280C,A28281T,T28282A,G28881A,G28882A,G28883C,C28977T	11288-11296,21765-21770,21992-21994,28271		N:D3L,N:R203K,N:G204R,N:S235F,ORF1a:T1001I,ORF1a:A1708D,ORF1a:I2230T,ORF1b:V87S,ORF1b:P314L,ORF1b:K1383R,ORF7a:E22D,ORF8:Q27*,ORF8:R52I,ORF8:S67F,ORF8:Y73C,S:N501Y,S:A570D,S:D614G,S:P681H,S:T716I,S:S982A,S:D1118H	ORF1a:S3675-,ORF1a:G3676-,ORF1a:F3677-,S:H69-,S:V70-,S:Y144-	1-54,29837-29903		ChinaCDC_N_F:G28881A;G28882A;G28883C,ChinaCDC_N_R:C28977T	89484	0	29903	3000.000000	0.000000	good	121	10.000000	0.000000	good	0	24.000000	2.000000	8.333333	good	10.000000		0.000000	good	0		0	0.000000	good		0	0.000000	good
CV198_49_M1_nb78_ru_med/ARTIC/medaka MN908947.3	20I (Alpha, V1)	0.364612	good	34	19	0	21	6	418	0	4	C241T,C913T,C2091T,C2453T,C3037T,C3267T,C5388A,C5986T,C6312T,T6954C,C14408T,C14676T,C15279T,T16176C,C17934T,A23063T,C23271A,A23403G,C23604A,C23709T,T24506G,G24914C,C27972T,G28048T,A28111G,A28175G,G28280C,A28281T,T28282A,G28881A,G28882A,G28883C,C28977T,G29744T	11288-11296,21765-21770,21992-21994,28271		N:D3L,N:R203K,N:G204R,N:S235F,ORF1a:T609I,ORF1a:L730F,ORF1a:T1001I,ORF1a:A1708D,ORF1a:T2016I,ORF1a:I2230T,ORF1b:P314L,ORF8:Q27*,ORF8:R52I,ORF8:Y73C,S:N501Y,S:A570D,S:D614G,S:P681H,S:T716I,S:S982A,S:D1118H	ORF1a:S3675-,ORF1a:G3676-,ORF1a:F3677-,S:H69-,S:V70-,S:Y144-	1-54,27512-27808,29837-29903		ChinaCDC_N_F:G28881A;G28882A;G28883C,ChinaCDC_N_R:C28977T	89488	0	29903	3000.000000	4.370370	good	418	10.000000	0.000000	good	0	24.000000	1.000000	4.166667	good	9.000000		0.000000	good	0		0	0.000000	good		0	0.000000	good
CV198_49_M1_nb78_sa_med/ARTIC/medaka MN908947.3	20I (Alpha, V1)	85.117709	mediocre	29	19	0	18	6	2791	0	4	C913T,C2091T,C2453T,C3037T,C3267T,C5388A,C5986T,C6312T,T6954C,C14408T,C14676T,C15279T,T16176C,C17934T,A23063T,C23271A,A23403G,C23604A,C23709T,T24506G,G24914C,A28175G,G28280C,A28281T,T28282A,G28881A,G28882A,G28883C,C28977T	11288-11296,21765-21770,21992-21994,28271		N:D3L,N:R203K,N:G204R,N:S235F,ORF1a:T609I,ORF1a:L730F,ORF1a:T1001I,ORF1a:A1708D,ORF1a:T2016I,ORF1a:I2230T,ORF1b:P314L,S:N501Y,S:A570D,S:D614G,S:P681H,S:T716I,S:S982A,S:D1118H	ORF1a:S3675-,ORF1a:G3676-,ORF1a:F3677-,S:H69-,S:V70-,S:Y144-	1-342,7672-7968,9246-9502,9538-9539,13661-13946,19912-20200,20868-21104,25053-25301,27512-28104,28111,29666-29903		ChinaCDC_N_F:G28881A;G28882A;G28883C,ChinaCDC_N_R:C28977T	89508	0	29903	3000.000000	92.259259	mediocre	2791	10.000000	0.000000	good	0	24.000000	0.000000	0.000000	good	8.000000		0.000000	good	0		0	0.000000	good		0	0.000000	good
CV198_49_M1_nb78_fr_med/ARTIC/medaka MN908947.3	20I (Alpha, V1)	0.364612	good	34	19	0	21	6	418	0	4	C241T,C913T,C2091T,C2453T,C3037T,C3267T,C5388A,C5986T,C6312T,T6954C,C14408T,C14676T,C15279T,T16176C,C17934T,A23063T,C23271A,A23403G,C23604A,C23709T,T24506G,G24914C,C27972T,G28048T,A28111G,A28175G,G28280C,A28281T,T28282A,G28881A,G28882A,G28883C,C28977T,G29744T	11288-11296,21765-21770,21992-21994,28271		N:D3L,N:R203K,N:G204R,N:S235F,ORF1a:T609I,ORF1a:L730F,ORF1a:T1001I,ORF1a:A1708D,ORF1a:T2016I,ORF1a:I2230T,ORF1b:P314L,ORF8:Q27*,ORF8:R52I,ORF8:Y73C,S:N501Y,S:A570D,S:D614G,S:P681H,S:T716I,S:S982A,S:D1118H	ORF1a:S3675-,ORF1a:G3676-,ORF1a:F3677-,S:H69-,S:V70-,S:Y144-	1-54,27512-27808,29837-29903		ChinaCDC_N_F:G28881A;G28882A;G28883C,ChinaCDC_N_R:C28977T	89488	0	29903	3000.000000	4.370370	good	418	10.000000	0.000000	good	0	24.000000	1.000000	4.166667	good	9.000000		0.000000	good	0		0	0.000000	good		0	0.000000	good
CV198_49_M1_nb67_ru_med/ARTIC/medaka MN908947.3	20I (Alpha, V1)	8543.236433	bad	5	1	0	2	0	25256	0	0	T6954C,C21234T,G28280C,A28281T,T28282A	28271		N:D3L,ORF1a:I2230T		1-4322,4667-4966,5297-6495,7093-10384,10738-11584,11928-12439,12780-13946,14272-15503,15862-21104,21428-22542,22878-26219,26567-28104,28757-29903			89680	0	29903	3000.000000	924.296296	bad	25256	10.000000	0.000000	good	0	24.000000	-6.000000	0.000000	good	2.000000		0.000000	good	0		0	0.000000	good		0	0.000000	good
CV198_49_M1_nb67_fr_med/ARTIC/medaka MN908947.3	20I (Alpha, V1)	8543.236433	bad	5	1	0	2	0	25256	0	0	T6954C,C21234T,G28280C,A28281T,T28282A	28271		N:D3L,ORF1a:I2230T		1-4322,4667-4966,5297-6495,7093-10384,10738-11584,11928-12439,12780-13946,14272-15503,15862-21104,21428-22542,22878-26219,26567-28104,28757-29903			89680	0	29903	3000.000000	924.296296	bad	25256	10.000000	0.000000	good	0	24.000000	-6.000000	0.000000	good	2.000000		0.000000	good	0		0	0.000000	good		0	0.000000	good
CV198_49_M1_nb91_ru_med/ARTIC/medaka MN908947.3	20I (Alpha, V1)	2.777778	good	38	19	0	23	6	121	0	5	C241T,C913T,C3037T,C3267T,G3638T,C5388A,C5986T,T6954C,C10507T,C12970T,C13059T,A13712G,G14400T,C14408T,T14646A,C14676T,C15279T,T16176C,A23063T,C23271A,A23403G,C23604A,C23709T,T24506G,G24914C,C25460T,C25626T,C27972T,G28048T,A28111G,G28280C,A28281T,T28282A,G28690C,G28881A,G28882A,G28883C,C28977T	11288-11296,21765-21770,21992-21994,28271		N:D3L,N:L139F,N:R203K,N:G204R,N:S235F,ORF1a:T1001I,ORF1a:G1125C,ORF1a:A1708D,ORF1a:I2230T,ORF1a:T4265I,ORF1b:K82R,ORF1b:P314L,ORF3a:A23V,ORF8:Q27*,ORF8:R52I,ORF8:Y73C,S:N501Y,S:A570D,S:D614G,S:P681H,S:T716I,S:S982A,S:D1118H	ORF1a:S3675-,ORF1a:G3676-,ORF1a:F3677-,S:H69-,S:V70-,S:Y144-	1-54,29837-29903		ChinaCDC_N_F:G28881A;G28882A;G28883C,ChinaCDC_N_R:C28977T,USCDC_N3_F:G28690C	89472	0	29903	3000.000000	0.000000	good	121	10.000000	0.000000	good	0	24.000000	4.000000	16.666667	good	12.000000		0.000000	good	0		0	0.000000	good		0	0.000000	good
CV198_49_M1_nb91_sa_med/ARTIC/medaka MN908947.3	20I (Alpha, V1)	91.040086	mediocre	32	19	0	19	6	2854	0	5	C913T,C3037T,C3267T,G3638T,C5388A,C5986T,T6954C,C10507T,C12970T,C13059T,A13712G,T14646A,C14676T,C15279T,T16176C,A23063T,C23271A,A23403G,C23604A,C23709T,T24506G,G24914C,C25460T,C25626T,G28280C,A28281T,T28282A,G28690C,G28881A,G28882A,G28883C,C28977T	11288-11296,21765-21770,21992-21994,28271		N:D3L,N:L139F,N:R203K,N:G204R,N:S235F,ORF1a:T1001I,ORF1a:G1125C,ORF1a:A1708D,ORF1a:I2230T,ORF1a:T4265I,ORF1b:K82R,ORF3a:A23V,S:N501Y,S:A570D,S:D614G,S:P681H,S:T716I,S:S982A,S:D1118H	ORF1a:S3675-,ORF1a:G3676-,ORF1a:F3677-,S:H69-,S:V70-,S:Y144-	1-342,3827-4077,7672-7968,8320-8619,9246-9502,10738-11022,13075-13344,13912-13946,14272-14570,27826-28104,28111,29666-29903		ChinaCDC_N_F:G28881A;G28882A;G28883C,ChinaCDC_N_R:C28977T,USCDC_N3_F:G28690C	89496	0	29903	3000.000000	94.592593	mediocre	2854	10.000000	0.000000	good	0	24.000000	3.000000	12.500000	good	11.000000		0.000000	good	0		0	0.000000	good		0	0.000000	good
CV198_49_M1_nb91_fr_med/ARTIC/medaka MN908947.3	20I (Alpha, V1)	2.777778	good	38	19	0	23	6	121	0	5	C241T,C913T,C3037T,C3267T,G3638T,C5388A,C5986T,T6954C,C10507T,C12970T,C13059T,A13712G,G14400T,C14408T,T14646A,C14676T,C15279T,T16176C,A23063T,C23271A,A23403G,C23604A,C23709T,T24506G,G24914C,C25460T,C25626T,C27972T,G28048T,A28111G,G28280C,A28281T,T28282A,G28690C,G28881A,G28882A,G28883C,C28977T	11288-11296,21765-21770,21992-21994,28271		N:D3L,N:L139F,N:R203K,N:G204R,N:S235F,ORF1a:T1001I,ORF1a:G1125C,ORF1a:A1708D,ORF1a:I2230T,ORF1a:T4265I,ORF1b:K82R,ORF1b:P314L,ORF3a:A23V,ORF8:Q27*,ORF8:R52I,ORF8:Y73C,S:N501Y,S:A570D,S:D614G,S:P681H,S:T716I,S:S982A,S:D1118H	ORF1a:S3675-,ORF1a:G3676-,ORF1a:F3677-,S:H69-,S:V70-,S:Y144-	1-54,29837-29903		ChinaCDC_N_F:G28881A;G28882A;G28883C,ChinaCDC_N_R:C28977T,USCDC_N3_F:G28690C	89472	0	29903	3000.000000	0.000000	good	121	10.000000	0.000000	good	0	24.000000	4.000000	16.666667	good	12.000000		0.000000	good	0		0	0.000000	good		0	0.000000	good
CV198_49_M1_nb06_fr_med/ARTIC/medaka MN908947.3	20I (Alpha, V1)	112.752936	bad	31	19	0	21	6	3167	0	4	C913T,C3037T,C3267T,C5388A,C5986T,T6954C,G11507A,C14408T,C14676T,C15279T,T16176C,C17502T,G22775T,A23063T,C23271A,A23403G,C23604A,C23709T,T24506G,G24914C,C27765T,C27972T,G28048T,A28111G,G28280C,A28281T,T28282A,G28881A,G28882A,G28883C,C28977T	11288-11296,21765-21770,21992-21994,28271		N:D3L,N:R203K,N:G204R,N:S235F,ORF1a:T1001I,ORF1a:A1708D,ORF1a:I2230T,ORF1a:V3748I,ORF1b:P314L,ORF7b:L4F,ORF8:Q27*,ORF8:R52I,ORF8:Y73C,S:D405Y,S:N501Y,S:A570D,S:D614G,S:P681H,S:T716I,S:S982A,S:D1118H	ORF1a:S3675-,ORF1a:G3676-,ORF1a:F3677-,S:H69-,S:V70-,S:Y144-	1-342,4143-4322,6527-6745,8359-8360,8636-8913,9246-9502,10738-11022,13661-13946,16187-16444,19912-20200,21428-21682,25647-25924,29666-29903		ChinaCDC_N_F:G28881A;G28882A;G28883C,ChinaCDC_N_R:C28977T	89500	0	29903	3000.000000	106.185185	bad	3167	10.000000	0.000000	good	0	24.000000	-1.000000	0.000000	good	7.000000		0.000000	good	0		0	0.000000	good		0	0.000000	good
CV198_49_M1_nb06_ru_med/ARTIC/medaka MN908947.3	20I (Alpha, V1)	112.752936	bad	31	19	0	21	6	3167	0	4	C913T,C3037T,C3267T,C5388A,C5986T,T6954C,G11507A,C14408T,C14676T,C15279T,T16176C,C17502T,G22775T,A23063T,C23271A,A23403G,C23604A,C23709T,T24506G,G24914C,C27765T,C27972T,G28048T,A28111G,G28280C,A28281T,T28282A,G28881A,G28882A,G28883C,C28977T	11288-11296,21765-21770,21992-21994,28271		N:D3L,N:R203K,N:G204R,N:S235F,ORF1a:T1001I,ORF1a:A1708D,ORF1a:I2230T,ORF1a:V3748I,ORF1b:P314L,ORF7b:L4F,ORF8:Q27*,ORF8:R52I,ORF8:Y73C,S:D405Y,S:N501Y,S:A570D,S:D614G,S:P681H,S:T716I,S:S982A,S:D1118H	ORF1a:S3675-,ORF1a:G3676-,ORF1a:F3677-,S:H69-,S:V70-,S:Y144-	1-342,4143-4322,6527-6745,8359-8360,8636-8913,9246-9502,10738-11022,13661-13946,16187-16444,19912-20200,21428-21682,25647-25924,29666-29903		ChinaCDC_N_F:G28881A;G28882A;G28883C,ChinaCDC_N_R:C28977T	89500	0	29903	3000.000000	106.185185	bad	3167	10.000000	0.000000	good	0	24.000000	-1.000000	0.000000	good	7.000000		0.000000	good	0		0	0.000000	good		0	0.000000	good
CV198_49_M1_nb77_sa_med/ARTIC/medaka MN908947.3	21A (Delta)	87.665075	mediocre	34	7	0	27	2	2828	0	2	C1191T,C1267T,C3037T,C5184T,C6539T,C9891T,C10450T,T11418C,C12369T,A12772G,T12946C,C14262T,C14408T,G15451A,C16466T,A20262G,C20320T,C21618G,T22917G,C22995A,A23403G,C23604G,G24410A,C24745T,C25469T,T26767C,T27638C,C27739T,C27752T,A28461G,G28881T,C29358T,G29402T,G29427A	28248-28253,28271		M:I82T,N:D63G,N:R203M,N:T362I,N:D377Y,N:R385K,ORF1a:P309L,ORF1a:P1640L,ORF1a:H2092Y,ORF1a:A3209V,ORF1a:V3718A,ORF1a:T4035I,ORF1b:P314L,ORF1b:G662S,ORF1b:P1000L,ORF1b:H2285Y,ORF3a:S26L,ORF7a:V82A,ORF7a:L116F,ORF7a:T120I,ORF9b:T60A,S:T19R,S:L452R,S:T478K,S:D614G,S:P681R,S:D950N	ORF8:D119-,ORF8:F120-	1-342,3827-4077,9246-9504,9750-9806,10738-11022,13661-13946,16187-16444,21717-22290,25647-25924,29666-29903		Charité_RdRp_F:G15451A,ChinaCDC_N_F:G28881T	89539	0	29903	3000.000000	93.629630	mediocre	2828	10.000000	0.000000	good	0	24.000000	-3.000000	0.000000	good	5.000000		0.000000	good	0		0	0.000000	good		0	0.000000	good
CV198_49_M1_nb77_fr_med/ARTIC/medaka MN908947.3	21A (Delta)	11.736968	good	35	13	0	28	4	1225	0	2	C1191T,C1267T,C3037T,C5184T,C6539T,C9891T,C10450T,T11418C,C12369T,A12772G,T12946C,C14262T,C14408T,G15451A,C16466T,A20262G,C20320T,C21618G,T22917G,C22995A,A23403G,C23604G,G24410A,C24745T,C25469T,T26767C,T27638C,C27739T,C27752T,A28461G,G28881T,C29358T,G29402T,G29427A,G29742T	22029-22034,28248-28253,28271		M:I82T,N:D63G,N:R203M,N:T362I,N:D377Y,N:R385K,ORF1a:P309L,ORF1a:P1640L,ORF1a:H2092Y,ORF1a:A3209V,ORF1a:V3718A,ORF1a:T4035I,ORF1b:P314L,ORF1b:G662S,ORF1b:P1000L,ORF1b:H2285Y,ORF3a:S26L,ORF7a:V82A,ORF7a:L116F,ORF7a:T120I,ORF9b:T60A,S:T19R,S:R158G,S:L452R,S:T478K,S:D614G,S:P681R,S:D950N	ORF8:D119-,ORF8:F120-,S:E156-,S:F157-	1-342,9246-9502,10738-11022,21717-21990,29837-29903		Charité_RdRp_F:G15451A,ChinaCDC_N_F:G28881T	89509	0	29903	3000.000000	34.259259	mediocre	1225	10.000000	0.000000	good	0	24.000000	-2.000000	0.000000	good	6.000000		0.000000	good	0		0	0.000000	good		0	0.000000	good
CV198_49_M1_nb77_ru_med/ARTIC/medaka MN908947.3	21A (Delta)	11.736968	good	35	13	0	28	4	1225	0	2	C1191T,C1267T,C3037T,C5184T,C6539T,C9891T,C10450T,T11418C,C12369T,A12772G,T12946C,C14262T,C14408T,G15451A,C16466T,A20262G,C20320T,C21618G,T22917G,C22995A,A23403G,C23604G,G24410A,C24745T,C25469T,T26767C,T27638C,C27739T,C27752T,A28461G,G28881T,C29358T,G29402T,G29427A,G29742T	22029-22034,28248-28253,28271		M:I82T,N:D63G,N:R203M,N:T362I,N:D377Y,N:R385K,ORF1a:P309L,ORF1a:P1640L,ORF1a:H2092Y,ORF1a:A3209V,ORF1a:V3718A,ORF1a:T4035I,ORF1b:P314L,ORF1b:G662S,ORF1b:P1000L,ORF1b:H2285Y,ORF3a:S26L,ORF7a:V82A,ORF7a:L116F,ORF7a:T120I,ORF9b:T60A,S:T19R,S:R158G,S:L452R,S:T478K,S:D614G,S:P681R,S:D950N	ORF8:D119-,ORF8:F120-,S:E156-,S:F157-	1-342,9246-9502,10738-11022,21717-21990,29837-29903		Charité_RdRp_F:G15451A,ChinaCDC_N_F:G28881T	89509	0	29903	3000.000000	34.259259	mediocre	1225	10.000000	0.000000	good	0	24.000000	-2.000000	0.000000	good	6.000000		0.000000	good	0		0	0.000000	good		0	0.000000	good
CV198_49_M1_nb55_fr_med/ARTIC/medaka MN908947.3	20I (Alpha, V1)	63.625957	mediocre	34	19	0	21	6	951	0	4	C913T,C3037T,C3267T,C5388A,C5986T,T6954C,C8950T,C11750T,C14408T,C14676T,C15279T,T16176C,T17181C,C18576T,C21234T,A23063T,C23271A,A23403G,C23604A,C23709T,T24506G,G24914C,C25844T,C27577T,C27972T,G28048T,A28111G,G28280C,A28281T,T28282A,G28881A,G28882A,G28883C,C28977T	11288-11296,21765-21770,21992-21994,28271		N:D3L,N:R203K,N:G204R,N:S235F,ORF1a:T1001I,ORF1a:A1708D,ORF1a:I2230T,ORF1a:L3829F,ORF1b:P314L,ORF3a:T151I,ORF7a:Q62*,ORF8:Q27*,ORF8:R52I,ORF8:Y73C,S:N501Y,S:A570D,S:D614G,S:P681H,S:T716I,S:S982A,S:D1118H	ORF1a:S3675-,ORF1a:G3676-,ORF1a:F3677-,S:H69-,S:V70-,S:Y144-	1-342,9246-9502,10738-11022,29837-29903		ChinaCDC_N_F:G28881A;G28882A;G28883C,ChinaCDC_N_R:C28977T	89488	0	29903	3000.000000	24.111111	good	951	10.000000	0.000000	good	0	24.000000	3.000000	12.500000	good	11.000000		0.000000	good	0		0	0.000000	good	ORF7a:61	1	75.000000	mediocre
CV198_49_M1_nb55_ru_med/ARTIC/medaka MN908947.3	20I (Alpha, V1)	63.625957	mediocre	34	19	0	21	6	951	0	4	C913T,C3037T,C3267T,C5388A,C5986T,T6954C,C8950T,C11750T,C14408T,C14676T,C15279T,T16176C,T17181C,C18576T,C21234T,A23063T,C23271A,A23403G,C23604A,C23709T,T24506G,G24914C,C25844T,C27577T,C27972T,G28048T,A28111G,G28280C,A28281T,T28282A,G28881A,G28882A,G28883C,C28977T	11288-11296,21765-21770,21992-21994,28271		N:D3L,N:R203K,N:G204R,N:S235F,ORF1a:T1001I,ORF1a:A1708D,ORF1a:I2230T,ORF1a:L3829F,ORF1b:P314L,ORF3a:T151I,ORF7a:Q62*,ORF8:Q27*,ORF8:R52I,ORF8:Y73C,S:N501Y,S:A570D,S:D614G,S:P681H,S:T716I,S:S982A,S:D1118H	ORF1a:S3675-,ORF1a:G3676-,ORF1a:F3677-,S:H69-,S:V70-,S:Y144-	1-342,9246-9502,10738-11022,29837-29903		ChinaCDC_N_F:G28881A;G28882A;G28883C,ChinaCDC_N_R:C28977T	89488	0	29903	3000.000000	24.111111	good	951	10.000000	0.000000	good	0	24.000000	3.000000	12.500000	good	11.000000		0.000000	good	0		0	0.000000	good	ORF7a:61	1	75.000000	mediocre
CV198_49_M1_nb55_sa_med/ARTIC/medaka MN908947.3	20I (Alpha, V1)	145.026145	bad	33	19	0	20	6	2834	0	4	C913T,C3037T,C3267T,C5388A,C5986T,T6954C,C8950T,C11750T,C14408T,C14676T,C15279T,T16176C,T17181C,C18576T,C21234T,A23063T,C23271A,A23403G,C23604A,C23709T,T24506G,G24914C,C27577T,C27972T,G28048T,A28111G,G28280C,A28281T,T28282A,G28881A,G28882A,G28883C,C28977T	11288-11296,21765-21770,21992-21994,28271		N:D3L,N:R203K,N:G204R,N:S235F,ORF1a:T1001I,ORF1a:A1708D,ORF1a:I2230T,ORF1a:L3829F,ORF1b:P314L,ORF7a:Q62*,ORF8:Q27*,ORF8:R52I,ORF8:Y73C,S:N501Y,S:A570D,S:D614G,S:P681H,S:T716I,S:S982A,S:D1118H	ORF1a:S3675-,ORF1a:G3676-,ORF1a:F3677-,S:H69-,S:V70-,S:Y144-	1-342,7672-7968,9246-9806,10738-11022,13661-13946,16187-16444,19912-20200,25647-25924,29666-29903		ChinaCDC_N_F:G28881A;G28882A;G28883C,ChinaCDC_N_R:C28977T	89492	0	29903	3000.000000	93.851852	mediocre	2834	10.000000	0.000000	good	0	24.000000	2.000000	8.333333	good	10.000000		0.000000	good	0		0	0.000000	good	ORF7a:61	1	75.000000	mediocre
CV198_49_M1_nb53_ru_med/ARTIC/medaka MN908947.3	20I (Alpha, V1)	0.000000	good	29	19	0	19	6	121	0	4	C241T,C913T,C3037T,C3267T,C5388A,C5986T,T6954C,G11507A,C14408T,C14676T,C15279T,T16176C,A23063T,C23271A,A23403G,C23604A,C23709T,T24506G,G24914C,C27972T,G28048T,A28111G,G28280C,A28281T,T28282A,G28881A,G28882A,G28883C,C28977T	11288-11296,21765-21770,21992-21994,28271		N:D3L,N:R203K,N:G204R,N:S235F,ORF1a:T1001I,ORF1a:A1708D,ORF1a:I2230T,ORF1a:V3748I,ORF1b:P314L,ORF8:Q27*,ORF8:R52I,ORF8:Y73C,S:N501Y,S:A570D,S:D614G,S:P681H,S:T716I,S:S982A,S:D1118H	ORF1a:S3675-,ORF1a:G3676-,ORF1a:F3677-,S:H69-,S:V70-,S:Y144-	1-54,29837-29903		ChinaCDC_N_F:G28881A;G28882A;G28883C,ChinaCDC_N_R:C28977T	89508	0	29903	3000.000000	0.000000	good	121	10.000000	0.000000	good	0	24.000000	-3.000000	0.000000	good	5.000000		0.000000	good	0		0	0.000000	good		0	0.000000	good
CV198_49_M1_nb53_sa_med/ARTIC/medaka MN908947.3	20I (Alpha, V1)	65.370219	mediocre	28	19	0	19	6	2483	0	4	C913T,C3037T,C3267T,C5388A,C5986T,T6954C,G11507A,C14408T,C14676T,C15279T,T16176C,A23063T,C23271A,A23403G,C23604A,C23709T,T24506G,G24914C,C27972T,G28048T,A28111G,G28280C,A28281T,T28282A,G28881A,G28882A,G28883C,C28977T	11288-11296,21765-21770,21992-21994,28271		N:D3L,N:R203K,N:G204R,N:S235F,ORF1a:T1001I,ORF1a:A1708D,ORF1a:I2230T,ORF1a:V3748I,ORF1b:P314L,ORF8:Q27*,ORF8:R52I,ORF8:Y73C,S:N501Y,S:A570D,S:D614G,S:P681H,S:T716I,S:S982A,S:D1118H	ORF1a:S3675-,ORF1a:G3676-,ORF1a:F3677-,S:H69-,S:V70-,S:Y144-	1-342,3827-4077,7672-7968,9246-9502,10738-11022,13661-13946,25053-25301,25647-25924,29666-29903		ChinaCDC_N_F:G28881A;G28882A;G28883C,ChinaCDC_N_R:C28977T	89512	0	29903	3000.000000	80.851852	mediocre	2483	10.000000	0.000000	good	0	24.000000	-3.000000	0.000000	good	5.000000		0.000000	good	0		0	0.000000	good		0	0.000000	good
CV198_49_M1_nb53_fr_med/ARTIC/medaka MN908947.3	20I (Alpha, V1)	0.000000	good	29	19	0	19	6	121	0	4	C241T,C913T,C3037T,C3267T,C5388A,C5986T,T6954C,G11507A,C14408T,C14676T,C15279T,T16176C,A23063T,C23271A,A23403G,C23604A,C23709T,T24506G,G24914C,C27972T,G28048T,A28111G,G28280C,A28281T,T28282A,G28881A,G28882A,G28883C,C28977T	11288-11296,21765-21770,21992-21994,28271		N:D3L,N:R203K,N:G204R,N:S235F,ORF1a:T1001I,ORF1a:A1708D,ORF1a:I2230T,ORF1a:V3748I,ORF1b:P314L,ORF8:Q27*,ORF8:R52I,ORF8:Y73C,S:N501Y,S:A570D,S:D614G,S:P681H,S:T716I,S:S982A,S:D1118H	ORF1a:S3675-,ORF1a:G3676-,ORF1a:F3677-,S:H69-,S:V70-,S:Y144-	1-54,29837-29903		ChinaCDC_N_F:G28881A;G28882A;G28883C,ChinaCDC_N_R:C28977T	89508	0	29903	3000.000000	0.000000	good	121	10.000000	0.000000	good	0	24.000000	-3.000000	0.000000	good	5.000000		0.000000	good	0		0	0.000000	good		0	0.000000	good
CV198_49_M1_nb30_ru_med/ARTIC/medaka MN908947.3	20E (EU1)	2.161691	good	26	0	0	12	0	509	0	1	G204T,C241T,T445C,C2110T,C3037T,C6286T,G9479T,T11522G,A11533G,C14408T,A17622G,G18651T,G21255C,C21614T,C21846T,C22227T,G22770A,A23403G,C24334T,T26424C,C26801G,C27688T,C27944T,C28826T,C28932T,G29645T			N:R185C,N:A220V,ORF1a:G3072C,ORF1a:F3753V,ORF1b:P314L,ORF1b:E1728D,ORF7a:P99S,S:L18F,S:T95I,S:A222V,S:R403K,S:D614G		1-54,27191-27578,29837-29903		Charité_N_R:C28826T	89605	0	29903	3000.000000	7.740741	good	509	10.000000	0.000000	good	0	24.000000	3.000000	12.500000	good	11.000000		0.000000	good	0		0	0.000000	good		0	0.000000	good
CV198_49_M1_nb30_sa_med/ARTIC/medaka MN908947.3	20E (EU1)	73.561389	mediocre	20	0	0	10	0	2613	0	1	T445C,C2110T,C3037T,C6286T,T11522G,A11533G,C14408T,A17622G,G18651T,G21255C,C21614T,C21846T,C22227T,G22770A,A23403G,T26424C,C26801G,C28826T,C28932T,G29645T			N:R185C,N:A220V,ORF1a:F3753V,ORF1b:P314L,ORF1b:E1728D,S:L18F,S:T95I,S:A222V,S:R403K,S:D614G		1-342,7672-7968,9246-9502,18325-18618,24146-24416,27191-28104,29666-29903		Charité_N_R:C28826T	89629	0	29903	3000.000000	85.666667	mediocre	2613	10.000000	0.000000	good	0	24.000000	1.000000	4.166667	good	9.000000		0.000000	good	0		0	0.000000	good		0	0.000000	good
CV198_49_M1_nb30_fr_med/ARTIC/medaka MN908947.3	20E (EU1)	2.161691	good	26	0	0	12	0	509	0	1	G204T,C241T,T445C,C2110T,C3037T,C6286T,G9479T,T11522G,A11533G,C14408T,A17622G,G18651T,G21255C,C21614T,C21846T,C22227T,G22770A,A23403G,C24334T,T26424C,C26801G,C27688T,C27944T,C28826T,C28932T,G29645T			N:R185C,N:A220V,ORF1a:G3072C,ORF1a:F3753V,ORF1b:P314L,ORF1b:E1728D,ORF7a:P99S,S:L18F,S:T95I,S:A222V,S:R403K,S:D614G		1-54,27191-27578,29837-29903		Charité_N_R:C28826T	89605	0	29903	3000.000000	7.740741	good	509	10.000000	0.000000	good	0	24.000000	3.000000	12.500000	good	11.000000		0.000000	good	0		0	0.000000	good		0	0.000000	good
CV195_23_M1_nb29_ru_med/ARTIC/medaka MN908947.3	20I (Alpha, V1)	0.173611	good	34	19	0	21	6	122	0	4	C241T,C913T,C3037T,C3096T,C3177T,C3267T,C5388A,C5986T,T6954C,C7528T,C14408T,C14676T,C15279T,T16176C,C22450T,A23063T,C23271A,G23311T,A23403G,C23604A,C23709T,T24506G,G24914C,C25791T,C27972T,G28048T,A28111G,G28280C,A28281T,T28282A,G28881A,G28882A,G28883C,C28977T	11288-11296,21765-21770,21992-21994,28271		N:D3L,N:R203K,N:G204R,N:S235F,ORF1a:S944L,ORF1a:P971L,ORF1a:T1001I,ORF1a:A1708D,ORF1a:I2230T,ORF1b:P314L,ORF8:Q27*,ORF8:R52I,ORF8:Y73C,S:N501Y,S:A570D,S:E583D,S:D614G,S:P681H,S:T716I,S:S982A,S:D1118H	ORF1a:S3675-,ORF1a:G3676-,ORF1a:F3677-,S:H69-,S:V70-,S:Y144-	1-54,28214,29837-29903		ChinaCDC_N_F:G28881A;G28882A;G28883C,ChinaCDC_N_R:C28977T	89488	0	29903	3000.000000	0.000000	good	122	10.000000	0.000000	good	0	24.000000	1.000000	4.166667	good	9.000000		0.000000	good	0		0	0.000000	good		0	0.000000	good
CV195_23_M1_nb29_fr_med/ARTIC/medaka MN908947.3	20I (Alpha, V1)	0.173611	good	34	19	0	21	6	121	0	4	C241T,C913T,C3037T,C3096T,C3177T,C3267T,C5388A,C5986T,T6954C,C7528T,C14408T,C14676T,C15279T,T16176C,C22450T,A23063T,C23271A,G23311T,A23403G,C23604A,C23709T,T24506G,G24914C,C25791T,C27972T,G28048T,A28111G,G28280C,A28281T,T28282A,G28881A,G28882A,G28883C,C28977T	11288-11296,21765-21770,21992-21994,28271		N:D3L,N:R203K,N:G204R,N:S235F,ORF1a:S944L,ORF1a:P971L,ORF1a:T1001I,ORF1a:A1708D,ORF1a:I2230T,ORF1b:P314L,ORF8:Q27*,ORF8:R52I,ORF8:Y73C,S:N501Y,S:A570D,S:E583D,S:D614G,S:P681H,S:T716I,S:S982A,S:D1118H	ORF1a:S3675-,ORF1a:G3676-,ORF1a:F3677-,S:H69-,S:V70-,S:Y144-	1-54,29837-29903		ChinaCDC_N_F:G28881A;G28882A;G28883C,ChinaCDC_N_R:C28977T	89488	0	29903	3000.000000	0.000000	good	121	10.000000	0.000000	good	0	24.000000	1.000000	4.166667	good	9.000000		0.000000	good	0		0	0.000000	good		0	0.000000	good
CV195_23_M1_nb29_sa_med/ARTIC/medaka MN908947.3	20I (Alpha, V1)	16.441389	good	33	19	0	21	6	1389	0	4	C913T,C3037T,C3096T,C3177T,C3267T,C5388A,C5986T,T6954C,C7528T,C14408T,C14676T,C15279T,T16176C,C22450T,A23063T,C23271A,G23311T,A23403G,C23604A,C23709T,T24506G,G24914C,C25791T,C27972T,G28048T,A28111G,G28280C,A28281T,T28282A,G28881A,G28882A,G28883C,C28977T	11288-11296,21765-21770,21992-21994,28271		N:D3L,N:R203K,N:G204R,N:S235F,ORF1a:S944L,ORF1a:P971L,ORF1a:T1001I,ORF1a:A1708D,ORF1a:I2230T,ORF1b:P314L,ORF8:Q27*,ORF8:R52I,ORF8:Y73C,S:N501Y,S:A570D,S:E583D,S:D614G,S:P681H,S:T716I,S:S982A,S:D1118H	ORF1a:S3675-,ORF1a:G3676-,ORF1a:F3677-,S:H69-,S:V70-,S:Y144-	1-342,3827-4077,7672-7968,9246-9502,13341-13344,29666-29903		ChinaCDC_N_F:G28881A;G28882A;G28883C,ChinaCDC_N_R:C28977T	89492	0	29903	3000.000000	40.333333	mediocre	1389	10.000000	0.000000	good	0	24.000000	1.000000	4.166667	good	9.000000		0.000000	good	0		0	0.000000	good		0	0.000000	good
CV195_23_M1_nb15_ru_med/ARTIC/medaka MN908947.3	20I (Alpha, V1)	0.173611	good	33	19	0	22	6	121	0	4	C241T,G714T,C913T,C3037T,C3267T,C5388A,C5986T,T6954C,G10193A,A10195T,C14408T,C14676T,C15279T,T15326C,T16176C,A23063T,C23271A,A23403G,C23604A,C23709T,T24506G,G24914C,C27688T,C27972T,G28048T,A28111G,G28280C,A28281T,T28282A,G28881A,G28882A,G28883C,C28977T	11288-11296,21765-21770,21992-21994,28271		N:D3L,N:R203K,N:G204R,N:S235F,ORF1a:G150V,ORF1a:T1001I,ORF1a:A1708D,ORF1a:I2230T,ORF1a:E3310N,ORF1b:P314L,ORF1b:M620T,ORF7a:P99S,ORF8:Q27*,ORF8:R52I,ORF8:Y73C,S:N501Y,S:A570D,S:D614G,S:P681H,S:T716I,S:S982A,S:D1118H	ORF1a:S3675-,ORF1a:G3676-,ORF1a:F3677-,S:H69-,S:V70-,S:Y144-	1-54,29837-29903		ChinaCDC_N_F:G28881A;G28882A;G28883C,ChinaCDC_N_R:C28977T	89492	0	29903	3000.000000	0.000000	good	121	10.000000	0.000000	good	0	24.000000	1.000000	4.166667	good	9.000000		0.000000	good	0		0	0.000000	good		0	0.000000	good
CV195_23_M1_nb15_fr_med/ARTIC/medaka MN908947.3	20I (Alpha, V1)	0.173611	good	33	19	0	22	6	121	0	4	C241T,G714T,C913T,C3037T,C3267T,C5388A,C5986T,T6954C,G10193A,A10195T,C14408T,C14676T,C15279T,T15326C,T16176C,A23063T,C23271A,A23403G,C23604A,C23709T,T24506G,G24914C,C27688T,C27972T,G28048T,A28111G,G28280C,A28281T,T28282A,G28881A,G28882A,G28883C,C28977T	11288-11296,21765-21770,21992-21994,28271		N:D3L,N:R203K,N:G204R,N:S235F,ORF1a:G150V,ORF1a:T1001I,ORF1a:A1708D,ORF1a:I2230T,ORF1a:E3310N,ORF1b:P314L,ORF1b:M620T,ORF7a:P99S,ORF8:Q27*,ORF8:R52I,ORF8:Y73C,S:N501Y,S:A570D,S:D614G,S:P681H,S:T716I,S:S982A,S:D1118H	ORF1a:S3675-,ORF1a:G3676-,ORF1a:F3677-,S:H69-,S:V70-,S:Y144-	1-54,29837-29903		ChinaCDC_N_F:G28881A;G28882A;G28883C,ChinaCDC_N_R:C28977T	89492	0	29903	3000.000000	0.000000	good	121	10.000000	0.000000	good	0	24.000000	1.000000	4.166667	good	9.000000		0.000000	good	0		0	0.000000	good		0	0.000000	good
CV195_23_M1_nb15_sa_med/ARTIC/medaka MN908947.3	20I (Alpha, V1)	58.281279	mediocre	33	18	0	15	3	668	0	4	C241T,G714T,C913T,C3037T,C3267T,C5388A,C5986T,T6954C,G10193A,A10195T,C14408T,C14676T,C15279T,T15326C,T16176C,A23063T,C23271A,A23403G,C23604A,C23709T,T24506G,G24914C,C27688T,C27972T,G28048T,A28111G,G28280C,A28281T,T28282A,G28881A,G28882A,G28883C,C28977T	11288-11296,21766-21770,21992-21994,28271		N:D3L,N:R203K,N:G204R,N:S235F,ORF1a:G150V,ORF1a:T1001I,ORF1a:A1708D,ORF1a:I2230T,ORF1a:E3310N,ORF1b:P314L,ORF1b:M620T,ORF7a:P99S,ORF8:Q27*,ORF8:R52I,ORF8:Y73C	ORF1a:S3675-,ORF1a:G3676-,ORF1a:F3677-	1-54,7672-7968,12780-13029,29837-29903		ChinaCDC_N_F:G28881A;G28882A;G28883C,ChinaCDC_N_R:C28977T	89495	0	29903	3000.000000	13.629630	good	668	10.000000	0.000000	good	0	24.000000	1.000000	4.166667	good	9.000000		0.000000	good	0	S	1	75.000000	mediocre		0	0.000000	good
CV195_23_M1_nb39_sa_med/ARTIC/medaka MN908947.3	20I (Alpha, V1)	82.137298	mediocre	29	19	0	20	6	2747	0	4	C913T,C3037T,C3267T,C5388A,C5986T,T6954C,A10323G,C14408T,C14676T,T15096C,T16176C,A23063T,C23271A,A23403G,C23604A,C23709T,T24506G,G24914C,C27972T,G28048T,A28095T,A28111G,G28280C,A28281T,T28282A,G28881A,G28882A,G28883C,C28977T	11288-11296,21765-21770,21992-21994,28271		N:D3L,N:R203K,N:G204R,N:S235F,ORF1a:T1001I,ORF1a:A1708D,ORF1a:I2230T,ORF1a:K3353R,ORF1b:P314L,ORF8:Q27*,ORF8:R52I,ORF8:K68*,ORF8:Y73C,S:N501Y,S:A570D,S:D614G,S:P681H,S:T716I,S:S982A,S:D1118H	ORF1a:S3675-,ORF1a:G3676-,ORF1a:F3677-,S:H69-,S:V70-,S:Y144-	1-342,3827-4077,9246-9502,10738-11022,11373-11584,14533-14570,15225-15503,19912-20200,23823-24100,25647-25924,29666-29903		ChinaCDC_N_F:G28881A;G28882A;G28883C,ChinaCDC_N_R:C28977T	89508	0	29903	3000.000000	90.629630	mediocre	2747	10.000000	0.000000	good	0	24.000000	-3.000000	0.000000	good	5.000000		0.000000	good	0		0	0.000000	good		0	0.000000	good
CV195_23_M1_nb39_fr_med/ARTIC/medaka MN908947.3	20I (Alpha, V1)	0.000000	good	31	19	0	20	6	121	0	4	C241T,C913T,C3037T,C3267T,C5388A,C5986T,T6954C,A10323G,C14408T,C14676T,T15096C,C15279T,T16176C,A23063T,C23271A,A23403G,C23604A,C23709T,T24506G,G24914C,C27972T,G28048T,A28095T,A28111G,G28280C,A28281T,T28282A,G28881A,G28882A,G28883C,C28977T	11288-11296,21765-21770,21992-21994,28271		N:D3L,N:R203K,N:G204R,N:S235F,ORF1a:T1001I,ORF1a:A1708D,ORF1a:I2230T,ORF1a:K3353R,ORF1b:P314L,ORF8:Q27*,ORF8:R52I,ORF8:K68*,ORF8:Y73C,S:N501Y,S:A570D,S:D614G,S:P681H,S:T716I,S:S982A,S:D1118H	ORF1a:S3675-,ORF1a:G3676-,ORF1a:F3677-,S:H69-,S:V70-,S:Y144-	1-54,29837-29903		ChinaCDC_N_F:G28881A;G28882A;G28883C,ChinaCDC_N_R:C28977T	89500	0	29903	3000.000000	0.000000	good	121	10.000000	0.000000	good	0	24.000000	-3.000000	0.000000	good	5.000000		0.000000	good	0		0	0.000000	good		0	0.000000	good
CV195_23_M1_nb39_ru_med/ARTIC/medaka MN908947.3	20I (Alpha, V1)	0.162977	good	30	19	0	20	6	409	0	4	C913T,C3037T,C3267T,C5388A,C5986T,T6954C,A10323G,C14408T,C14676T,T15096C,C15279T,T16176C,A23063T,C23271A,A23403G,C23604A,C23709T,T24506G,G24914C,C27972T,G28048T,A28095T,A28111G,G28280C,A28281T,T28282A,G28881A,G28882A,G28883C,C28977T	11288-11296,21765-21770,21992-21994,28271		N:D3L,N:R203K,N:G204R,N:S235F,ORF1a:T1001I,ORF1a:A1708D,ORF1a:I2230T,ORF1a:K3353R,ORF1b:P314L,ORF8:Q27*,ORF8:R52I,ORF8:K68*,ORF8:Y73C,S:N501Y,S:A570D,S:D614G,S:P681H,S:T716I,S:S982A,S:D1118H	ORF1a:S3675-,ORF1a:G3676-,ORF1a:F3677-,S:H69-,S:V70-,S:Y144-	1-342,29837-29903		ChinaCDC_N_F:G28881A;G28882A;G28883C,ChinaCDC_N_R:C28977T	89504	0	29903	3000.000000	4.037037	good	409	10.000000	0.000000	good	0	24.000000	-3.000000	0.000000	good	5.000000		0.000000	good	0		0	0.000000	good		0	0.000000	good
CV195_23_M1_nb04_fr_med/ARTIC/medaka MN908947.3	20I (Alpha, V1)	4.340278	good	37	19	0	24	6	121	0	5	C92T,C241T,T576A,C913T,C1912T,C3037T,C3267T,C5388A,C5986T,T6954C,C9700T,C14408T,C14676T,C15279T,T16176C,G18079T,A23063T,C23271A,A23403G,C23604A,C23709T,C23921A,T24506G,G24914C,G25218T,A27599G,C27972T,G28048T,A28111G,G28280C,A28281T,T28282A,G28881A,G28882A,G28883C,C28977T,C29171T	11288-11296,21765-21770,21992-21994,28271		N:D3L,N:R203K,N:G204R,N:S235F,N:H300Y,ORF1a:L104H,ORF1a:T1001I,ORF1a:A1708D,ORF1a:I2230T,ORF1b:P314L,ORF1b:V1538L,ORF7a:D69G,ORF8:Q27*,ORF8:R52I,ORF8:Y73C,S:N501Y,S:A570D,S:D614G,S:P681H,S:T716I,S:Q787K,S:S982A,S:D1118H,S:G1219V	ORF1a:S3675-,ORF1a:G3676-,ORF1a:F3677-,S:H69-,S:V70-,S:Y144-	1-54,29837-29903		ChinaCDC_N_F:G28881A;G28882A;G28883C,ChinaCDC_N_R:C28977T,USCDC_N2_F:C29171T	89476	0	29903	3000.000000	0.000000	good	121	10.000000	0.000000	good	0	24.000000	5.000000	20.833333	good	13.000000		0.000000	good	0		0	0.000000	good		0	0.000000	good
CV195_23_M1_nb04_sa_med/ARTIC/medaka MN908947.3	20I (Alpha, V1)	2.940754	good	35	19	0	24	6	409	0	5	T576A,C913T,C1912T,C3037T,C3267T,C5388A,C5986T,T6954C,C9700T,C14408T,C14676T,C15279T,T16176C,G18079T,A23063T,C23271A,A23403G,C23604A,C23709T,C23921A,T24506G,G24914C,G25218T,A27599G,C27972T,G28048T,A28111G,G28280C,A28281T,T28282A,G28881A,G28882A,G28883C,C28977T,C29171T	11288-11296,21765-21770,21992-21994,28271		N:D3L,N:R203K,N:G204R,N:S235F,N:H300Y,ORF1a:L104H,ORF1a:T1001I,ORF1a:A1708D,ORF1a:I2230T,ORF1b:P314L,ORF1b:V1538L,ORF7a:D69G,ORF8:Q27*,ORF8:R52I,ORF8:Y73C,S:N501Y,S:A570D,S:D614G,S:P681H,S:T716I,S:Q787K,S:S982A,S:D1118H,S:G1219V	ORF1a:S3675-,ORF1a:G3676-,ORF1a:F3677-,S:H69-,S:V70-,S:Y144-	1-342,29837-29903		ChinaCDC_N_F:G28881A;G28882A;G28883C,ChinaCDC_N_R:C28977T,USCDC_N2_F:C29171T	89484	0	29903	3000.000000	4.037037	good	409	10.000000	0.000000	good	0	24.000000	4.000000	16.666667	good	12.000000		0.000000	good	0		0	0.000000	good		0	0.000000	good
CV195_23_M1_nb04_ru_med/ARTIC/medaka MN908947.3	20I (Alpha, V1)	4.340278	good	37	19	0	24	6	121	0	5	C92T,C241T,T576A,C913T,C1912T,C3037T,C3267T,C5388A,C5986T,T6954C,C9700T,C14408T,C14676T,C15279T,T16176C,G18079T,A23063T,C23271A,A23403G,C23604A,C23709T,C23921A,T24506G,G24914C,G25218T,A27599G,C27972T,G28048T,A28111G,G28280C,A28281T,T28282A,G28881A,G28882A,G28883C,C28977T,C29171T	11288-11296,21765-21770,21992-21994,28271		N:D3L,N:R203K,N:G204R,N:S235F,N:H300Y,ORF1a:L104H,ORF1a:T1001I,ORF1a:A1708D,ORF1a:I2230T,ORF1b:P314L,ORF1b:V1538L,ORF7a:D69G,ORF8:Q27*,ORF8:R52I,ORF8:Y73C,S:N501Y,S:A570D,S:D614G,S:P681H,S:T716I,S:Q787K,S:S982A,S:D1118H,S:G1219V	ORF1a:S3675-,ORF1a:G3676-,ORF1a:F3677-,S:H69-,S:V70-,S:Y144-	1-54,29837-29903		ChinaCDC_N_F:G28881A;G28882A;G28883C,ChinaCDC_N_R:C28977T,USCDC_N2_F:C29171T	89476	0	29903	3000.000000	0.000000	good	121	10.000000	0.000000	good	0	24.000000	5.000000	20.833333	good	13.000000		0.000000	good	0		0	0.000000	good		0	0.000000	good
CV195_23_M1_nb87_fr_med/ARTIC/medaka MN908947.3	20B	3863.313086	bad	15	9	0	11	3	17082	0	4	C3037T,C5388A,C5986T,A10323G,T16176C,A23063T,C23271A,A23403G,C23604A,C23709T,T27251C,G28881A,G28882A,G28883C,C28977T	21765-21770,21992-21994		N:R203K,N:G204R,N:S235F,ORF1a:A1708D,ORF1a:K3353R,ORF6:I17T,S:N501Y,S:A570D,S:D614G,S:P681H,S:T716I	S:H69-,S:V70-,S:Y144-	1-965,1313-1595,1943-2850,3184-3482,3827-4658,6248-7332,7672-8913,9246-9502,9835-10099,10438-11331,11669-12732,13661-15851,16187-16444,16805-17697,18037-18918,19592-20496,20868-21104,21428-21682,22014-22290,22627-22821,23823-25301,25647-25924,27826-28416,29357-29903		ChinaCDC_N_F:G28881A;G28882A;G28883C,ChinaCDC_N_R:C28977T	89607	0	29903	3000.000000	621.555556	bad	17082	10.000000	0.000000	good	0	24.000000	-4.000000	0.000000	good	4.000000		0.000000	good	0		0	0.000000	good		0	0.000000	good
CV195_23_M1_nb87_ru_med/ARTIC/medaka MN908947.3	20B	4020.029643	bad	15	9	0	11	3	17419	0	4	C3037T,C5388A,C5986T,A10323G,T16176C,A23063T,C23271A,A23403G,C23604A,C23709T,T27251C,G28881A,G28882A,G28883C,C28977T	21765-21770,21992-21994		N:R203K,N:G204R,N:S235F,ORF1a:A1708D,ORF1a:K3353R,ORF6:I17T,S:N501Y,S:A570D,S:D614G,S:P681H,S:T716I	S:H69-,S:V70-,S:Y144-	1-965,1313-1595,1943-2850,3184-3482,3827-4658,6248-7332,7672-8913,9246-9502,9835-10099,10438-12732,13661-15851,16187-16444,16805-17697,18037-18918,19592-20496,20868-21104,21428-21682,22014-22290,22627-22821,23823-25301,25647-25924,27826-28416,29357-29903		ChinaCDC_N_F:G28881A;G28882A;G28883C,ChinaCDC_N_R:C28977T	89607	0	29903	3000.000000	634.037037	bad	17419	10.000000	0.000000	good	0	24.000000	-4.000000	0.000000	good	4.000000		0.000000	good	0		0	0.000000	good		0	0.000000	good
CV195_23_M1_nb17_ru_med/ARTIC/medaka MN908947.3	20I (Alpha, V1)	10.465857	good	34	19	0	21	6	1144	0	4	C913T,C3037T,C3096T,C3177T,C3267T,C5388A,C5986T,T6954C,C7528T,C8140T,C13059T,C14408T,C14676T,C15279T,T16176C,G19872T,C22450T,A23063T,C23271A,A23403G,C23604A,C23709T,T24506G,G24914C,C27972T,G28048T,A28111G,G28280C,A28281T,T28282A,G28881A,G28882A,G28883C,C28977T	11288-11296,21765-21770,21992-21994,28271		N:D3L,N:R203K,N:G204R,N:S235F,ORF1a:S944L,ORF1a:P971L,ORF1a:T1001I,ORF1a:A1708D,ORF1a:I2230T,ORF1a:T4265I,ORF1b:P314L,ORF8:Q27*,ORF8:R52I,ORF8:Y73C,S:N501Y,S:A570D,S:D614G,S:P681H,S:T716I,S:S982A,S:D1118H	ORF1a:S3675-,ORF1a:G3676-,ORF1a:F3677-,S:H69-,S:V70-,S:Y144-	1-342,10738-11022,13536,25647-25924,29666-29903		ChinaCDC_N_F:G28881A;G28882A;G28883C,ChinaCDC_N_R:C28977T	89488	0	29903	3000.000000	31.259259	mediocre	1144	10.000000	0.000000	good	0	24.000000	2.000000	8.333333	good	10.000000		0.000000	good	0		0	0.000000	good		0	0.000000	good
CV195_23_M1_nb17_sa_med/ARTIC/medaka MN908947.3	20I (Alpha, V1)	120.151248	bad	34	19	0	21	6	3251	0	4	C913T,C3037T,C3096T,C3177T,C3267T,C5388A,C5986T,T6954C,C7528T,C8140T,C13059T,C14408T,C14676T,C15279T,T16176C,G19872T,C22450T,A23063T,C23271A,A23403G,C23604A,C23709T,T24506G,G24914C,C27972T,G28048T,A28111G,G28280C,A28281T,T28282A,G28881A,G28882A,G28883C,C28977T	11288-11296,21765-21770,21992-21994,28271		N:D3L,N:R203K,N:G204R,N:S235F,ORF1a:S944L,ORF1a:P971L,ORF1a:T1001I,ORF1a:A1708D,ORF1a:I2230T,ORF1a:T4265I,ORF1b:P314L,ORF8:Q27*,ORF8:R52I,ORF8:Y73C,S:N501Y,S:A570D,S:D614G,S:P681H,S:T716I,S:S982A,S:D1118H	ORF1a:S3675-,ORF1a:G3676-,ORF1a:F3677-,S:H69-,S:V70-,S:Y144-	1-664,3827-4077,7093-7332,9246-9502,10738-11022,11373-11584,13536,16187-16444,19912-20200,23823-24100,25647-25924,29666-29903		ChinaCDC_N_F:G28881A;G28882A;G28883C,ChinaCDC_N_R:C28977T	89488	0	29903	3000.000000	109.296296	bad	3251	10.000000	0.000000	good	0	24.000000	2.000000	8.333333	good	10.000000		0.000000	good	0		0	0.000000	good		0	0.000000	good
CV195_23_M1_nb17_fr_med/ARTIC/medaka MN908947.3	20I (Alpha, V1)	5.088903	good	34	19	0	21	6	866	0	4	C913T,C3037T,C3096T,C3177T,C3267T,C5388A,C5986T,T6954C,C7528T,C8140T,C13059T,C14408T,C14676T,C15279T,T16176C,G19872T,C22450T,A23063T,C23271A,A23403G,C23604A,C23709T,T24506G,G24914C,C27972T,G28048T,A28111G,G28280C,A28281T,T28282A,G28881A,G28882A,G28883C,C28977T	11288-11296,21765-21770,21992-21994,28271		N:D3L,N:R203K,N:G204R,N:S235F,ORF1a:S944L,ORF1a:P971L,ORF1a:T1001I,ORF1a:A1708D,ORF1a:I2230T,ORF1a:T4265I,ORF1b:P314L,ORF8:Q27*,ORF8:R52I,ORF8:Y73C,S:N501Y,S:A570D,S:D614G,S:P681H,S:T716I,S:S982A,S:D1118H	ORF1a:S3675-,ORF1a:G3676-,ORF1a:F3677-,S:H69-,S:V70-,S:Y144-	1-342,10738-11022,13536,29666-29903		ChinaCDC_N_F:G28881A;G28882A;G28883C,ChinaCDC_N_R:C28977T	89488	0	29903	3000.000000	20.962963	good	866	10.000000	0.000000	good	0	24.000000	2.000000	8.333333	good	10.000000		0.000000	good	0		0	0.000000	good		0	0.000000	good
CV195_23_M1_nb88_sa_med/ARTIC/medaka MN908947.3	20I (Alpha, V1)	86.145898	mediocre	30	19	0	20	6	2806	0	4	C913T,C3037T,C3177T,C3267T,C5388A,C5986T,T6954C,C12085T,C14408T,C14676T,C15279T,T16176C,A23063T,C23271A,A23403G,C23604A,C23709T,T24506G,G24914C,C27972T,G28042T,G28048T,A28111G,G28280C,A28281T,T28282A,G28881A,G28882A,G28883C,C28977T	11288-11296,21765-21770,21992-21994,28271		N:D3L,N:R203K,N:G204R,N:S235F,ORF1a:P971L,ORF1a:T1001I,ORF1a:A1708D,ORF1a:I2230T,ORF1b:P314L,ORF8:Q27*,ORF8:G50V,ORF8:R52I,ORF8:Y73C,S:N501Y,S:A570D,S:D614G,S:P681H,S:T716I,S:S982A,S:D1118H	ORF1a:S3675-,ORF1a:G3676-,ORF1a:F3677-,S:H69-,S:V70-,S:Y144-	1-664,3827-4077,9246-9502,10738-11022,13661-13946,16187-16444,19912-20200,25647-25924,29666-29903		ChinaCDC_N_F:G28881A;G28882A;G28883C,ChinaCDC_N_R:C28977T	89504	0	29903	3000.000000	92.814815	mediocre	2806	10.000000	0.000000	good	0	24.000000	-2.000000	0.000000	good	6.000000		0.000000	good	0		0	0.000000	good		0	0.000000	good
CV195_23_M1_nb88_ru_med/ARTIC/medaka MN908947.3	20I (Alpha, V1)	9.268642	good	30	19	0	20	6	1122	0	4	C913T,C3037T,C3177T,C3267T,C5388A,C5986T,T6954C,C12085T,C14408T,C14676T,C15279T,T16176C,A23063T,C23271A,A23403G,C23604A,C23709T,T24506G,G24914C,C27972T,G28042T,G28048T,A28111G,G28280C,A28281T,T28282A,G28881A,G28882A,G28883C,C28977T	11288-11296,21765-21770,21992-21994,28271		N:D3L,N:R203K,N:G204R,N:S235F,ORF1a:P971L,ORF1a:T1001I,ORF1a:A1708D,ORF1a:I2230T,ORF1b:P314L,ORF8:Q27*,ORF8:G50V,ORF8:R52I,ORF8:Y73C,S:N501Y,S:A570D,S:D614G,S:P681H,S:T716I,S:S982A,S:D1118H	ORF1a:S3675-,ORF1a:G3676-,ORF1a:F3677-,S:H69-,S:V70-,S:Y144-	1-342,9246-9502,10738-11022,29666-29903		ChinaCDC_N_F:G28881A;G28882A;G28883C,ChinaCDC_N_R:C28977T	89504	0	29903	3000.000000	30.444444	mediocre	1122	10.000000	0.000000	good	0	24.000000	-2.000000	0.000000	good	6.000000		0.000000	good	0		0	0.000000	good		0	0.000000	good
CV195_23_M1_nb88_fr_med/ARTIC/medaka MN908947.3	20I (Alpha, V1)	4.378944	good	30	19	0	20	6	865	0	4	C913T,C3037T,C3177T,C3267T,C5388A,C5986T,T6954C,C12085T,C14408T,C14676T,C15279T,T16176C,A23063T,C23271A,A23403G,C23604A,C23709T,T24506G,G24914C,C27972T,G28042T,G28048T,A28111G,G28280C,A28281T,T28282A,G28881A,G28882A,G28883C,C28977T	11288-11296,21765-21770,21992-21994,28271		N:D3L,N:R203K,N:G204R,N:S235F,ORF1a:P971L,ORF1a:T1001I,ORF1a:A1708D,ORF1a:I2230T,ORF1b:P314L,ORF8:Q27*,ORF8:G50V,ORF8:R52I,ORF8:Y73C,S:N501Y,S:A570D,S:D614G,S:P681H,S:T716I,S:S982A,S:D1118H	ORF1a:S3675-,ORF1a:G3676-,ORF1a:F3677-,S:H69-,S:V70-,S:Y144-	1-342,10738-11022,29666-29903		ChinaCDC_N_F:G28881A;G28882A;G28883C,ChinaCDC_N_R:C28977T	89504	0	29903	3000.000000	20.925926	good	865	10.000000	0.000000	good	0	24.000000	-2.000000	0.000000	good	6.000000		0.000000	good	0		0	0.000000	good		0	0.000000	good
CV195_23_M1_nb16_ru_med/ARTIC/medaka MN908947.3	20I (Alpha, V1)	16.000000	good	32	19	0	22	6	1380	0	4	C913T,C1480T,C1884T,C3037T,C3177T,C3267T,C5388A,C5986T,T6954C,C14408T,C14676T,C15279T,T16176C,G20616T,A23063T,C23271A,A23403G,C23604A,C23709T,T24506G,G24914C,C27972T,G28048T,A28111G,G28280C,A28281T,T28282A,G28881A,G28882A,G28883C,C28977T,G29440T	11288-11296,21765-21770,21992-21994,28271		N:D3L,N:R203K,N:G204R,N:S235F,N:Q389H,ORF1a:A540V,ORF1a:P971L,ORF1a:T1001I,ORF1a:A1708D,ORF1a:I2230T,ORF1b:P314L,ORF1b:W2383C,ORF8:Q27*,ORF8:R52I,ORF8:Y73C,S:N501Y,S:A570D,S:D614G,S:P681H,S:T716I,S:S982A,S:D1118H	ORF1a:S3675-,ORF1a:G3676-,ORF1a:F3677-,S:H69-,S:V70-,S:Y144-	1-342,9246-9502,10738-11022,16187-16444,29666-29903		ChinaCDC_N_F:G28881A;G28882A;G28883C,ChinaCDC_N_R:C28977T	89496	0	29903	3000.000000	40.000000	mediocre	1380	10.000000	0.000000	good	0	24.000000	0.000000	0.000000	good	8.000000		0.000000	good	0		0	0.000000	good		0	0.000000	good
CV195_23_M1_nb16_fr_med/ARTIC/medaka MN908947.3	20I (Alpha, V1)	1.052524	good	33	19	0	22	6	577	0	4	C241T,C913T,C1480T,C1884T,C3037T,C3177T,C3267T,C5388A,C5986T,T6954C,C14408T,C14676T,C15279T,T16176C,G20616T,A23063T,C23271A,A23403G,C23604A,C23709T,T24506G,G24914C,C27972T,G28048T,A28111G,G28280C,A28281T,T28282A,G28881A,G28882A,G28883C,C28977T,G29440T	11288-11296,21765-21770,21992-21994,28271		N:D3L,N:R203K,N:G204R,N:S235F,N:Q389H,ORF1a:A540V,ORF1a:P971L,ORF1a:T1001I,ORF1a:A1708D,ORF1a:I2230T,ORF1b:P314L,ORF1b:W2383C,ORF8:Q27*,ORF8:R52I,ORF8:Y73C,S:N501Y,S:A570D,S:D614G,S:P681H,S:T716I,S:S982A,S:D1118H	ORF1a:S3675-,ORF1a:G3676-,ORF1a:F3677-,S:H69-,S:V70-,S:Y144-	1-54,10738-11022,29666-29903		ChinaCDC_N_F:G28881A;G28882A;G28883C,ChinaCDC_N_R:C28977T	89492	0	29903	3000.000000	10.259259	good	577	10.000000	0.000000	good	0	24.000000	0.000000	0.000000	good	8.000000		0.000000	good	0		0	0.000000	good		0	0.000000	good
CV195_23_M1_nb16_sa_med/ARTIC/medaka MN908947.3	20I (Alpha, V1)	80.534005	mediocre	32	19	0	22	6	2723	0	4	C913T,C1480T,C1884T,C3037T,C3177T,C3267T,C5388A,C5986T,T6954C,C14408T,C14676T,C15279T,T16176C,G20616T,A23063T,C23271A,A23403G,C23604A,C23709T,T24506G,G24914C,C27972T,G28048T,A28111G,G28280C,A28281T,T28282A,G28881A,G28882A,G28883C,C28977T,G29440T	11288-11296,21765-21770,21992-21994,28271		N:D3L,N:R203K,N:G204R,N:S235F,N:Q389H,ORF1a:A540V,ORF1a:P971L,ORF1a:T1001I,ORF1a:A1708D,ORF1a:I2230T,ORF1b:P314L,ORF1b:W2383C,ORF8:Q27*,ORF8:R52I,ORF8:Y73C,S:N501Y,S:A570D,S:D614G,S:P681H,S:T716I,S:S982A,S:D1118H	ORF1a:S3675-,ORF1a:G3676-,ORF1a:F3677-,S:H69-,S:V70-,S:Y144-	1-342,9246-9502,10738-11022,11373-11584,13661-13946,16187-16444,19912-20200,23823-24100,25647-25924,29666-29903		ChinaCDC_N_F:G28881A;G28882A;G28883C,ChinaCDC_N_R:C28977T	89496	0	29903	3000.000000	89.740741	mediocre	2723	10.000000	0.000000	good	0	24.000000	0.000000	0.000000	good	8.000000		0.000000	good	0		0	0.000000	good		0	0.000000	good
CV195_23_M1_nb75_sa_med/ARTIC/medaka MN908947.3	20I (Alpha, V1)	71.838326	mediocre	33	18	0	13	3	1342	0	4	C913T,G2914A,C3037T,C3267T,C5388A,C5986T,T6954C,G10193A,A10195T,C14408T,C14676T,C15277T,C15279T,T16176C,A23063T,C23271A,A23403G,C23604A,C23709T,G24199A,T24506G,G24914C,C26801T,C27972T,G28048T,A28111G,G28280C,A28281T,T28282A,G28881A,G28882A,G28883C,C28977T	11288-11296,21766-21770,21992-21994,28271		N:D3L,N:R203K,N:G204R,N:S235F,ORF1a:T1001I,ORF1a:A1708D,ORF1a:I2230T,ORF1a:E3310N,ORF1b:P314L,ORF1b:H604Y,ORF8:Q27*,ORF8:R52I,ORF8:Y73C	ORF1a:S3675-,ORF1a:G3676-,ORF1a:F3677-	1-342,5093,6527-6745,9246-9502,10738-11022,29666-29903		ChinaCDC_N_F:G28881A;G28882A;G28883C,ChinaCDC_N_R:C28977T	89495	0	29903	3000.000000	38.592593	mediocre	1342	10.000000	0.000000	good	0	24.000000	2.000000	8.333333	good	10.000000		0.000000	good	0	S	1	75.000000	mediocre		0	0.000000	good
CV195_23_M1_nb75_ru_med/ARTIC/medaka MN908947.3	20I (Alpha, V1)	0.694444	good	34	19	0	20	6	122	0	4	C241T,C913T,G2914A,C3037T,C3267T,C5388A,C5986T,T6954C,G10193A,A10195T,C14408T,C14676T,C15277T,C15279T,T16176C,A23063T,C23271A,A23403G,C23604A,C23709T,G24199A,T24506G,G24914C,C26801T,C27972T,G28048T,A28111G,G28280C,A28281T,T28282A,G28881A,G28882A,G28883C,C28977T	11288-11296,21765-21770,21992-21994,28271		N:D3L,N:R203K,N:G204R,N:S235F,ORF1a:T1001I,ORF1a:A1708D,ORF1a:I2230T,ORF1a:E3310N,ORF1b:P314L,ORF1b:H604Y,ORF8:Q27*,ORF8:R52I,ORF8:Y73C,S:N501Y,S:A570D,S:D614G,S:P681H,S:T716I,S:S982A,S:D1118H	ORF1a:S3675-,ORF1a:G3676-,ORF1a:F3677-,S:H69-,S:V70-,S:Y144-	1-54,5093,29837-29903		ChinaCDC_N_F:G28881A;G28882A;G28883C,ChinaCDC_N_R:C28977T	89488	0	29903	3000.000000	0.000000	good	122	10.000000	0.000000	good	0	24.000000	2.000000	8.333333	good	10.000000		0.000000	good	0		0	0.000000	good		0	0.000000	good
CV195_23_M1_nb75_fr_med/ARTIC/medaka MN908947.3	20I (Alpha, V1)	0.694444	good	34	19	0	20	6	122	0	4	C241T,C913T,G2914A,C3037T,C3267T,C5388A,C5986T,T6954C,G10193A,A10195T,C14408T,C14676T,C15277T,C15279T,T16176C,A23063T,C23271A,A23403G,C23604A,C23709T,G24199A,T24506G,G24914C,C26801T,C27972T,G28048T,A28111G,G28280C,A28281T,T28282A,G28881A,G28882A,G28883C,C28977T	11288-11296,21765-21770,21992-21994,28271		N:D3L,N:R203K,N:G204R,N:S235F,ORF1a:T1001I,ORF1a:A1708D,ORF1a:I2230T,ORF1a:E3310N,ORF1b:P314L,ORF1b:H604Y,ORF8:Q27*,ORF8:R52I,ORF8:Y73C,S:N501Y,S:A570D,S:D614G,S:P681H,S:T716I,S:S982A,S:D1118H	ORF1a:S3675-,ORF1a:G3676-,ORF1a:F3677-,S:H69-,S:V70-,S:Y144-	1-54,5093,29837-29903		ChinaCDC_N_F:G28881A;G28882A;G28883C,ChinaCDC_N_R:C28977T	89488	0	29903	3000.000000	0.000000	good	122	10.000000	0.000000	good	0	24.000000	2.000000	8.333333	good	10.000000		0.000000	good	0		0	0.000000	good		0	0.000000	good
CV195_23_M1_nb76_fr_med/ARTIC/medaka MN908947.3	20I (Alpha, V1)	66.878944	mediocre	37	20	0	23	6	865	0	4	C913T,G1266T,A2151G,C2453T,C3037T,C3267T,C5388A,C5986T,T6954C,C14408T,C14676T,C15279T,T16176C,C18501T,G18984A,A22019G,A23063T,C23271A,A23403G,C23604A,C23709T,T24506G,C24729T,G24914C,C25803T,C25916T,G27598T,C27972T,G28048T,A28111G,G28280C,A28281T,T28282A,G28881A,G28882A,G28883C,C28977T	11288-11296,21765-21770,21992-21994,28254,28271		N:D3L,N:R203K,N:G204R,N:S235F,ORF1a:G334V,ORF1a:D629G,ORF1a:L730F,ORF1a:T1001I,ORF1a:A1708D,ORF1a:I2230T,ORF1b:P314L,ORF1b:M1839I,ORF3a:T175I,ORF7a:D69Y,S:M153V,S:N501Y,S:A570D,S:D614G,S:P681H,S:T716I,S:S982A,S:A1056V,S:D1118H	ORF1a:S3675-,ORF1a:G3676-,ORF1a:F3677-,S:H69-,S:V70-,S:Y144-	1-342,10738-11022,29666-29903		ChinaCDC_N_F:G28881A;G28882A;G28883C,ChinaCDC_N_R:C28977T	89466	0	29903	3000.000000	20.925926	good	865	10.000000	0.000000	good	0	24.000000	6.000000	25.000000	good	14.000000		0.000000	good	0	ORF8	1	75.000000	mediocre		0	0.000000	good
CV195_23_M1_nb76_ru_med/ARTIC/medaka MN908947.3	20I (Alpha, V1)	66.878944	mediocre	37	20	0	23	6	865	0	4	C913T,G1266T,A2151G,C2453T,C3037T,C3267T,C5388A,C5986T,T6954C,C14408T,C14676T,C15279T,T16176C,C18501T,G18984A,A22019G,A23063T,C23271A,A23403G,C23604A,C23709T,T24506G,C24729T,G24914C,C25803T,C25916T,G27598T,C27972T,G28048T,A28111G,G28280C,A28281T,T28282A,G28881A,G28882A,G28883C,C28977T	11288-11296,21765-21770,21992-21994,28254,28271		N:D3L,N:R203K,N:G204R,N:S235F,ORF1a:G334V,ORF1a:D629G,ORF1a:L730F,ORF1a:T1001I,ORF1a:A1708D,ORF1a:I2230T,ORF1b:P314L,ORF1b:M1839I,ORF3a:T175I,ORF7a:D69Y,S:M153V,S:N501Y,S:A570D,S:D614G,S:P681H,S:T716I,S:S982A,S:A1056V,S:D1118H	ORF1a:S3675-,ORF1a:G3676-,ORF1a:F3677-,S:H69-,S:V70-,S:Y144-	1-342,10738-11022,29666-29903		ChinaCDC_N_F:G28881A;G28882A;G28883C,ChinaCDC_N_R:C28977T	89466	0	29903	3000.000000	20.925926	good	865	10.000000	0.000000	good	0	24.000000	6.000000	25.000000	good	14.000000		0.000000	good	0	ORF8	1	75.000000	mediocre		0	0.000000	good
CV195_23_M1_nb76_sa_med/ARTIC/medaka MN908947.3	20I (Alpha, V1)	159.101866	bad	35	20	0	22	6	3001	0	4	C913T,G1266T,A2151G,C2453T,C3037T,C3267T,C5388A,C5986T,T6954C,C14408T,C14676T,C15279T,T16176C,C18501T,G18984A,A22019G,A23063T,C23271A,A23403G,C23604A,C23709T,T24506G,C24729T,G24914C,G27598T,C27972T,G28048T,A28111G,G28280C,A28281T,T28282A,G28881A,G28882A,G28883C,C28977T	11288-11296,21765-21770,21992-21994,28254,28271		N:D3L,N:R203K,N:G204R,N:S235F,ORF1a:G334V,ORF1a:D629G,ORF1a:L730F,ORF1a:T1001I,ORF1a:A1708D,ORF1a:I2230T,ORF1b:P314L,ORF1b:M1839I,ORF7a:D69Y,S:M153V,S:N501Y,S:A570D,S:D614G,S:P681H,S:T716I,S:S982A,S:A1056V,S:D1118H	ORF1a:S3675-,ORF1a:G3676-,ORF1a:F3677-,S:H69-,S:V70-,S:Y144-	1-342,3827-4077,9246-9806,10738-11022,11373-11584,13661-13946,16187-16444,19912-20200,25647-25924,28214,29666-29903		ChinaCDC_N_F:G28881A;G28882A;G28883C,ChinaCDC_N_R:C28977T	89474	0	29903	3000.000000	100.037037	bad	3001	10.000000	0.000000	good	0	24.000000	4.000000	16.666667	good	12.000000		0.000000	good	0	ORF8	1	75.000000	mediocre		0	0.000000	good
CV195_23_M1_nb05_fr_med/ARTIC/medaka MN908947.3	20I (Alpha, V1)	1.256752	good	33	19	0	22	6	581	0	4	C241T,G625T,C913T,C3037T,C3267T,A3569G,C5388A,C5986T,T6954C,T11587C,C14408T,C14676T,C15279T,T16176C,C20233T,A23063T,C23271A,A23403G,C23604A,C23709T,T23765G,T24506G,G24914C,C27972T,G28048T,A28111G,G28280C,A28281T,T28282A,G28881A,G28882A,G28883C,C28977T	11288-11296,21765-21770,21992-21994,28271		N:D3L,N:R203K,N:G204R,N:S235F,ORF1a:K120N,ORF1a:T1001I,ORF1a:S1102G,ORF1a:A1708D,ORF1a:I2230T,ORF1b:P314L,ORF1b:P2256S,ORF8:Q27*,ORF8:R52I,ORF8:Y73C,S:N501Y,S:A570D,S:D614G,S:P681H,S:T716I,S:S735A,S:S982A,S:D1118H	ORF1a:S3675-,ORF1a:G3676-,ORF1a:F3677-,S:H69-,S:V70-,S:Y144-	1-54,19912-20200,29666-29903		ChinaCDC_N_F:G28881A;G28882A;G28883C,ChinaCDC_N_R:C28977T	89492	0	29903	3000.000000	10.407407	good	581	10.000000	0.000000	good	0	24.000000	1.000000	4.166667	good	9.000000		0.000000	good	0		0	0.000000	good		0	0.000000	good
CV195_23_M1_nb05_sa_med/ARTIC/medaka MN908947.3	20I (Alpha, V1)	52.120333	mediocre	32	19	0	22	6	2246	0	4	G625T,C913T,C3037T,C3267T,A3569G,C5388A,C5986T,T6954C,T11587C,C14408T,C14676T,C15279T,T16176C,C20233T,A23063T,C23271A,A23403G,C23604A,C23709T,T23765G,T24506G,G24914C,C27972T,G28048T,A28111G,G28280C,A28281T,T28282A,G28881A,G28882A,G28883C,C28977T	11288-11296,21765-21770,21992-21994,28271		N:D3L,N:R203K,N:G204R,N:S235F,ORF1a:K120N,ORF1a:T1001I,ORF1a:S1102G,ORF1a:A1708D,ORF1a:I2230T,ORF1b:P314L,ORF1b:P2256S,ORF8:Q27*,ORF8:R52I,ORF8:Y73C,S:N501Y,S:A570D,S:D614G,S:P681H,S:T716I,S:S735A,S:S982A,S:D1118H	ORF1a:S3675-,ORF1a:G3676-,ORF1a:F3677-,S:H69-,S:V70-,S:Y144-	1-342,3827-4077,9246-9502,10738-11022,13899-13946,16187-16444,19912-20200,25647-25924,29666-29903		ChinaCDC_N_F:G28881A;G28882A;G28883C,ChinaCDC_N_R:C28977T	89496	0	29903	3000.000000	72.074074	mediocre	2246	10.000000	0.000000	good	0	24.000000	1.000000	4.166667	good	9.000000		0.000000	good	0		0	0.000000	good		0	0.000000	good
CV195_23_M1_nb05_ru_med/ARTIC/medaka MN908947.3	20I (Alpha, V1)	4.614777	good	32	19	0	22	6	869	0	4	G625T,C913T,C3037T,C3267T,A3569G,C5388A,C5986T,T6954C,T11587C,C14408T,C14676T,C15279T,T16176C,C20233T,A23063T,C23271A,A23403G,C23604A,C23709T,T23765G,T24506G,G24914C,C27972T,G28048T,A28111G,G28280C,A28281T,T28282A,G28881A,G28882A,G28883C,C28977T	11288-11296,21765-21770,21992-21994,28271		N:D3L,N:R203K,N:G204R,N:S235F,ORF1a:K120N,ORF1a:T1001I,ORF1a:S1102G,ORF1a:A1708D,ORF1a:I2230T,ORF1b:P314L,ORF1b:P2256S,ORF8:Q27*,ORF8:R52I,ORF8:Y73C,S:N501Y,S:A570D,S:D614G,S:P681H,S:T716I,S:S735A,S:S982A,S:D1118H	ORF1a:S3675-,ORF1a:G3676-,ORF1a:F3677-,S:H69-,S:V70-,S:Y144-	1-342,19912-20200,29666-29903		ChinaCDC_N_F:G28881A;G28882A;G28883C,ChinaCDC_N_R:C28977T	89496	0	29903	3000.000000	21.074074	good	869	10.000000	0.000000	good	0	24.000000	1.000000	4.166667	good	9.000000		0.000000	good	0		0	0.000000	good		0	0.000000	good
CV195_23_M1_nb27_ru_med/ARTIC/medaka MN908947.3	20I (Alpha, V1)	0.694444	good	37	19	0	25	6	121	0	5	C241T,C913T,C1380T,C2110T,C3037T,C3267T,C3737T,C4795T,C5388A,C5986T,T6954C,C14120T,C14408T,C14676T,C15279T,T16176C,A23063T,C23271A,A23403G,C23604A,C23709T,T24506G,G24914C,G25654A,A26096T,C27972T,T28026G,G28048T,A28095T,A28111G,G28280C,A28281T,T28282A,G28881A,G28882A,G28883C,C28977T	11288-11296,21765-21770,21992-21994,28271		N:D3L,N:R203K,N:G204R,N:S235F,ORF1a:A372V,ORF1a:T1001I,ORF1a:P1158S,ORF1a:A1708D,ORF1a:I2230T,ORF1b:P218L,ORF1b:P314L,ORF3a:V88I,ORF3a:K235I,ORF8:Q27*,ORF8:W45G,ORF8:R52I,ORF8:K68*,ORF8:Y73C,S:N501Y,S:A570D,S:D614G,S:P681H,S:T716I,S:S982A,S:D1118H	ORF1a:S3675-,ORF1a:G3676-,ORF1a:F3677-,S:H69-,S:V70-,S:Y144-	1-54,29837-29903		ChinaCDC_N_F:G28881A;G28882A;G28883C,ChinaCDC_N_R:C28977T,Pasteur_IP4_P:C14120T	89476	0	29903	3000.000000	0.000000	good	121	10.000000	0.000000	good	0	24.000000	2.000000	8.333333	good	10.000000		0.000000	good	0		0	0.000000	good		0	0.000000	good
CV195_23_M1_nb27_sa_med/ARTIC/medaka MN908947.3	20I (Alpha, V1)	94.223337	mediocre	30	20	0	14	3	1960	0	5	C913T,C1380T,C2110T,C3037T,C3267T,C3737T,C4795T,C5388A,C5986T,T6954C,C14120T,C14408T,C14676T,C15279T,T16176C,A23063T,C23271A,A23403G,C23604A,C23709T,T24506G,G24914C,A26096T,G28280C,A28281T,T28282A,G28881A,G28882A,G28883C,C28977T	11075,11288-11296,21765-21770,21992-21994,28271		N:D3L,N:R203K,N:G204R,N:S235F,ORF1b:P218L,ORF1b:P314L,ORF3a:K235I,S:N501Y,S:A570D,S:D614G,S:P681H,S:T716I,S:S982A,S:D1118H	S:H69-,S:V70-,S:Y144-	1-342,9246-9502,10738-11022,11373-11584,19912-20200,25647-25703,27826-28104,28111,29666-29903		ChinaCDC_N_F:G28881A;G28882A;G28883C,ChinaCDC_N_R:C28977T,Pasteur_IP4_P:C14120T	89494	0	29903	3000.000000	61.481481	mediocre	1960	10.000000	0.000000	good	0	24.000000	1.000000	4.166667	good	9.000000		0.000000	good	0	ORF1a	1	75.000000	mediocre		0	0.000000	good
CV195_23_M1_nb27_fr_med/ARTIC/medaka MN908947.3	20I (Alpha, V1)	0.694444	good	37	19	0	25	6	121	0	5	C241T,C913T,C1380T,C2110T,C3037T,C3267T,C3737T,C4795T,C5388A,C5986T,T6954C,C14120T,C14408T,C14676T,C15279T,T16176C,A23063T,C23271A,A23403G,C23604A,C23709T,T24506G,G24914C,G25654A,A26096T,C27972T,T28026G,G28048T,A28095T,A28111G,G28280C,A28281T,T28282A,G28881A,G28882A,G28883C,C28977T	11288-11296,21765-21770,21992-21994,28271		N:D3L,N:R203K,N:G204R,N:S235F,ORF1a:A372V,ORF1a:T1001I,ORF1a:P1158S,ORF1a:A1708D,ORF1a:I2230T,ORF1b:P218L,ORF1b:P314L,ORF3a:V88I,ORF3a:K235I,ORF8:Q27*,ORF8:W45G,ORF8:R52I,ORF8:K68*,ORF8:Y73C,S:N501Y,S:A570D,S:D614G,S:P681H,S:T716I,S:S982A,S:D1118H	ORF1a:S3675-,ORF1a:G3676-,ORF1a:F3677-,S:H69-,S:V70-,S:Y144-	1-54,29837-29903		ChinaCDC_N_F:G28881A;G28882A;G28883C,ChinaCDC_N_R:C28977T,Pasteur_IP4_P:C14120T	89476	0	29903	3000.000000	0.000000	good	121	10.000000	0.000000	good	0	24.000000	2.000000	8.333333	good	10.000000		0.000000	good	0		0	0.000000	good		0	0.000000	good
CV195_23_M1_nb41_sa_med/ARTIC/medaka MN908947.3	20I (Alpha, V1)	79.341907	mediocre	25	19	0	17	6	2705	0	0	C913T,C2453T,C3037T,C3267T,G4508A,C5388A,C5986T,T6954C,C14408T,C14676T,C15279T,T16176C,A23063T,C23271A,A23403G,C23604A,C23709T,T24506G,G24914C,C27972T,G28048T,A28111G,G28280C,A28281T,T28282A	11288-11296,21765-21770,21992-21994,28271		N:D3L,ORF1a:L730F,ORF1a:T1001I,ORF1a:V1415M,ORF1a:A1708D,ORF1a:I2230T,ORF1b:P314L,ORF8:Q27*,ORF8:R52I,ORF8:Y73C,S:N501Y,S:A570D,S:D614G,S:P681H,S:T716I,S:S982A,S:D1118H	ORF1a:S3675-,ORF1a:G3676-,ORF1a:F3677-,S:H69-,S:V70-,S:Y144-	1-342,1624-1897,10738-11022,11373-11584,16187-16444,19912-20200,23823-24100,25647-25924,28757-29007,29666-29903			89524	0	29903	3000.000000	89.074074	mediocre	2705	10.000000	0.000000	good	0	24.000000	-3.000000	0.000000	good	5.000000		0.000000	good	0		0	0.000000	good		0	0.000000	good
CV195_23_M1_nb41_fr_med/ARTIC/medaka MN908947.3	20I (Alpha, V1)	26.085610	good	25	19	0	17	6	1679	0	0	C913T,C2453T,C3037T,C3267T,G4508A,C5388A,C5986T,T6954C,C14408T,C14676T,C15279T,T16176C,A23063T,C23271A,A23403G,C23604A,C23709T,T24506G,G24914C,C27972T,G28048T,A28111G,G28280C,A28281T,T28282A	11288-11296,21765-21770,21992-21994,28271		N:D3L,ORF1a:L730F,ORF1a:T1001I,ORF1a:V1415M,ORF1a:A1708D,ORF1a:I2230T,ORF1b:P314L,ORF8:Q27*,ORF8:R52I,ORF8:Y73C,S:N501Y,S:A570D,S:D614G,S:P681H,S:T716I,S:S982A,S:D1118H	ORF1a:S3675-,ORF1a:G3676-,ORF1a:F3677-,S:H69-,S:V70-,S:Y144-	1-342,1624-1897,10738-11022,19912-20200,28757-29007,29666-29903			89524	0	29903	3000.000000	51.074074	mediocre	1679	10.000000	0.000000	good	0	24.000000	-3.000000	0.000000	good	5.000000		0.000000	good	0		0	0.000000	good		0	0.000000	good
CV195_23_M1_nb41_ru_med/ARTIC/medaka MN908947.3	20I (Alpha, V1)	79.341907	mediocre	25	19	0	17	6	2705	0	0	C913T,C2453T,C3037T,C3267T,G4508A,C5388A,C5986T,T6954C,C14408T,C14676T,C15279T,T16176C,A23063T,C23271A,A23403G,C23604A,C23709T,T24506G,G24914C,C27972T,G28048T,A28111G,G28280C,A28281T,T28282A	11288-11296,21765-21770,21992-21994,28271		N:D3L,ORF1a:L730F,ORF1a:T1001I,ORF1a:V1415M,ORF1a:A1708D,ORF1a:I2230T,ORF1b:P314L,ORF8:Q27*,ORF8:R52I,ORF8:Y73C,S:N501Y,S:A570D,S:D614G,S:P681H,S:T716I,S:S982A,S:D1118H	ORF1a:S3675-,ORF1a:G3676-,ORF1a:F3677-,S:H69-,S:V70-,S:Y144-	1-342,1624-1897,10738-11022,11373-11584,16187-16444,19912-20200,23823-24100,25647-25924,28757-29007,29666-29903			89524	0	29903	3000.000000	89.074074	mediocre	2705	10.000000	0.000000	good	0	24.000000	-3.000000	0.000000	good	5.000000		0.000000	good	0		0	0.000000	good		0	0.000000	good
CV195_23_M1_nb52_ru_med/ARTIC/medaka MN908947.3	20I (Alpha, V1)	28.863388	good	33	19	0	23	6	1679	0	4	C913T,C3037T,C3267T,C5388A,C5986T,A6464C,T6954C,C7749T,C8655T,A12162G,C14408T,C14676T,C15279T,T16176C,C16457T,A17615G,A23063T,C23271A,A23403G,C23604A,C23709T,C23757T,G23984A,T24506G,G24914C,G27806T,G28280C,A28281T,T28282A,G28881A,G28882A,G28883C,C28977T	11288-11296,21765-21770,21992-21994,28271		N:D3L,N:R203K,N:G204R,N:S235F,ORF1a:T1001I,ORF1a:A1708D,ORF1a:K2067Q,ORF1a:I2230T,ORF1a:T2495I,ORF1a:S2797F,ORF1a:Q3966R,ORF1b:P314L,ORF1b:S997L,ORF1b:K1383R,S:N501Y,S:A570D,S:D614G,S:P681H,S:T716I,S:T732I,S:D808N,S:S982A,S:D1118H	ORF1a:S3675-,ORF1a:G3676-,ORF1a:F3677-,S:H69-,S:V70-,S:Y144-	1-342,9246-9502,10738-11022,25647-25924,27826-28104,29666-29903		ChinaCDC_N_F:G28881A;G28882A;G28883C,ChinaCDC_N_R:C28977T	89492	0	29903	3000.000000	51.074074	mediocre	1679	10.000000	0.000000	good	0	24.000000	4.000000	16.666667	good	12.000000		0.000000	good	0		0	0.000000	good		0	0.000000	good
CV195_23_M1_nb52_sa_med/ARTIC/medaka MN908947.3	20I (Alpha, V1)	160.813457	bad	33	18	0	14	3	3024	0	4	C913T,C3037T,C3267T,C5388A,C5986T,A6464C,T6954C,C7749T,C8655T,A12162G,C14408T,C14676T,C15279T,T16176C,C16457T,A17615G,A23063T,C23271A,A23403G,C23604A,C23709T,C23757T,G23984A,T24506G,G24914C,G27806T,G28280C,A28281T,T28282A,G28881A,G28882A,G28883C,C28977T	11288-11296,21766-21770,21992-21994,28271		N:D3L,N:R203K,N:G204R,N:S235F,ORF1a:T1001I,ORF1a:A1708D,ORF1a:K2067Q,ORF1a:I2230T,ORF1a:T2495I,ORF1a:S2797F,ORF1a:Q3966R,ORF1b:P314L,ORF1b:S997L,ORF1b:K1383R	ORF1a:S3675-,ORF1a:G3676-,ORF1a:F3677-	1-342,8320-8619,9246-9502,10738-11022,11373-11584,13661-13946,16187-16444,19912-20200,25647-25924,27826-28104,29666-29903		ChinaCDC_N_F:G28881A;G28882A;G28883C,ChinaCDC_N_R:C28977T	89495	0	29903	3000.000000	100.888889	bad	3024	10.000000	0.000000	good	0	24.000000	4.000000	16.666667	good	12.000000		0.000000	good	0	S	1	75.000000	mediocre		0	0.000000	good
CV195_23_M1_nb52_fr_med/ARTIC/medaka MN908947.3	20I (Alpha, V1)	12.549191	good	33	19	0	23	6	1144	0	4	C913T,C3037T,C3267T,C5388A,C5986T,A6464C,T6954C,C7749T,C8655T,A12162G,C14408T,C14676T,C15279T,T16176C,C16457T,A17615G,A23063T,C23271A,A23403G,C23604A,C23709T,C23757T,G23984A,T24506G,G24914C,G27806T,G28280C,A28281T,T28282A,G28881A,G28882A,G28883C,C28977T	11288-11296,21765-21770,21992-21994,28271		N:D3L,N:R203K,N:G204R,N:S235F,ORF1a:T1001I,ORF1a:A1708D,ORF1a:K2067Q,ORF1a:I2230T,ORF1a:T2495I,ORF1a:S2797F,ORF1a:Q3966R,ORF1b:P314L,ORF1b:S997L,ORF1b:K1383R,S:N501Y,S:A570D,S:D614G,S:P681H,S:T716I,S:T732I,S:D808N,S:S982A,S:D1118H	ORF1a:S3675-,ORF1a:G3676-,ORF1a:F3677-,S:H69-,S:V70-,S:Y144-	1-342,10738-11022,27826-28104,29666-29903		ChinaCDC_N_F:G28881A;G28882A;G28883C,ChinaCDC_N_R:C28977T	89492	0	29903	3000.000000	31.259259	mediocre	1144	10.000000	0.000000	good	0	24.000000	4.000000	16.666667	good	12.000000		0.000000	good	0		0	0.000000	good		0	0.000000	good
CV195_23_M1_nb65_sa_med/ARTIC/medaka MN908947.3	20I (Alpha, V1)	87.700031	mediocre	33	19	0	19	6	2826	0	4	C913T,C1288T,C3037T,C3267T,C5388A,C5986T,T6954C,T7570C,C8290T,C14408T,C14676T,C15279T,T16176C,A17615G,G19800A,A23063T,C23086T,C23271A,A23403G,C23604A,C23709T,T24506G,G24914C,C27972T,G28048T,A28111G,G28280C,A28281T,T28282A,G28881A,G28882A,G28883C,C28977T	11288-11296,21765-21770,21992-21994,28271		N:D3L,N:R203K,N:G204R,N:S235F,ORF1a:T1001I,ORF1a:A1708D,ORF1a:I2230T,ORF1b:P314L,ORF1b:K1383R,ORF8:Q27*,ORF8:R52I,ORF8:Y73C,S:N501Y,S:A570D,S:D614G,S:P681H,S:T716I,S:S982A,S:D1118H	ORF1a:S3675-,ORF1a:G3676-,ORF1a:F3677-,S:H69-,S:V70-,S:Y144-	1-664,3827-4077,9246-9502,10738-11022,13661-13946,19912-20200,23823-24100,25647-25924,29666-29903		ChinaCDC_N_F:G28881A;G28882A;G28883C,ChinaCDC_N_R:C28977T	89492	0	29903	3000.000000	93.555556	mediocre	2826	10.000000	0.000000	good	0	24.000000	1.000000	4.166667	good	9.000000		0.000000	good	0		0	0.000000	good		0	0.000000	good
CV195_23_M1_nb65_fr_med/ARTIC/medaka MN908947.3	20I (Alpha, V1)	0.173611	good	34	19	0	19	6	121	0	4	C241T,C913T,C1288T,C3037T,C3267T,C5388A,C5986T,T6954C,T7570C,C8290T,C14408T,C14676T,C15279T,T16176C,A17615G,G19800A,A23063T,C23086T,C23271A,A23403G,C23604A,C23709T,T24506G,G24914C,C27972T,G28048T,A28111G,G28280C,A28281T,T28282A,G28881A,G28882A,G28883C,C28977T	11288-11296,21765-21770,21992-21994,28271		N:D3L,N:R203K,N:G204R,N:S235F,ORF1a:T1001I,ORF1a:A1708D,ORF1a:I2230T,ORF1b:P314L,ORF1b:K1383R,ORF8:Q27*,ORF8:R52I,ORF8:Y73C,S:N501Y,S:A570D,S:D614G,S:P681H,S:T716I,S:S982A,S:D1118H	ORF1a:S3675-,ORF1a:G3676-,ORF1a:F3677-,S:H69-,S:V70-,S:Y144-	1-54,29837-29903		ChinaCDC_N_F:G28881A;G28882A;G28883C,ChinaCDC_N_R:C28977T	89488	0	29903	3000.000000	0.000000	good	121	10.000000	0.000000	good	0	24.000000	1.000000	4.166667	good	9.000000		0.000000	good	0		0	0.000000	good		0	0.000000	good
CV195_23_M1_nb65_ru_med/ARTIC/medaka MN908947.3	20I (Alpha, V1)	0.336588	good	33	19	0	19	6	409	0	4	C913T,C1288T,C3037T,C3267T,C5388A,C5986T,T6954C,T7570C,C8290T,C14408T,C14676T,C15279T,T16176C,A17615G,G19800A,A23063T,C23086T,C23271A,A23403G,C23604A,C23709T,T24506G,G24914C,C27972T,G28048T,A28111G,G28280C,A28281T,T28282A,G28881A,G28882A,G28883C,C28977T	11288-11296,21765-21770,21992-21994,28271		N:D3L,N:R203K,N:G204R,N:S235F,ORF1a:T1001I,ORF1a:A1708D,ORF1a:I2230T,ORF1b:P314L,ORF1b:K1383R,ORF8:Q27*,ORF8:R52I,ORF8:Y73C,S:N501Y,S:A570D,S:D614G,S:P681H,S:T716I,S:S982A,S:D1118H	ORF1a:S3675-,ORF1a:G3676-,ORF1a:F3677-,S:H69-,S:V70-,S:Y144-	1-342,29837-29903		ChinaCDC_N_F:G28881A;G28882A;G28883C,ChinaCDC_N_R:C28977T	89492	0	29903	3000.000000	4.037037	good	409	10.000000	0.000000	good	0	24.000000	1.000000	4.166667	good	9.000000		0.000000	good	0		0	0.000000	good		0	0.000000	good
CV195_23_M1_nb64_sa_med/ARTIC/medaka MN908947.3	20I (Alpha, V1)	87.769345	mediocre	32	19	0	22	6	2827	0	4	C913T,C3037T,C3267T,C5388A,C5986T,T6954C,G7091T,C11455T,C13119T,C14408T,C14676T,C15279T,T16176C,A23063T,C23271A,A23403G,C23604A,C23709T,T24506G,G24914C,C27371T,C27972T,G28048T,A28111G,G28280C,A28281T,T28282A,G28881A,G28882A,G28883C,C28977T,A29403C	11288-11296,21765-21770,21992-21994,28271		N:D3L,N:R203K,N:G204R,N:S235F,N:D377A,ORF1a:T1001I,ORF1a:A1708D,ORF1a:I2230T,ORF1a:V2276F,ORF1a:A4285V,ORF1b:P314L,ORF6:P57L,ORF8:Q27*,ORF8:R52I,ORF8:Y73C,S:N501Y,S:A570D,S:D614G,S:P681H,S:T716I,S:S982A,S:D1118H	ORF1a:S3675-,ORF1a:G3676-,ORF1a:F3677-,S:H69-,S:V70-,S:Y144-	1-664,3827-4077,9246-9502,10738-11022,13661-13946,19912-20200,23823-24100,25647-25924,27826,29666-29903		ChinaCDC_N_F:G28881A;G28882A;G28883C,ChinaCDC_N_R:C28977T	89496	0	29903	3000.000000	93.592593	mediocre	2827	10.000000	0.000000	good	0	24.000000	1.000000	4.166667	good	9.000000		0.000000	good	0		0	0.000000	good		0	0.000000	good
CV195_23_M1_nb64_fr_med/ARTIC/medaka MN908947.3	20I (Alpha, V1)	0.694444	good	34	19	0	23	6	292	0	4	C241T,C335T,C913T,C3037T,C3267T,C5388A,C5986T,T6954C,G7091T,C11455T,C13119T,C14408T,C14676T,C15279T,T16176C,A23063T,C23271A,A23403G,C23604A,C23709T,T24506G,G24914C,C27371T,C27972T,G28048T,A28111G,G28280C,A28281T,T28282A,G28881A,G28882A,G28883C,C28977T,A29403C	11288-11296,21765-21770,21992-21994,28271		N:D3L,N:R203K,N:G204R,N:S235F,N:D377A,ORF1a:R24C,ORF1a:T1001I,ORF1a:A1708D,ORF1a:I2230T,ORF1a:V2276F,ORF1a:A4285V,ORF1b:P314L,ORF6:P57L,ORF8:Q27*,ORF8:R52I,ORF8:Y73C,S:N501Y,S:A570D,S:D614G,S:P681H,S:T716I,S:S982A,S:D1118H	ORF1a:S3675-,ORF1a:G3676-,ORF1a:F3677-,S:H69-,S:V70-,S:Y144-	1-54,29666-29903		ChinaCDC_N_F:G28881A;G28882A;G28883C,ChinaCDC_N_R:C28977T	89488	0	29903	3000.000000	0.000000	good	292	10.000000	0.000000	good	0	24.000000	2.000000	8.333333	good	10.000000		0.000000	good	0		0	0.000000	good		0	0.000000	good
CV195_23_M1_nb64_ru_med/ARTIC/medaka MN908947.3	20I (Alpha, V1)	1.249057	good	32	19	0	22	6	580	0	4	C913T,C3037T,C3267T,C5388A,C5986T,T6954C,G7091T,C11455T,C13119T,C14408T,C14676T,C15279T,T16176C,A23063T,C23271A,A23403G,C23604A,C23709T,T24506G,G24914C,C27371T,C27972T,G28048T,A28111G,G28280C,A28281T,T28282A,G28881A,G28882A,G28883C,C28977T,A29403C	11288-11296,21765-21770,21992-21994,28271		N:D3L,N:R203K,N:G204R,N:S235F,N:D377A,ORF1a:T1001I,ORF1a:A1708D,ORF1a:I2230T,ORF1a:V2276F,ORF1a:A4285V,ORF1b:P314L,ORF6:P57L,ORF8:Q27*,ORF8:R52I,ORF8:Y73C,S:N501Y,S:A570D,S:D614G,S:P681H,S:T716I,S:S982A,S:D1118H	ORF1a:S3675-,ORF1a:G3676-,ORF1a:F3677-,S:H69-,S:V70-,S:Y144-	1-342,29666-29903		ChinaCDC_N_F:G28881A;G28882A;G28883C,ChinaCDC_N_R:C28977T	89496	0	29903	3000.000000	10.370370	good	580	10.000000	0.000000	good	0	24.000000	1.000000	4.166667	good	9.000000		0.000000	good	0		0	0.000000	good		0	0.000000	good
CV195_23_M1_nb51_fr_med/ARTIC/medaka MN908947.3	20I (Alpha, V1)	152.019767	bad	28	19	0	18	6	3629	0	4	C1471T,C3037T,C5388A,C5986T,T6954C,A10323G,C14408T,C14676T,T15096C,C15279T,T16176C,A23063T,C23271A,A23403G,C23604A,C23709T,G24914C,C27972T,G28048T,A28095T,A28111G,G28280C,A28281T,T28282A,G28881A,G28882A,G28883C,C28977T	11288-11296,21765-21770,21992-21994,28271		N:D3L,N:R203K,N:G204R,N:S235F,ORF1a:A1708D,ORF1a:I2230T,ORF1a:K3353R,ORF1b:P314L,ORF8:Q27*,ORF8:R52I,ORF8:K68*,ORF8:Y73C,S:N501Y,S:A570D,S:D614G,S:P681H,S:T716I,S:D1118H	ORF1a:S3675-,ORF1a:G3676-,ORF1a:F3677-,S:H69-,S:V70-,S:Y144-	1-342,705-1264,3184-3482,6248-6495,8188,8606,10438-11022,11074,20543-20813,23823-24100,24444-24721,25053-25301,25647-25924,29666-29903		ChinaCDC_N_F:G28881A;G28882A;G28883C,ChinaCDC_N_R:C28977T	89512	0	29903	3000.000000	123.296296	bad	3629	10.000000	0.000000	good	0	24.000000	-2.000000	0.000000	good	6.000000		0.000000	good	0		0	0.000000	good		0	0.000000	good
CV195_23_M1_nb51_ru_med/ARTIC/medaka MN908947.3	20I (Alpha, V1)	410.887915	bad	27	19	0	18	6	5773	0	4	C1471T,C3037T,C5388A,T6954C,A10323G,C14408T,C14676T,T15096C,C15279T,T16176C,A23063T,C23271A,A23403G,C23604A,C23709T,G24914C,C27972T,G28048T,A28095T,A28111G,G28280C,A28281T,T28282A,G28881A,G28882A,G28883C,C28977T	11288-11296,21765-21770,21992-21994,28271		N:D3L,N:R203K,N:G204R,N:S235F,ORF1a:A1708D,ORF1a:I2230T,ORF1a:K3353R,ORF1b:P314L,ORF8:Q27*,ORF8:R52I,ORF8:K68*,ORF8:Y73C,S:N501Y,S:A570D,S:D614G,S:P681H,S:T716I,S:D1118H	ORF1a:S3675-,ORF1a:G3676-,ORF1a:F3677-,S:H69-,S:V70-,S:Y144-	1-342,705-1264,3184-3482,3827-4077,5933-6495,8188,9246-9502,10438-11022,11074,11373-11584,11990,13661-13946,16187-16444,17131-17406,19912-20200,20543-20813,23823-24100,24444-24721,25053-25301,25647-25924,29666-29903		ChinaCDC_N_F:G28881A;G28882A;G28883C,ChinaCDC_N_R:C28977T	89516	0	29903	3000.000000	202.703704	bad	5773	10.000000	0.000000	good	0	24.000000	-2.000000	0.000000	good	6.000000		0.000000	good	0		0	0.000000	good		0	0.000000	good
CV195_23_M1_nb40_sa_med/ARTIC/medaka MN908947.3	20I (Alpha, V1)	101.337778	bad	28	19	0	19	6	3018	0	4	C913T,C3037T,C3267T,C5388A,C5986T,T6954C,C14408T,C14676T,C15279T,T16176C,A23063T,C23271A,A23403G,C23604A,C23709T,T24506G,G24914C,C27972T,G28048T,A28095T,A28111G,G28280C,A28281T,T28282A,G28881A,G28882A,G28883C,C28977T	11288-11296,21765-21770,21992-21994,28271		N:D3L,N:R203K,N:G204R,N:S235F,ORF1a:T1001I,ORF1a:A1708D,ORF1a:I2230T,ORF1b:P314L,ORF8:Q27*,ORF8:R52I,ORF8:K68*,ORF8:Y73C,S:N501Y,S:A570D,S:D614G,S:P681H,S:T716I,S:S982A,S:D1118H	ORF1a:S3675-,ORF1a:G3676-,ORF1a:F3677-,S:H69-,S:V70-,S:Y144-	1-664,3827-4077,9246-9502,10738-11022,11373-11584,13661-13946,16187-16444,19912-20200,25647-25924,29666-29903		ChinaCDC_N_F:G28881A;G28882A;G28883C,ChinaCDC_N_R:C28977T	89512	0	29903	3000.000000	100.666667	bad	3018	10.000000	0.000000	good	0	24.000000	-4.000000	0.000000	good	4.000000		0.000000	good	0		0	0.000000	good		0	0.000000	good
CV195_23_M1_nb40_fr_med/ARTIC/medaka MN908947.3	20I (Alpha, V1)	2.129438	good	28	19	0	19	6	694	0	4	C913T,C3037T,C3267T,C5388A,C5986T,T6954C,C14408T,C14676T,C15279T,T16176C,A23063T,C23271A,A23403G,C23604A,C23709T,T24506G,G24914C,C27972T,G28048T,A28095T,A28111G,G28280C,A28281T,T28282A,G28881A,G28882A,G28883C,C28977T	11288-11296,21765-21770,21992-21994,28271		N:D3L,N:R203K,N:G204R,N:S235F,ORF1a:T1001I,ORF1a:A1708D,ORF1a:I2230T,ORF1b:P314L,ORF8:Q27*,ORF8:R52I,ORF8:K68*,ORF8:Y73C,S:N501Y,S:A570D,S:D614G,S:P681H,S:T716I,S:S982A,S:D1118H	ORF1a:S3675-,ORF1a:G3676-,ORF1a:F3677-,S:H69-,S:V70-,S:Y144-	1-342,10738-11022,29837-29903		ChinaCDC_N_F:G28881A;G28882A;G28883C,ChinaCDC_N_R:C28977T	89512	0	29903	3000.000000	14.592593	good	694	10.000000	0.000000	good	0	24.000000	-4.000000	0.000000	good	4.000000		0.000000	good	0		0	0.000000	good		0	0.000000	good
CV195_23_M1_nb40_ru_med/ARTIC/medaka MN908947.3	20I (Alpha, V1)	2.140261	good	28	19	0	19	6	695	0	4	C913T,C3037T,C3267T,C5388A,C5986T,T6954C,C14408T,C14676T,C15279T,T16176C,A23063T,C23271A,A23403G,C23604A,C23709T,T24506G,G24914C,C27972T,G28048T,A28095T,A28111G,G28280C,A28281T,T28282A,G28881A,G28882A,G28883C,C28977T	11288-11296,21765-21770,21992-21994,28271		N:D3L,N:R203K,N:G204R,N:S235F,ORF1a:T1001I,ORF1a:A1708D,ORF1a:I2230T,ORF1b:P314L,ORF8:Q27*,ORF8:R52I,ORF8:K68*,ORF8:Y73C,S:N501Y,S:A570D,S:D614G,S:P681H,S:T716I,S:S982A,S:D1118H	ORF1a:S3675-,ORF1a:G3676-,ORF1a:F3677-,S:H69-,S:V70-,S:Y144-	1-342,3412,10738-11022,29837-29903		ChinaCDC_N_F:G28881A;G28882A;G28883C,ChinaCDC_N_R:C28977T	89512	0	29903	3000.000000	14.629630	good	695	10.000000	0.000000	good	0	24.000000	-4.000000	0.000000	good	4.000000		0.000000	good	0		0	0.000000	good		0	0.000000	good
CV195_23_M1_nb28_sa_med/ARTIC/medaka MN908947.3	20I (Alpha, V1)	95.315446	mediocre	29	19	0	20	6	2936	0	4	C913T,C1191T,C3037T,C3267T,C5388A,C5986T,T6954C,G10496A,C14408T,C14676T,C15279T,T16176C,A23063T,C23271A,A23403G,C23604A,C23709T,T24506G,G24914C,C27972T,G28048T,A28111G,G28280C,A28281T,T28282A,G28881A,G28882A,G28883C,C28977T	11288-11296,21765-21770,21992-21994,28271		N:D3L,N:R203K,N:G204R,N:S235F,ORF1a:P309L,ORF1a:T1001I,ORF1a:A1708D,ORF1a:I2230T,ORF1a:V3411I,ORF1b:P314L,ORF8:Q27*,ORF8:R52I,ORF8:Y73C,S:N501Y,S:A570D,S:D614G,S:P681H,S:T716I,S:S982A,S:D1118H	ORF1a:S3675-,ORF1a:G3676-,ORF1a:F3677-,S:H69-,S:V70-,S:Y144-	1-342,3827-4077,7093-7332,9246-9502,10738-11022,11373-11584,13661-13946,16187-16444,19912-20200,25647-25924,29666-29903		ChinaCDC_N_F:G28881A;G28882A;G28883C,ChinaCDC_N_R:C28977T	89508	0	29903	3000.000000	97.629630	mediocre	2936	10.000000	0.000000	good	0	24.000000	-2.000000	0.000000	good	6.000000		0.000000	good	0		0	0.000000	good		0	0.000000	good
CV195_23_M1_nb28_fr_med/ARTIC/medaka MN908947.3	20I (Alpha, V1)	4.378944	good	29	19	0	20	6	865	0	4	C913T,C1191T,C3037T,C3267T,C5388A,C5986T,T6954C,G10496A,C14408T,C14676T,C15279T,T16176C,A23063T,C23271A,A23403G,C23604A,C23709T,T24506G,G24914C,C27972T,G28048T,A28111G,G28280C,A28281T,T28282A,G28881A,G28882A,G28883C,C28977T	11288-11296,21765-21770,21992-21994,28271		N:D3L,N:R203K,N:G204R,N:S235F,ORF1a:P309L,ORF1a:T1001I,ORF1a:A1708D,ORF1a:I2230T,ORF1a:V3411I,ORF1b:P314L,ORF8:Q27*,ORF8:R52I,ORF8:Y73C,S:N501Y,S:A570D,S:D614G,S:P681H,S:T716I,S:S982A,S:D1118H	ORF1a:S3675-,ORF1a:G3676-,ORF1a:F3677-,S:H69-,S:V70-,S:Y144-	1-342,10738-11022,29666-29903		ChinaCDC_N_F:G28881A;G28882A;G28883C,ChinaCDC_N_R:C28977T	89508	0	29903	3000.000000	20.925926	good	865	10.000000	0.000000	good	0	24.000000	-2.000000	0.000000	good	6.000000		0.000000	good	0		0	0.000000	good		0	0.000000	good
CV195_23_M1_nb28_ru_med/ARTIC/medaka MN908947.3	20I (Alpha, V1)	4.378944	good	29	19	0	20	6	865	0	4	C913T,C1191T,C3037T,C3267T,C5388A,C5986T,T6954C,G10496A,C14408T,C14676T,C15279T,T16176C,A23063T,C23271A,A23403G,C23604A,C23709T,T24506G,G24914C,C27972T,G28048T,A28111G,G28280C,A28281T,T28282A,G28881A,G28882A,G28883C,C28977T	11288-11296,21765-21770,21992-21994,28271		N:D3L,N:R203K,N:G204R,N:S235F,ORF1a:P309L,ORF1a:T1001I,ORF1a:A1708D,ORF1a:I2230T,ORF1a:V3411I,ORF1b:P314L,ORF8:Q27*,ORF8:R52I,ORF8:Y73C,S:N501Y,S:A570D,S:D614G,S:P681H,S:T716I,S:S982A,S:D1118H	ORF1a:S3675-,ORF1a:G3676-,ORF1a:F3677-,S:H69-,S:V70-,S:Y144-	1-342,10738-11022,29666-29903		ChinaCDC_N_F:G28881A;G28882A;G28883C,ChinaCDC_N_R:C28977T	89508	0	29903	3000.000000	20.925926	good	865	10.000000	0.000000	good	0	24.000000	-2.000000	0.000000	good	6.000000		0.000000	good	0		0	0.000000	good		0	0.000000	good
CV195_23_M1_nb03_ru_med/ARTIC/medaka MN908947.3	20I (Alpha, V1)	19.392606	good	31	19	0	21	6	1489	0	4	C913T,C3037T,C3267T,C5388A,C5986T,T6954C,A10323G,C14408T,C14676T,T15096C,C15279T,T16176C,A23063T,C23271A,A23403G,C23604A,C23709T,T24506G,G24914C,G25538T,C27972T,G28048T,A28095T,A28111G,G28280C,A28281T,T28282A,G28881A,G28882A,G28883C,C28977T	11288-11296,21765-21770,21992-21994,28271		N:D3L,N:R203K,N:G204R,N:S235F,ORF1a:T1001I,ORF1a:A1708D,ORF1a:I2230T,ORF1a:K3353R,ORF1b:P314L,ORF3a:G49V,ORF8:Q27*,ORF8:R52I,ORF8:K68*,ORF8:Y73C,S:N501Y,S:A570D,S:D614G,S:P681H,S:T716I,S:S982A,S:D1118H	ORF1a:S3675-,ORF1a:G3676-,ORF1a:F3677-,S:H69-,S:V70-,S:Y144-	1-342,9246-9502,10738-11022,11990,16187-16444,25647-25924,29302,29837-29903		ChinaCDC_N_F:G28881A;G28882A;G28883C,ChinaCDC_N_R:C28977T	89500	0	29903	3000.000000	44.037037	mediocre	1489	10.000000	0.000000	good	0	24.000000	-2.000000	0.000000	good	6.000000		0.000000	good	0		0	0.000000	good		0	0.000000	good
CV195_23_M1_nb03_fr_med/ARTIC/medaka MN908947.3	20I (Alpha, V1)	5.849232	good	31	19	0	21	6	953	0	4	C913T,C3037T,C3267T,C5388A,C5986T,T6954C,A10323G,C14408T,C14676T,T15096C,C15279T,T16176C,A23063T,C23271A,A23403G,C23604A,C23709T,T24506G,G24914C,G25538T,C27972T,G28048T,A28095T,A28111G,G28280C,A28281T,T28282A,G28881A,G28882A,G28883C,C28977T	11288-11296,21765-21770,21992-21994,28271		N:D3L,N:R203K,N:G204R,N:S235F,ORF1a:T1001I,ORF1a:A1708D,ORF1a:I2230T,ORF1a:K3353R,ORF1b:P314L,ORF3a:G49V,ORF8:Q27*,ORF8:R52I,ORF8:K68*,ORF8:Y73C,S:N501Y,S:A570D,S:D614G,S:P681H,S:T716I,S:S982A,S:D1118H	ORF1a:S3675-,ORF1a:G3676-,ORF1a:F3677-,S:H69-,S:V70-,S:Y144-	1-342,9246-9502,10738-11022,11990,29302,29837-29903		ChinaCDC_N_F:G28881A;G28882A;G28883C,ChinaCDC_N_R:C28977T	89500	0	29903	3000.000000	24.185185	good	953	10.000000	0.000000	good	0	24.000000	-2.000000	0.000000	good	6.000000		0.000000	good	0		0	0.000000	good		0	0.000000	good
CV195_23_M1_nb03_sa_med/ARTIC/medaka MN908947.3	20I (Alpha, V1)	81.534211	mediocre	31	19	0	21	6	2738	0	4	C913T,C3037T,C3267T,C5388A,C5986T,T6954C,A10323G,C14408T,C14676T,T15096C,C15279T,T16176C,A23063T,C23271A,A23403G,C23604A,C23709T,T24506G,G24914C,G25538T,C27972T,G28048T,A28095T,A28111G,G28280C,A28281T,T28282A,G28881A,G28882A,G28883C,C28977T	11288-11296,21765-21770,21992-21994,28271		N:D3L,N:R203K,N:G204R,N:S235F,ORF1a:T1001I,ORF1a:A1708D,ORF1a:I2230T,ORF1a:K3353R,ORF1b:P314L,ORF3a:G49V,ORF8:Q27*,ORF8:R52I,ORF8:K68*,ORF8:Y73C,S:N501Y,S:A570D,S:D614G,S:P681H,S:T716I,S:S982A,S:D1118H	ORF1a:S3675-,ORF1a:G3676-,ORF1a:F3677-,S:H69-,S:V70-,S:Y144-	1-343,3827-4077,9246-9806,10738-11022,11373-11584,13661-13946,16187-16444,16805-16829,25647-25924,29302,29666-29903		ChinaCDC_N_F:G28881A;G28882A;G28883C,ChinaCDC_N_R:C28977T	89500	0	29903	3000.000000	90.296296	mediocre	2738	10.000000	0.000000	good	0	24.000000	-2.000000	0.000000	good	6.000000		0.000000	good	0		0	0.000000	good		0	0.000000	good
CV195_23_M1_nb63_ru_med/ARTIC/medaka MN908947.3	20I (Alpha, V1)	916.064901	bad	33	10	0	20	3	8465	0	4	C913T,C3037T,C5388A,C5986T,C6318T,T6954C,C9559T,G10193A,A10195T,C13176T,C14676T,C15279T,T16176C,G18397T,A23063T,C23271A,A23403G,C23604A,C23709T,T24506G,G24914C,C27972T,G28048T,A28111G,G28280C,A28281T,T28282A,G28881A,G28882A,G28883C,C28977T,G29260C,C29784T	21765-21770,21992-21994,28271		N:D3L,N:R203K,N:G204R,N:S235F,ORF1a:A1708D,ORF1a:P2018L,ORF1a:I2230T,ORF1a:E3310N,ORF1a:T4304I,ORF1b:V1644L,ORF8:Q27*,ORF8:R52I,ORF8:Y73C,S:N501Y,S:A570D,S:D614G,S:P681H,S:T716I,S:S982A,S:D1118H	S:H69-,S:V70-,S:Y144-	1-342,471,1313-1595,2243-2850,3184-3482,4667-4966,7672-9502,10738-11584,12466-13029,14272-14570,16187-16444,17131-17406,18037-18275,18958-19232,19592-20200,20543-21104,23823-24100,25053-25301,25647-25924,29837-29903		ChinaCDC_N_F:G28881A;G28882A;G28883C,ChinaCDC_N_R:C28977T	89526	0	29903	3000.000000	302.407407	bad	8465	10.000000	0.000000	good	0	24.000000	3.000000	12.500000	good	11.000000		0.000000	good	0		0	0.000000	good		0	0.000000	good
CV195_23_M1_nb63_fr_med/ARTIC/medaka MN908947.3	20I (Alpha, V1)	771.504746	bad	34	10	0	20	3	7786	0	4	C913T,C3037T,C5388A,C5986T,C6318T,T6954C,C8311T,C9559T,G10193A,A10195T,C13176T,C14676T,C15279T,T16176C,G18397T,A23063T,C23271A,A23403G,C23604A,C23709T,T24506G,G24914C,C27972T,G28048T,A28111G,G28280C,A28281T,T28282A,G28881A,G28882A,G28883C,C28977T,G29260C,C29784T	21765-21770,21992-21994,28271		N:D3L,N:R203K,N:G204R,N:S235F,ORF1a:A1708D,ORF1a:P2018L,ORF1a:I2230T,ORF1a:E3310N,ORF1a:T4304I,ORF1b:V1644L,ORF8:Q27*,ORF8:R52I,ORF8:Y73C,S:N501Y,S:A570D,S:D614G,S:P681H,S:T716I,S:S982A,S:D1118H	S:H69-,S:V70-,S:Y144-	1-342,471,1313-1595,2243-2850,3184-3482,4667-4966,7672-8275,8955-9502,10738-11584,12466-13029,14272-14570,16187-16444,17131-17406,18037-18275,18958-19232,19592-20200,20543-21104,23823-24100,25053-25301,25647-25924,29837-29903		ChinaCDC_N_F:G28881A;G28882A;G28883C,ChinaCDC_N_R:C28977T	89522	0	29903	3000.000000	277.259259	bad	7786	10.000000	0.000000	good	0	24.000000	4.000000	16.666667	good	12.000000		0.000000	good	0		0	0.000000	good		0	0.000000	good
CV183_19_M1_nb63_fr_med/ARTIC/medaka MN908947.3	19A	11504.548697	bad	0	0	0	0	0	29260	0	0						2-1595,1944-13625,13920-29903			89709	0	29903	3000.000000	1072.592593	bad	29260	10.000000	0.000000	good	0	24.000000	-8.000000	0.000000	good	0.000000		0.000000	good	0		0	0.000000	good		0	0.000000	good
CV183_19_M1_nb02_fr_med/ARTIC/medaka MN908947.3	19A	11475.964005	bad	0	0	0	0	0	29224	0	0						2-1595,1944-6197,6528-29903			89709	0	29903	3000.000000	1071.259259	bad	29224	10.000000	0.000000	good	0	24.000000	-8.000000	0.000000	good	0.000000		0.000000	good	0		0	0.000000	good		0	0.000000	good
CV183_19_M1_nb93_ru_med/ARTIC/medaka MN908947.3	20H (Beta, V2)	56.270864	mediocre	26	18	0	22	6	339	0	2	G174T,C241T,C1059T,A2692T,C3037T,C3924T,C5100T,G5230T,A10323G,T12134C,C14408T,A21801C,A22206G,G22813T,G23012A,A23063T,A23403G,C23664T,G25563T,C25904T,C26456T,G27870T,C28253T,C28311T,C28887T,C29358T	11288-11296,22283-22291		E:P71L,N:P13L,N:T205I,N:T362I,ORF1a:T265I,ORF1a:P1220L,ORF1a:S1612L,ORF1a:K1655N,ORF1a:K3353R,ORF1a:F3957L,ORF1b:P314L,ORF3a:Q57H,ORF3a:S171L,ORF7b:E39*,ORF9b:P10S,S:D80A,S:D215G,S:K417N,S:E484K,S:N501Y,S:D614G,S:A701V	ORF1a:S3675-,ORF1a:G3676-,ORF1a:F3677-,S:L241-,S:L242-,S:A243-	1-54,22325-22542,29837-29903		ChinaCDC_N_F:C28887T,USCDC_N1_P:C28311T	89537	0	29903	3000.000000	1.444444	good	339	10.000000	0.000000	good	0	24.000000	-3.000000	0.000000	good	5.000000		0.000000	good	0		0	0.000000	good	ORF7b:38	1	75.000000	mediocre
CV183_19_M1_nb93_sa_med/ARTIC/medaka MN908947.3	20H (Beta, V2)	59.476680	mediocre	24	18	0	20	6	785	0	2	G174T,C241T,C1059T,A2692T,C3037T,C3924T,C5100T,G5230T,A10323G,T12134C,C14408T,A21801C,A22206G,G22813T,A23403G,C23664T,G25563T,C25904T,C26456T,G27870T,C28253T,C28311T,C28887T,C29358T	11288-11296,22283-22291		E:P71L,N:P13L,N:T205I,N:T362I,ORF1a:T265I,ORF1a:P1220L,ORF1a:S1612L,ORF1a:K1655N,ORF1a:K3353R,ORF1a:F3957L,ORF1b:P314L,ORF3a:Q57H,ORF3a:S171L,ORF7b:E39*,ORF9b:P10S,S:D80A,S:D215G,S:K417N,S:D614G,S:A701V	ORF1a:S3675-,ORF1a:G3676-,ORF1a:F3677-,S:L241-,S:L242-,S:A243-	1-54,7672-7679,22325-22542,22878-23144,29666-29903		ChinaCDC_N_F:C28887T,USCDC_N1_P:C28311T	89545	0	29903	3000.000000	17.962963	good	785	10.000000	0.000000	good	0	24.000000	-3.000000	0.000000	good	5.000000		0.000000	good	0		0	0.000000	good	ORF7b:38	1	75.000000	mediocre
CV183_19_M1_nb93_fr_med/ARTIC/medaka MN908947.3	20H (Beta, V2)	56.250000	mediocre	26	18	0	22	6	171	0	2	G174T,C241T,C1059T,A2692T,C3037T,C3924T,C5100T,G5230T,A10323G,T12134C,C14408T,A21801C,A22206G,G22813T,G23012A,A23063T,A23403G,C23664T,G25563T,C25904T,C26456T,G27870T,C28253T,C28311T,C28887T,C29358T	11288-11296,22283-22291		E:P71L,N:P13L,N:T205I,N:T362I,ORF1a:T265I,ORF1a:P1220L,ORF1a:S1612L,ORF1a:K1655N,ORF1a:K3353R,ORF1a:F3957L,ORF1b:P314L,ORF3a:Q57H,ORF3a:S171L,ORF7b:E39*,ORF9b:P10S,S:D80A,S:D215G,S:K417N,S:E484K,S:N501Y,S:D614G,S:A701V	ORF1a:S3675-,ORF1a:G3676-,ORF1a:F3677-,S:L241-,S:L242-,S:A243-	1-54,22325-22374,29837-29903		ChinaCDC_N_F:C28887T,USCDC_N1_P:C28311T	89537	0	29903	3000.000000	0.000000	good	171	10.000000	0.000000	good	0	24.000000	-3.000000	0.000000	good	5.000000		0.000000	good	0		0	0.000000	good	ORF7b:38	1	75.000000	mediocre
CV183_19_M1_nb23_fr_med/ARTIC/medaka MN908947.3	19A	11739.321207	bad	0	0	0	0	0	29554	0	0						2-1595,1944-29903			89709	0	29903	3000.000000	1083.481481	bad	29554	10.000000	0.000000	good	0	24.000000	-8.000000	0.000000	good	0.000000		0.000000	good	0		0	0.000000	good		0	0.000000	good
CV183_19_M1_nb21_ru_med/ARTIC/medaka MN908947.3	20B	56.384444	mediocre	25	30	0	16	7	399	0	3	C241T,C3037T,A3852T,C3961T,G7798T,C9072T,C9891T,C10116T,C14408T,G20578A,C21846T,G23012A,T23287C,A23403G,C23604A,C24382T,C25276A,T26767C,G28209T,A28271G,G28881A,G28882A,G28883C,G29553A,C29769T	11288-11296,21992-21994,27887-27901,28896-28898		M:I82T,N:R203K,N:G204R,N:R209G,ORF1a:E1196V,ORF1a:K2511N,ORF1a:T2936I,ORF1a:A3209V,ORF1a:T3284I,ORF1b:P314L,ORF1b:V2371M,ORF8:E106*,S:T95I,S:E484K,S:D614G,S:P681H	N:A208-,ORF1a:S3675-,ORF1a:G3676-,ORF1a:F3677-,ORF8:M1-,ORF8:K2-,S:Y144-	1-54,23823-24100,29837-29903		ChinaCDC_N_F:G28881A;G28882A;G28883C	89489	0	29903	3000.000000	3.666667	good	399	10.000000	0.000000	good	0	24.000000	-3.000000	0.000000	good	5.000000		0.000000	good	0		0	0.000000	good	ORF8:105	1	75.000000	mediocre
CV183_19_M1_nb21_fr_med/ARTIC/medaka MN908947.3	20B	56.250000	mediocre	26	30	0	17	7	121	0	3	C241T,C3037T,A3852T,C3961T,G7798T,C9072T,C9891T,C10116T,C14408T,G20578A,C21846T,G23012A,T23287C,A23403G,C23604A,G23948C,C24382T,C25276A,T26767C,G28209T,A28271G,G28881A,G28882A,G28883C,G29553A,C29769T	11288-11296,21992-21994,27887-27901,28896-28898		M:I82T,N:R203K,N:G204R,N:R209G,ORF1a:E1196V,ORF1a:K2511N,ORF1a:T2936I,ORF1a:A3209V,ORF1a:T3284I,ORF1b:P314L,ORF1b:V2371M,ORF8:E106*,S:T95I,S:E484K,S:D614G,S:P681H,S:D796H	N:A208-,ORF1a:S3675-,ORF1a:G3676-,ORF1a:F3677-,ORF8:M1-,ORF8:K2-,S:Y144-	1-54,29837-29903		ChinaCDC_N_F:G28881A;G28882A;G28883C	89485	0	29903	3000.000000	0.000000	good	121	10.000000	0.000000	good	0	24.000000	-3.000000	0.000000	good	5.000000		0.000000	good	0		0	0.000000	good	ORF8:105	1	75.000000	mediocre
CV183_19_M1_nb21_sa_med/ARTIC/medaka MN908947.3	20B	149.479753	bad	24	30	0	16	7	2907	0	3	C3037T,A3852T,C3961T,G7798T,C9072T,C9891T,C10116T,C14408T,G20578A,C21846T,G23012A,T23287C,A23403G,C23604A,C24382T,C25276A,T26767C,G28209T,A28271G,G28881A,G28882A,G28883C,G29553A,C29769T	11288-11296,21992-21994,27887-27901,28896-28898		M:I82T,N:R203K,N:G204R,N:R209G,ORF1a:E1196V,ORF1a:K2511N,ORF1a:T2936I,ORF1a:A3209V,ORF1a:T3284I,ORF1b:P314L,ORF1b:V2371M,ORF8:E106*,S:T95I,S:E484K,S:D614G,S:P681H	N:A208-,ORF1a:S3675-,ORF1a:G3676-,ORF1a:F3677-,ORF8:M1-,ORF8:K2-,S:Y144-	1-342,6527-7332,9246-9502,10738-11022,13661-13946,14899-15193,19912-20200,23823-24100,24119-24120,29837-29903		ChinaCDC_N_F:G28881A;G28882A;G28883C	89493	0	29903	3000.000000	96.555556	mediocre	2907	10.000000	0.000000	good	0	24.000000	-3.000000	0.000000	good	5.000000		0.000000	good	0		0	0.000000	good	ORF8:105	1	75.000000	mediocre
CV183_19_M1_nb69_sa_med/ARTIC/medaka MN908947.3	20I (Alpha, V1)	54.431605	mediocre	29	19	0	19	6	2292	0	4	C913T,C3037T,C3267T,C5388A,C5986T,T6954C,C14408T,C14676T,T15096C,C15279T,T16176C,A23063T,C23271A,A23403G,C23604A,C23709T,T24506G,G24914C,C27972T,G28048T,A28095T,A28111G,G28280C,A28281T,T28282A,G28881A,G28882A,G28883C,C28977T	11288-11296,21765-21770,21992-21994,28271		N:D3L,N:R203K,N:G204R,N:S235F,ORF1a:T1001I,ORF1a:A1708D,ORF1a:I2230T,ORF1b:P314L,ORF8:Q27*,ORF8:R52I,ORF8:K68*,ORF8:Y73C,S:N501Y,S:A570D,S:D614G,S:P681H,S:T716I,S:S982A,S:D1118H	ORF1a:S3675-,ORF1a:G3676-,ORF1a:F3677-,S:H69-,S:V70-,S:Y144-	1-664,9246-9502,9539,10147-10384,10738-11022,13885-13946,16187-16444,19912-20200,29666-29903		ChinaCDC_N_F:G28881A;G28882A;G28883C,ChinaCDC_N_R:C28977T	89508	0	29903	3000.000000	73.777778	mediocre	2292	10.000000	0.000000	good	0	24.000000	-4.000000	0.000000	good	4.000000		0.000000	good	0		0	0.000000	good		0	0.000000	good
CV183_19_M1_nb69_ru_med/ARTIC/medaka MN908947.3	20I (Alpha, V1)	0.162977	good	30	19	0	20	6	409	0	4	C913T,C3037T,C3267T,C5388A,C5986T,T6954C,A10323G,C14408T,C14676T,T15096C,C15279T,T16176C,A23063T,C23271A,A23403G,C23604A,C23709T,T24506G,G24914C,C27972T,G28048T,A28095T,A28111G,G28280C,A28281T,T28282A,G28881A,G28882A,G28883C,C28977T	11288-11296,21765-21770,21992-21994,28271		N:D3L,N:R203K,N:G204R,N:S235F,ORF1a:T1001I,ORF1a:A1708D,ORF1a:I2230T,ORF1a:K3353R,ORF1b:P314L,ORF8:Q27*,ORF8:R52I,ORF8:K68*,ORF8:Y73C,S:N501Y,S:A570D,S:D614G,S:P681H,S:T716I,S:S982A,S:D1118H	ORF1a:S3675-,ORF1a:G3676-,ORF1a:F3677-,S:H69-,S:V70-,S:Y144-	1-342,29837-29903		ChinaCDC_N_F:G28881A;G28882A;G28883C,ChinaCDC_N_R:C28977T	89504	0	29903	3000.000000	4.037037	good	409	10.000000	0.000000	good	0	24.000000	-3.000000	0.000000	good	5.000000		0.000000	good	0		0	0.000000	good		0	0.000000	good
CV183_19_M1_nb69_fr_med/ARTIC/medaka MN908947.3	20I (Alpha, V1)	0.000000	good	31	19	0	20	6	121	0	4	C241T,C913T,C3037T,C3267T,C5388A,C5986T,T6954C,A10323G,C14408T,C14676T,T15096C,C15279T,T16176C,A23063T,C23271A,A23403G,C23604A,C23709T,T24506G,G24914C,C27972T,G28048T,A28095T,A28111G,G28280C,A28281T,T28282A,G28881A,G28882A,G28883C,C28977T	11288-11296,21765-21770,21992-21994,28271		N:D3L,N:R203K,N:G204R,N:S235F,ORF1a:T1001I,ORF1a:A1708D,ORF1a:I2230T,ORF1a:K3353R,ORF1b:P314L,ORF8:Q27*,ORF8:R52I,ORF8:K68*,ORF8:Y73C,S:N501Y,S:A570D,S:D614G,S:P681H,S:T716I,S:S982A,S:D1118H	ORF1a:S3675-,ORF1a:G3676-,ORF1a:F3677-,S:H69-,S:V70-,S:Y144-	1-54,29837-29903		ChinaCDC_N_F:G28881A;G28882A;G28883C,ChinaCDC_N_R:C28977T	89500	0	29903	3000.000000	0.000000	good	121	10.000000	0.000000	good	0	24.000000	-3.000000	0.000000	good	5.000000		0.000000	good	0		0	0.000000	good		0	0.000000	good
CV183_19_M1_nb20_fr_med/ARTIC/medaka MN908947.3	20B	9671.141975	bad	2	1	0	1	0	26775	0	0	T16176C,T24506G	26260		S:S982A		1-5586,5933-16144,16486-20496,20868-24416,24766-25003,25348-25623,25970-26219,26567-26860,27191-27471,27826-29903			89691	0	29903	3000.000000	980.555556	bad	26775	10.000000	0.000000	good	0	24.000000	-7.000000	0.000000	good	1.000000		0.000000	good	0	E	1	75.000000	mediocre		0	0.000000	good
CV183_19_M1_nb20_ru_med/ARTIC/medaka MN908947.3	20B	10176.610000	bad	1	1	0	1	0	27462	0	0	T24506G	26260		S:S982A		1-5586,5933-20496,20868-24416,24766-25003,25348-26219,26567-26860,27191-27471,27826-29903			89695	0	29903	3000.000000	1006.000000	bad	27462	10.000000	0.000000	good	0	24.000000	-7.000000	0.000000	good	1.000000		0.000000	good	0	E	1	75.000000	mediocre		0	0.000000	good
CV183_19_M1_nb92_sa_med/ARTIC/medaka MN908947.3	20I (Alpha, V1)	20.017339	good	30	19	0	20	6	1508	0	4	C913T,C3037T,C3267T,C5388A,C5986T,T6954C,A10323G,C14408T,C14676T,T15096C,C15279T,T16176C,A23063T,C23271A,A23403G,C23604A,C23709T,T24506G,G24914C,C27972T,G28048T,A28095T,A28111G,G28280C,A28281T,T28282A,G28881A,G28882A,G28883C,C28977T	11288-11296,21765-21770,21992-21994,28271		N:D3L,N:R203K,N:G204R,N:S235F,ORF1a:T1001I,ORF1a:A1708D,ORF1a:I2230T,ORF1a:K3353R,ORF1b:P314L,ORF8:Q27*,ORF8:R52I,ORF8:K68*,ORF8:Y73C,S:N501Y,S:A570D,S:D614G,S:P681H,S:T716I,S:S982A,S:D1118H	ORF1a:S3675-,ORF1a:G3676-,ORF1a:F3677-,S:H69-,S:V70-,S:Y144-	1-342,618-664,2243-2529,13075-13344,13912-13946,19912-20200,29666-29903		ChinaCDC_N_F:G28881A;G28882A;G28883C,ChinaCDC_N_R:C28977T	89504	0	29903	3000.000000	44.740741	mediocre	1508	10.000000	0.000000	good	0	24.000000	-3.000000	0.000000	good	5.000000		0.000000	good	0		0	0.000000	good		0	0.000000	good
CV183_19_M1_nb92_fr_med/ARTIC/medaka MN908947.3	20I (Alpha, V1)	0.000000	good	31	19	0	20	6	121	0	4	C241T,C913T,C3037T,C3267T,C5388A,C5986T,T6954C,A10323G,C14408T,C14676T,T15096C,C15279T,T16176C,A23063T,C23271A,A23403G,C23604A,C23709T,T24506G,G24914C,C27972T,G28048T,A28095T,A28111G,G28280C,A28281T,T28282A,G28881A,G28882A,G28883C,C28977T	11288-11296,21765-21770,21992-21994,28271		N:D3L,N:R203K,N:G204R,N:S235F,ORF1a:T1001I,ORF1a:A1708D,ORF1a:I2230T,ORF1a:K3353R,ORF1b:P314L,ORF8:Q27*,ORF8:R52I,ORF8:K68*,ORF8:Y73C,S:N501Y,S:A570D,S:D614G,S:P681H,S:T716I,S:S982A,S:D1118H	ORF1a:S3675-,ORF1a:G3676-,ORF1a:F3677-,S:H69-,S:V70-,S:Y144-	1-54,29837-29903		ChinaCDC_N_F:G28881A;G28882A;G28883C,ChinaCDC_N_R:C28977T	89500	0	29903	3000.000000	0.000000	good	121	10.000000	0.000000	good	0	24.000000	-3.000000	0.000000	good	5.000000		0.000000	good	0		0	0.000000	good		0	0.000000	good
CV183_19_M1_nb92_ru_med/ARTIC/medaka MN908947.3	20I (Alpha, V1)	0.000000	good	31	19	0	20	6	121	0	4	C241T,C913T,C3037T,C3267T,C5388A,C5986T,T6954C,A10323G,C14408T,C14676T,T15096C,C15279T,T16176C,A23063T,C23271A,A23403G,C23604A,C23709T,T24506G,G24914C,C27972T,G28048T,A28095T,A28111G,G28280C,A28281T,T28282A,G28881A,G28882A,G28883C,C28977T	11288-11296,21765-21770,21992-21994,28271		N:D3L,N:R203K,N:G204R,N:S235F,ORF1a:T1001I,ORF1a:A1708D,ORF1a:I2230T,ORF1a:K3353R,ORF1b:P314L,ORF8:Q27*,ORF8:R52I,ORF8:K68*,ORF8:Y73C,S:N501Y,S:A570D,S:D614G,S:P681H,S:T716I,S:S982A,S:D1118H	ORF1a:S3675-,ORF1a:G3676-,ORF1a:F3677-,S:H69-,S:V70-,S:Y144-	1-54,29837-29903		ChinaCDC_N_F:G28881A;G28882A;G28883C,ChinaCDC_N_R:C28977T	89500	0	29903	3000.000000	0.000000	good	121	10.000000	0.000000	good	0	24.000000	-3.000000	0.000000	good	5.000000		0.000000	good	0		0	0.000000	good		0	0.000000	good
CV183_19_M1_nb85_fr_med/ARTIC/medaka MN908947.3	19A	10432.730919	bad	0	0	0	0	0	27878	0	0						2-1595,1944-4658,4997-6197,6528-10099,10439-13625,13963-21993,22326-29903			89709	0	29903	3000.000000	1021.407407	bad	27878	10.000000	0.000000	good	0	24.000000	-8.000000	0.000000	good	0.000000		0.000000	good	0		0	0.000000	good		0	0.000000	good
CV183_19_M1_nb94_fr_med/ARTIC/medaka MN908947.3	20I (Alpha, V1)	0.000000	good	31	19	0	20	6	121	0	4	C241T,C913T,C3037T,C3267T,C5388A,C5986T,T6954C,A10323G,C14408T,C14676T,T15096C,C15279T,T16176C,A23063T,C23271A,A23403G,C23604A,C23709T,T24506G,G24914C,C27972T,G28048T,A28095T,A28111G,G28280C,A28281T,T28282A,G28881A,G28882A,G28883C,C28977T	11288-11296,21765-21770,21992-21994,28271		N:D3L,N:R203K,N:G204R,N:S235F,ORF1a:T1001I,ORF1a:A1708D,ORF1a:I2230T,ORF1a:K3353R,ORF1b:P314L,ORF8:Q27*,ORF8:R52I,ORF8:K68*,ORF8:Y73C,S:N501Y,S:A570D,S:D614G,S:P681H,S:T716I,S:S982A,S:D1118H	ORF1a:S3675-,ORF1a:G3676-,ORF1a:F3677-,S:H69-,S:V70-,S:Y144-	1-54,29837-29903		ChinaCDC_N_F:G28881A;G28882A;G28883C,ChinaCDC_N_R:C28977T	89500	0	29903	3000.000000	0.000000	good	121	10.000000	0.000000	good	0	24.000000	-3.000000	0.000000	good	5.000000		0.000000	good	0		0	0.000000	good		0	0.000000	good
CV183_19_M1_nb94_sa_med/ARTIC/medaka MN908947.3	20I (Alpha, V1)	114.331536	bad	29	19	0	19	6	3187	0	4	C913T,C3037T,C3267T,C5388A,C5986T,A10323G,C14408T,C14676T,T15096C,C15279T,T16176C,A23063T,C23271A,A23403G,C23604A,C23709T,T24506G,G24914C,C27972T,G28048T,A28095T,A28111G,G28280C,A28281T,T28282A,G28881A,G28882A,G28883C,C28977T	11288-11296,21765-21770,21992-21994,28271		N:D3L,N:R203K,N:G204R,N:S235F,ORF1a:T1001I,ORF1a:A1708D,ORF1a:K3353R,ORF1b:P314L,ORF8:Q27*,ORF8:R52I,ORF8:K68*,ORF8:Y73C,S:N501Y,S:A570D,S:D614G,S:P681H,S:T716I,S:S982A,S:D1118H	ORF1a:S3675-,ORF1a:G3676-,ORF1a:F3677-,S:H69-,S:V70-,S:Y144-	1-342,6527-7332,9246-9502,10738-11022,11373-11584,13661-13946,15137-15193,16187-16444,19912-20200,23823-24100,25647-25696,29837-29903		ChinaCDC_N_F:G28881A;G28882A;G28883C,ChinaCDC_N_R:C28977T	89508	0	29903	3000.000000	106.925926	bad	3187	10.000000	0.000000	good	0	24.000000	-3.000000	0.000000	good	5.000000		0.000000	good	0		0	0.000000	good		0	0.000000	good
CV183_19_M1_nb94_ru_med/ARTIC/medaka MN908947.3	20I (Alpha, V1)	0.000000	good	31	19	0	20	6	121	0	4	C241T,C913T,C3037T,C3267T,C5388A,C5986T,T6954C,A10323G,C14408T,C14676T,T15096C,C15279T,T16176C,A23063T,C23271A,A23403G,C23604A,C23709T,T24506G,G24914C,C27972T,G28048T,A28095T,A28111G,G28280C,A28281T,T28282A,G28881A,G28882A,G28883C,C28977T	11288-11296,21765-21770,21992-21994,28271		N:D3L,N:R203K,N:G204R,N:S235F,ORF1a:T1001I,ORF1a:A1708D,ORF1a:I2230T,ORF1a:K3353R,ORF1b:P314L,ORF8:Q27*,ORF8:R52I,ORF8:K68*,ORF8:Y73C,S:N501Y,S:A570D,S:D614G,S:P681H,S:T716I,S:S982A,S:D1118H	ORF1a:S3675-,ORF1a:G3676-,ORF1a:F3677-,S:H69-,S:V70-,S:Y144-	1-54,29837-29903		ChinaCDC_N_F:G28881A;G28882A;G28883C,ChinaCDC_N_R:C28977T	89500	0	29903	3000.000000	0.000000	good	121	10.000000	0.000000	good	0	24.000000	-3.000000	0.000000	good	5.000000		0.000000	good	0		0	0.000000	good		0	0.000000	good
CV183_19_M1_nb80_sa_med/ARTIC/medaka MN908947.3	20I (Alpha, V1)	115.443086	bad	30	19	0	19	6	3201	0	4	C913T,C3037T,C3267T,C5388A,C5986T,T6954C,C14408T,C14676T,T15096C,C15279T,T16176C,A23063T,C23271A,A23403G,C23604A,C23709T,T24506G,G24914C,T25434C,C27972T,G28048T,A28095T,A28111G,G28280C,A28281T,T28282A,G28881A,G28882A,G28883C,C28977T	11288-11296,21765-21770,21992-21994,28271		N:D3L,N:R203K,N:G204R,N:S235F,ORF1a:T1001I,ORF1a:A1708D,ORF1a:I2230T,ORF1b:P314L,ORF8:Q27*,ORF8:R52I,ORF8:K68*,ORF8:Y73C,S:N501Y,S:A570D,S:D614G,S:P681H,S:T716I,S:S982A,S:D1118H	ORF1a:S3675-,ORF1a:G3676-,ORF1a:F3677-,S:H69-,S:V70-,S:Y144-	1-342,2243-2529,7093-7332,9246-9529,10147-10384,10738-11022,11373-11584,12780-13029,13912-13946,16187-16444,18037-18275,19912-20200,25647-25650,29666-29903		ChinaCDC_N_F:G28881A;G28882A;G28883C,ChinaCDC_N_R:C28977T	89504	0	29903	3000.000000	107.444444	bad	3201	10.000000	0.000000	good	0	24.000000	-3.000000	0.000000	good	5.000000		0.000000	good	0		0	0.000000	good		0	0.000000	good
CV183_19_M1_nb80_ru_med/ARTIC/medaka MN908947.3	20I (Alpha, V1)	115.443086	bad	30	19	0	19	6	3201	0	4	C913T,C3037T,C3267T,C5388A,C5986T,T6954C,C14408T,C14676T,T15096C,C15279T,T16176C,A23063T,C23271A,A23403G,C23604A,C23709T,T24506G,G24914C,T25434C,C27972T,G28048T,A28095T,A28111G,G28280C,A28281T,T28282A,G28881A,G28882A,G28883C,C28977T	11288-11296,21765-21770,21992-21994,28271		N:D3L,N:R203K,N:G204R,N:S235F,ORF1a:T1001I,ORF1a:A1708D,ORF1a:I2230T,ORF1b:P314L,ORF8:Q27*,ORF8:R52I,ORF8:K68*,ORF8:Y73C,S:N501Y,S:A570D,S:D614G,S:P681H,S:T716I,S:S982A,S:D1118H	ORF1a:S3675-,ORF1a:G3676-,ORF1a:F3677-,S:H69-,S:V70-,S:Y144-	1-342,2243-2529,7093-7332,9246-9529,10147-10384,10738-11022,11373-11584,12780-13029,13912-13946,16187-16444,18037-18275,19912-20200,25647-25650,29666-29903		ChinaCDC_N_F:G28881A;G28882A;G28883C,ChinaCDC_N_R:C28977T	89504	0	29903	3000.000000	107.444444	bad	3201	10.000000	0.000000	good	0	24.000000	-3.000000	0.000000	good	5.000000		0.000000	good	0		0	0.000000	good		0	0.000000	good
CV183_19_M1_nb80_fr_med/ARTIC/medaka MN908947.3	20I (Alpha, V1)	17.453827	good	31	19	0	19	6	1428	0	4	C241T,C913T,C3037T,C3267T,C5388A,C5986T,T6954C,C14408T,C14676T,T15096C,C15279T,T16176C,A23063T,C23271A,A23403G,C23604A,C23709T,T24506G,G24914C,T25434C,C27972T,G28048T,A28095T,A28111G,G28280C,A28281T,T28282A,G28881A,G28882A,G28883C,C28977T	11288-11296,21765-21770,21992-21994,28271		N:D3L,N:R203K,N:G204R,N:S235F,ORF1a:T1001I,ORF1a:A1708D,ORF1a:I2230T,ORF1b:P314L,ORF8:Q27*,ORF8:R52I,ORF8:K68*,ORF8:Y73C,S:N501Y,S:A570D,S:D614G,S:P681H,S:T716I,S:S982A,S:D1118H	ORF1a:S3675-,ORF1a:G3676-,ORF1a:F3677-,S:H69-,S:V70-,S:Y144-	1-54,2243-2529,10147-10384,10738-11022,16187-16444,18037-18275,29837-29903		ChinaCDC_N_F:G28881A;G28882A;G28883C,ChinaCDC_N_R:C28977T	89500	0	29903	3000.000000	41.777778	mediocre	1428	10.000000	0.000000	good	0	24.000000	-3.000000	0.000000	good	5.000000		0.000000	good	0		0	0.000000	good		0	0.000000	good
CV183_19_M1_nb13_fr_med/ARTIC/medaka MN908947.3	19A	11210.888121	bad	0	0	0	0	0	28888	0	0						2-1595,1944-6197,6528-22542,22879-29903			89709	0	29903	3000.000000	1058.814815	bad	28888	10.000000	0.000000	good	0	24.000000	-8.000000	0.000000	good	0.000000		0.000000	good	0		0	0.000000	good		0	0.000000	good
CV183_19_M1_nb49_fr_med/ARTIC/medaka MN908947.3	19A	11753.772071	bad	0	9	0	0	3	29572	0	0		21765-21770,21992-21994			S:H69-,S:V70-,S:Y144-	1-21682,22014-29903			89667	0	29903	3000.000000	1084.148148	bad	29572	10.000000	0.000000	good	0	24.000000	-6.000000	0.000000	good	2.000000		0.000000	good	0		0	0.000000	good		0	0.000000	good
CV183_19_M1_nb08_fr_med/ARTIC/medaka MN908947.3	20B	8727.711605	bad	6	0	0	4	0	25524	0	4	C5388A,T16176C,G28881A,G28882A,G28883C,C28977T			N:R203K,N:G204R,N:S235F,ORF1a:A1708D		1-5287,5621-7058,7390-10384,10738-15851,16187-16444,16780,17131-20200,20543-22542,22878-24100,24444-26542,26891-28416,29042-29316,29666-29903		ChinaCDC_N_F:G28881A;G28882A;G28883C,ChinaCDC_N_R:C28977T	89685	0	29903	3000.000000	934.222222	bad	25524	10.000000	0.000000	good	0	24.000000	-8.000000	0.000000	good	0.000000		0.000000	good	0		0	0.000000	good		0	0.000000	good
CV183_19_M1_nb08_ru_med/ARTIC/medaka MN908947.3	20B	9193.258491	bad	5	0	0	3	0	26188	0	4	T16176C,G28881A,G28882A,G28883C,C28977T			N:R203K,N:G204R,N:S235F		1-10384,10738-15851,16187-16444,16780,17131-20200,20543-22542,22878-24100,24444-26542,26891-28416,29042-29316,29666-29903		ChinaCDC_N_F:G28881A;G28882A;G28883C,ChinaCDC_N_R:C28977T	89689	0	29903	3000.000000	958.814815	bad	26188	10.000000	0.000000	good	0	24.000000	-8.000000	0.000000	good	0.000000		0.000000	good	0		0	0.000000	good		0	0.000000	good
CV183_19_M1_nb09_ru_med/ARTIC/medaka MN908947.3	20I (Alpha, V1)	1763.862514	bad	25	19	0	18	6	11639	0	4	C3267T,C5388A,C5986T,C9693T,C14408T,C14676T,C15279T,G15906T,T16176C,G18079T,A23063T,C23271A,A23403G,C23604A,C23709T,T24506G,G24914C,A27599G,G28280C,A28281T,T28282A,G28881A,G28882A,G28883C,C28977T	11288-11296,21765-21770,21992-21994,28271		N:D3L,N:R203K,N:G204R,N:S235F,ORF1a:T1001I,ORF1a:A1708D,ORF1a:A3143V,ORF1b:P314L,ORF1b:Q813H,ORF1b:V1538L,ORF7a:D69G,S:N501Y,S:A570D,S:D614G,S:P681H,S:T716I,S:S982A,S:D1118H	ORF1a:S3675-,ORF1a:G3676-,ORF1a:F3677-,S:H69-,S:V70-,S:Y144-	1-965,1313-1595,1943-2529,2881-3166,3508-3795,4069-4658,4996-5287,5621-5894,6248-9502,10738-11022,11373-11584,11928-12133,13661-13946,16187-16444,16805-17087,18651-19570,21428-21682,23823-24100,25053-26542,27826-28104,29837-29903		ChinaCDC_N_F:G28881A;G28882A;G28883C,ChinaCDC_N_R:C28977T	89524	0	29903	3000.000000	419.962963	bad	11639	10.000000	0.000000	good	0	24.000000	1.000000	4.166667	good	9.000000		0.000000	good	0		0	0.000000	good		0	0.000000	good
CV183_19_M1_nb09_fr_med/ARTIC/medaka MN908947.3	20I (Alpha, V1)	1421.184366	bad	26	19	0	18	6	10478	0	4	C241T,C3267T,C5388A,C5986T,C9693T,C14408T,C14676T,C15279T,G15906T,T16176C,G18079T,A23063T,C23271A,A23403G,C23604A,C23709T,T24506G,G24914C,A27599G,G28280C,A28281T,T28282A,G28881A,G28882A,G28883C,C28977T	11288-11296,21765-21770,21992-21994,28271		N:D3L,N:R203K,N:G204R,N:S235F,ORF1a:T1001I,ORF1a:A1708D,ORF1a:A3143V,ORF1b:P314L,ORF1b:Q813H,ORF1b:V1538L,ORF7a:D69G,S:N501Y,S:A570D,S:D614G,S:P681H,S:T716I,S:S982A,S:D1118H	ORF1a:S3675-,ORF1a:G3676-,ORF1a:F3677-,S:H69-,S:V70-,S:Y144-	1-54,386-965,1313-1595,1943-2529,2881-3166,3508-3795,4143-4658,4996-5287,5621-5894,6248-9502,10738-11022,11928-12133,16805-17087,18651-19570,21428-21682,23823-24100,25053-26542,27826-28104,29837-29903		ChinaCDC_N_F:G28881A;G28882A;G28883C,ChinaCDC_N_R:C28977T	89520	0	29903	3000.000000	376.962963	bad	10478	10.000000	0.000000	good	0	24.000000	1.000000	4.166667	good	9.000000		0.000000	good	0		0	0.000000	good		0	0.000000	good
CV183_19_M1_nb81_ru_med/ARTIC/medaka MN908947.3	20I (Alpha, V1)	2.129438	good	31	19	0	21	6	694	0	4	C913T,C3037T,C3267T,C5388A,C5986T,T6954C,A10323G,C14408T,C14676T,T15096C,C15279T,T16176C,C21618T,A23063T,C23271A,A23403G,C23604A,C23709T,T24506G,G24914C,C27972T,G28048T,A28095T,A28111G,G28280C,A28281T,T28282A,G28881A,G28882A,G28883C,C28977T	11288-11296,21765-21770,21992-21994,28271		N:D3L,N:R203K,N:G204R,N:S235F,ORF1a:T1001I,ORF1a:A1708D,ORF1a:I2230T,ORF1a:K3353R,ORF1b:P314L,ORF8:Q27*,ORF8:R52I,ORF8:K68*,ORF8:Y73C,S:T19I,S:N501Y,S:A570D,S:D614G,S:P681H,S:T716I,S:S982A,S:D1118H	ORF1a:S3675-,ORF1a:G3676-,ORF1a:F3677-,S:H69-,S:V70-,S:Y144-	1-342,10738-11022,29837-29903		ChinaCDC_N_F:G28881A;G28882A;G28883C,ChinaCDC_N_R:C28977T	89500	0	29903	3000.000000	14.592593	good	694	10.000000	0.000000	good	0	24.000000	-2.000000	0.000000	good	6.000000		0.000000	good	0		0	0.000000	good		0	0.000000	good
CV183_19_M1_nb81_sa_med/ARTIC/medaka MN908947.3	20I (Alpha, V1)	102.609396	bad	31	19	0	21	6	3035	0	4	C913T,C3037T,C3267T,C5388A,C5986T,T6954C,A10323G,C14408T,C14676T,T15096C,C15279T,T16176C,C21618T,A23063T,C23271A,A23403G,C23604A,C23709T,T24506G,G24914C,C27972T,G28048T,A28095T,A28111G,G28280C,A28281T,T28282A,G28881A,G28882A,G28883C,C28977T	11288-11296,21765-21770,21992-21994,28271		N:D3L,N:R203K,N:G204R,N:S235F,ORF1a:T1001I,ORF1a:A1708D,ORF1a:I2230T,ORF1a:K3353R,ORF1b:P314L,ORF8:Q27*,ORF8:R52I,ORF8:K68*,ORF8:Y73C,S:T19I,S:N501Y,S:A570D,S:D614G,S:P681H,S:T716I,S:S982A,S:D1118H	ORF1a:S3675-,ORF1a:G3676-,ORF1a:F3677-,S:H69-,S:V70-,S:Y144-	1-664,3827-4077,9246-9502,10357-10384,10738-11022,11373-11584,13661-13946,16187-16444,23823-24100,25647-25924,29666-29903		ChinaCDC_N_F:G28881A;G28882A;G28883C,ChinaCDC_N_R:C28977T	89500	0	29903	3000.000000	101.296296	bad	3035	10.000000	0.000000	good	0	24.000000	-2.000000	0.000000	good	6.000000		0.000000	good	0		0	0.000000	good		0	0.000000	good
CV183_19_M1_nb81_fr_med/ARTIC/medaka MN908947.3	20I (Alpha, V1)	0.154129	good	32	19	0	21	6	406	0	4	C241T,C913T,C3037T,C3267T,C5388A,C5986T,T6954C,A10323G,C14408T,C14676T,T15096C,C15279T,T16176C,C21618T,A23063T,C23271A,A23403G,C23604A,C23709T,T24506G,G24914C,C27972T,G28048T,A28095T,A28111G,G28280C,A28281T,T28282A,G28881A,G28882A,G28883C,C28977T	11288-11296,21765-21770,21992-21994,28271		N:D3L,N:R203K,N:G204R,N:S235F,ORF1a:T1001I,ORF1a:A1708D,ORF1a:I2230T,ORF1a:K3353R,ORF1b:P314L,ORF8:Q27*,ORF8:R52I,ORF8:K68*,ORF8:Y73C,S:T19I,S:N501Y,S:A570D,S:D614G,S:P681H,S:T716I,S:S982A,S:D1118H	ORF1a:S3675-,ORF1a:G3676-,ORF1a:F3677-,S:H69-,S:V70-,S:Y144-	1-54,10738-11022,29837-29903		ChinaCDC_N_F:G28881A;G28882A;G28883C,ChinaCDC_N_R:C28977T	89496	0	29903	3000.000000	3.925926	good	406	10.000000	0.000000	good	0	24.000000	-2.000000	0.000000	good	6.000000		0.000000	good	0		0	0.000000	good		0	0.000000	good
CV183_19_M1_nb78_fr_med/ARTIC/medaka MN908947.3	19A	11213.241166	bad	0	0	0	0	0	28891	0	0						2-1595,1944-4077,4404-13625,13963-29903			89709	0	29903	3000.000000	1058.925926	bad	28891	10.000000	0.000000	good	0	24.000000	-8.000000	0.000000	good	0.000000		0.000000	good	0		0	0.000000	good		0	0.000000	good
CV183_19_M1_nb57_sa_med/ARTIC/medaka MN908947.3	20I (Alpha, V1)	26.010000	good	30	19	0	20	6	1677	0	4	C913T,C3037T,C3267T,C5388A,C5986T,T6954C,A10323G,C14408T,C14676T,T15096C,C15279T,T16176C,A23063T,C23271A,A23403G,C23604A,C23709T,T24506G,G24914C,C27972T,G28048T,A28095T,A28111G,G28280C,A28281T,T28282A,G28881A,G28882A,G28883C,C28977T	11288-11296,21765-21770,21992-21994,28271		N:D3L,N:R203K,N:G204R,N:S235F,ORF1a:T1001I,ORF1a:A1708D,ORF1a:I2230T,ORF1a:K3353R,ORF1b:P314L,ORF8:Q27*,ORF8:R52I,ORF8:K68*,ORF8:Y73C,S:N501Y,S:A570D,S:D614G,S:P681H,S:T716I,S:S982A,S:D1118H	ORF1a:S3675-,ORF1a:G3676-,ORF1a:F3677-,S:H69-,S:V70-,S:Y144-	1-342,9246-9502,13075-13344,16187-16444,25647-25924,29632-29903		ChinaCDC_N_F:G28881A;G28882A;G28883C,ChinaCDC_N_R:C28977T	89504	0	29903	3000.000000	51.000000	mediocre	1677	10.000000	0.000000	good	0	24.000000	-3.000000	0.000000	good	5.000000		0.000000	good	0		0	0.000000	good		0	0.000000	good
CV183_19_M1_nb57_ru_med/ARTIC/medaka MN908947.3	20I (Alpha, V1)	0.000000	good	31	19	0	20	6	121	0	4	C241T,C913T,C3037T,C3267T,C5388A,C5986T,T6954C,A10323G,C14408T,C14676T,T15096C,C15279T,T16176C,A23063T,C23271A,A23403G,C23604A,C23709T,T24506G,G24914C,C27972T,G28048T,A28095T,A28111G,G28280C,A28281T,T28282A,G28881A,G28882A,G28883C,C28977T	11288-11296,21765-21770,21992-21994,28271		N:D3L,N:R203K,N:G204R,N:S235F,ORF1a:T1001I,ORF1a:A1708D,ORF1a:I2230T,ORF1a:K3353R,ORF1b:P314L,ORF8:Q27*,ORF8:R52I,ORF8:K68*,ORF8:Y73C,S:N501Y,S:A570D,S:D614G,S:P681H,S:T716I,S:S982A,S:D1118H	ORF1a:S3675-,ORF1a:G3676-,ORF1a:F3677-,S:H69-,S:V70-,S:Y144-	1-54,29837-29903		ChinaCDC_N_F:G28881A;G28882A;G28883C,ChinaCDC_N_R:C28977T	89500	0	29903	3000.000000	0.000000	good	121	10.000000	0.000000	good	0	24.000000	-3.000000	0.000000	good	5.000000		0.000000	good	0		0	0.000000	good		0	0.000000	good
CV183_19_M1_nb57_fr_med/ARTIC/medaka MN908947.3	20I (Alpha, V1)	0.000000	good	31	19	0	20	6	121	0	4	C241T,C913T,C3037T,C3267T,C5388A,C5986T,T6954C,A10323G,C14408T,C14676T,T15096C,C15279T,T16176C,A23063T,C23271A,A23403G,C23604A,C23709T,T24506G,G24914C,C27972T,G28048T,A28095T,A28111G,G28280C,A28281T,T28282A,G28881A,G28882A,G28883C,C28977T	11288-11296,21765-21770,21992-21994,28271		N:D3L,N:R203K,N:G204R,N:S235F,ORF1a:T1001I,ORF1a:A1708D,ORF1a:I2230T,ORF1a:K3353R,ORF1b:P314L,ORF8:Q27*,ORF8:R52I,ORF8:K68*,ORF8:Y73C,S:N501Y,S:A570D,S:D614G,S:P681H,S:T716I,S:S982A,S:D1118H	ORF1a:S3675-,ORF1a:G3676-,ORF1a:F3677-,S:H69-,S:V70-,S:Y144-	1-54,29837-29903		ChinaCDC_N_F:G28881A;G28882A;G28883C,ChinaCDC_N_R:C28977T	89500	0	29903	3000.000000	0.000000	good	121	10.000000	0.000000	good	0	24.000000	-3.000000	0.000000	good	5.000000		0.000000	good	0		0	0.000000	good		0	0.000000	good
CV183_19_M1_nb56_fr_med/ARTIC/medaka MN908947.3	20I (Alpha, V1)	8289.765281	bad	7	0	0	6	0	24883	0	0	T15096C,T24506G,G26995T,C27972T,G28048T,A28095T,A28111G			M:R158L,ORF8:Q27*,ORF8:R52I,ORF8:K68*,ORF8:Y73C,S:S982A		1-1264,1624-3482,4143-6197,6527-12732,13075-13625,13962-14895,15225-16444,16805-17406,17739-18618,18958-24416,24766-26860,28146-29903			89681	0	29903	3000.000000	910.481481	bad	24883	10.000000	0.000000	good	0	24.000000	-7.000000	0.000000	good	1.000000		0.000000	good	0		0	0.000000	good		0	0.000000	good
CV183_19_M1_nb56_ru_med/ARTIC/medaka MN908947.3	20I (Alpha, V1)	8517.922647	bad	7	0	0	6	0	25219	0	0	T15096C,T24506G,G26995T,C27972T,G28048T,A28095T,A28111G			M:R158L,ORF8:Q27*,ORF8:R52I,ORF8:K68*,ORF8:Y73C,S:S982A		1-1264,1624-3482,4143-6197,6527-12732,13075-14895,15225-16444,16805-17406,17739-18618,18958-24416,24766-26860,28146-29903			89681	0	29903	3000.000000	922.925926	bad	25219	10.000000	0.000000	good	0	24.000000	-7.000000	0.000000	good	1.000000		0.000000	good	0		0	0.000000	good		0	0.000000	good
CV183_19_M1_nb25_fr_med/ARTIC/medaka MN908947.3	19A	11753.772071	bad	0	9	0	0	3	29572	0	0		21765-21770,21992-21994			S:H69-,S:V70-,S:Y144-	1-21682,22014-29903			89667	0	29903	3000.000000	1084.148148	bad	29572	10.000000	0.000000	good	0	24.000000	-6.000000	0.000000	good	2.000000		0.000000	good	0		0	0.000000	good		0	0.000000	good
CV183_19_M1_nb44_fr_med/ARTIC/medaka MN908947.3	20I (Alpha, V1)	0.000000	good	31	19	0	20	6	121	0	4	C241T,C913T,C3037T,C3267T,C5388A,C5986T,T6954C,A10323G,C14408T,C14676T,T15096C,C15279T,T16176C,A23063T,C23271A,A23403G,C23604A,C23709T,T24506G,G24914C,C27972T,G28048T,A28095T,A28111G,G28280C,A28281T,T28282A,G28881A,G28882A,G28883C,C28977T	11288-11296,21765-21770,21992-21994,28271		N:D3L,N:R203K,N:G204R,N:S235F,ORF1a:T1001I,ORF1a:A1708D,ORF1a:I2230T,ORF1a:K3353R,ORF1b:P314L,ORF8:Q27*,ORF8:R52I,ORF8:K68*,ORF8:Y73C,S:N501Y,S:A570D,S:D614G,S:P681H,S:T716I,S:S982A,S:D1118H	ORF1a:S3675-,ORF1a:G3676-,ORF1a:F3677-,S:H69-,S:V70-,S:Y144-	1-54,29837-29903		ChinaCDC_N_F:G28881A;G28882A;G28883C,ChinaCDC_N_R:C28977T	89500	0	29903	3000.000000	0.000000	good	121	10.000000	0.000000	good	0	24.000000	-3.000000	0.000000	good	5.000000		0.000000	good	0		0	0.000000	good		0	0.000000	good
CV183_19_M1_nb44_sa_med/ARTIC/medaka MN908947.3	20I (Alpha, V1)	10.646927	good	29	19	0	18	6	1181	0	4	C241T,C913T,C3037T,C3267T,C5388A,C5986T,T6954C,C14408T,C14676T,T15096C,C15279T,T16176C,A23063T,C23271A,A23403G,C23604A,C23709T,G24914C,C27972T,G28048T,A28095T,A28111G,G28280C,A28281T,T28282A,G28881A,G28882A,G28883C,C28977T	11288-11296,21765-21770,21992-21994,28271		N:D3L,N:R203K,N:G204R,N:S235F,ORF1a:T1001I,ORF1a:A1708D,ORF1a:I2230T,ORF1b:P314L,ORF8:Q27*,ORF8:R52I,ORF8:K68*,ORF8:Y73C,S:N501Y,S:A570D,S:D614G,S:P681H,S:T716I,S:D1118H	ORF1a:S3675-,ORF1a:G3676-,ORF1a:F3677-,S:H69-,S:V70-,S:Y144-	1-54,1624-1897,10147-10384,13075-13344,24444-24721,29837-29903		ChinaCDC_N_F:G28881A;G28882A;G28883C,ChinaCDC_N_R:C28977T	89508	0	29903	3000.000000	32.629630	mediocre	1181	10.000000	0.000000	good	0	24.000000	-4.000000	0.000000	good	4.000000		0.000000	good	0		0	0.000000	good		0	0.000000	good
CV183_19_M1_nb44_ru_med/ARTIC/medaka MN908947.3	20I (Alpha, V1)	0.000000	good	31	19	0	20	6	121	0	4	C241T,C913T,C3037T,C3267T,C5388A,C5986T,T6954C,A10323G,C14408T,C14676T,T15096C,C15279T,T16176C,A23063T,C23271A,A23403G,C23604A,C23709T,T24506G,G24914C,C27972T,G28048T,A28095T,A28111G,G28280C,A28281T,T28282A,G28881A,G28882A,G28883C,C28977T	11288-11296,21765-21770,21992-21994,28271		N:D3L,N:R203K,N:G204R,N:S235F,ORF1a:T1001I,ORF1a:A1708D,ORF1a:I2230T,ORF1a:K3353R,ORF1b:P314L,ORF8:Q27*,ORF8:R52I,ORF8:K68*,ORF8:Y73C,S:N501Y,S:A570D,S:D614G,S:P681H,S:T716I,S:S982A,S:D1118H	ORF1a:S3675-,ORF1a:G3676-,ORF1a:F3677-,S:H69-,S:V70-,S:Y144-	1-54,29837-29903		ChinaCDC_N_F:G28881A;G28882A;G28883C,ChinaCDC_N_R:C28977T	89500	0	29903	3000.000000	0.000000	good	121	10.000000	0.000000	good	0	24.000000	-3.000000	0.000000	good	5.000000		0.000000	good	0		0	0.000000	good		0	0.000000	good
CV183_19_M1_nb32_ru_med/ARTIC/medaka MN908947.3	20B	10938.835679	bad	4	0	0	4	0	28539	0	0	G18292T,C27972T,G28048T,A28111G			ORF1b:A1609S,ORF8:Q27*,ORF8:R52I,ORF8:Y73C		1-4966,5297-17993,18325-25924,26291-27808,28146-29903			89693	0	29903	3000.000000	1045.888889	bad	28539	10.000000	0.000000	good	0	24.000000	-7.000000	0.000000	good	1.000000		0.000000	good	0		0	0.000000	good		0	0.000000	good
CV183_19_M1_nb32_fr_med/ARTIC/medaka MN908947.3	20B	10938.835679	bad	4	0	0	4	0	28539	0	0	G18292T,C27972T,G28048T,A28111G			ORF1b:A1609S,ORF8:Q27*,ORF8:R52I,ORF8:Y73C		1-4966,5297-17993,18325-25924,26291-27808,28146-29903			89693	0	29903	3000.000000	1045.888889	bad	28539	10.000000	0.000000	good	0	24.000000	-7.000000	0.000000	good	1.000000		0.000000	good	0		0	0.000000	good		0	0.000000	good
CV183_19_M1_nb68_ru_med/ARTIC/medaka MN908947.3	20I (Alpha, V1)	0.157051	good	32	19	0	20	6	407	0	4	C241T,G714T,C913T,C3037T,C3267T,C5388A,C5986T,T6954C,G10193A,A10195T,C14408T,C14676T,C15279T,T16176C,A23063T,C23271A,A23403G,C23604A,C23709T,T24506G,G24914C,C27972T,G28048T,A28111G,G28280C,A28281T,T28282A,G28881A,G28882A,G28883C,C28977T,G29736T	11288-11296,21765-21770,21992-21994,28271		N:D3L,N:R203K,N:G204R,N:S235F,ORF1a:G150V,ORF1a:T1001I,ORF1a:A1708D,ORF1a:I2230T,ORF1a:E3310N,ORF1b:P314L,ORF8:Q27*,ORF8:R52I,ORF8:Y73C,S:N501Y,S:A570D,S:D614G,S:P681H,S:T716I,S:S982A,S:D1118H	ORF1a:S3675-,ORF1a:G3676-,ORF1a:F3677-,S:H69-,S:V70-,S:Y144-	1-54,1628,10738-11022,29837-29903		ChinaCDC_N_F:G28881A;G28882A;G28883C,ChinaCDC_N_R:C28977T	89496	0	29903	3000.000000	3.962963	good	407	10.000000	0.000000	good	0	24.000000	0.000000	0.000000	good	8.000000		0.000000	good	0		0	0.000000	good		0	0.000000	good
CV183_19_M1_nb68_sa_med/ARTIC/medaka MN908947.3	20I (Alpha, V1)	102.459383	bad	28	19	0	19	6	3033	0	4	G714T,C913T,C3037T,C3267T,C5388A,C5986T,T6954C,C14408T,C14676T,C15279T,T16176C,A23063T,C23271A,A23403G,C23604A,C23709T,T24506G,G24914C,C27972T,G28048T,A28111G,G28280C,A28281T,T28282A,G28881A,G28882A,G28883C,C28977T	11288-11296,21765-21770,21992-21994,28271		N:D3L,N:R203K,N:G204R,N:S235F,ORF1a:G150V,ORF1a:T1001I,ORF1a:A1708D,ORF1a:I2230T,ORF1b:P314L,ORF8:Q27*,ORF8:R52I,ORF8:Y73C,S:N501Y,S:A570D,S:D614G,S:P681H,S:T716I,S:S982A,S:D1118H	ORF1a:S3675-,ORF1a:G3676-,ORF1a:F3677-,S:H69-,S:V70-,S:Y144-	1-664,7093-7332,9246-9502,10147-10384,10738-11022,13661-13946,16187-16444,19912-20200,25647-25924,29666-29903		ChinaCDC_N_F:G28881A;G28882A;G28883C,ChinaCDC_N_R:C28977T	89512	0	29903	3000.000000	101.222222	bad	3033	10.000000	0.000000	good	0	24.000000	-3.000000	0.000000	good	5.000000		0.000000	good	0		0	0.000000	good		0	0.000000	good
CV183_19_M1_nb68_fr_med/ARTIC/medaka MN908947.3	20I (Alpha, V1)	0.000000	good	32	19	0	20	6	121	0	4	C241T,G714T,C913T,C3037T,C3267T,C5388A,C5986T,T6954C,G10193A,A10195T,C14408T,C14676T,C15279T,T16176C,A23063T,C23271A,A23403G,C23604A,C23709T,T24506G,G24914C,C27972T,G28048T,A28111G,G28280C,A28281T,T28282A,G28881A,G28882A,G28883C,C28977T,G29736T	11288-11296,21765-21770,21992-21994,28271		N:D3L,N:R203K,N:G204R,N:S235F,ORF1a:G150V,ORF1a:T1001I,ORF1a:A1708D,ORF1a:I2230T,ORF1a:E3310N,ORF1b:P314L,ORF8:Q27*,ORF8:R52I,ORF8:Y73C,S:N501Y,S:A570D,S:D614G,S:P681H,S:T716I,S:S982A,S:D1118H	ORF1a:S3675-,ORF1a:G3676-,ORF1a:F3677-,S:H69-,S:V70-,S:Y144-	1-54,29837-29903		ChinaCDC_N_F:G28881A;G28882A;G28883C,ChinaCDC_N_R:C28977T	89496	0	29903	3000.000000	0.000000	good	121	10.000000	0.000000	good	0	24.000000	0.000000	0.000000	good	8.000000		0.000000	good	0		0	0.000000	good		0	0.000000	good
CV183_19_M1_nb65_fr_med/ARTIC/medaka MN908947.3	19A	11746.545528	bad	0	0	0	0	0	29563	0	0						2-28104,28444-29903			89709	0	29903	3000.000000	1083.814815	bad	29563	10.000000	0.000000	good	0	24.000000	-8.000000	0.000000	good	0.000000		0.000000	good	0		0	0.000000	good		0	0.000000	good
CV184_17_M1_nb19_fr_med/ARTIC/medaka MN908947.3	20I (Alpha, V1)	0.173611	good	34	19	0	20	6	121	0	4	C241T,C913T,C3037T,C3177T,C3267T,C5388A,C5986T,T6954C,C7528T,A8113T,C14408T,C14676T,C15279T,T16176C,C19763T,C21622T,C22450T,A23063T,C23271A,A23403G,C23604A,C23709T,T24506G,G24914C,C27972T,G28048T,A28111G,G28280C,A28281T,T28282A,G28881A,G28882A,G28883C,C28977T	11288-11296,21765-21770,21992-21994,28271		N:D3L,N:R203K,N:G204R,N:S235F,ORF1a:P971L,ORF1a:T1001I,ORF1a:A1708D,ORF1a:I2230T,ORF1b:P314L,ORF1b:T2099I,ORF8:Q27*,ORF8:R52I,ORF8:Y73C,S:N501Y,S:A570D,S:D614G,S:P681H,S:T716I,S:S982A,S:D1118H	ORF1a:S3675-,ORF1a:G3676-,ORF1a:F3677-,S:H69-,S:V70-,S:Y144-	1-54,29837-29903		ChinaCDC_N_F:G28881A;G28882A;G28883C,ChinaCDC_N_R:C28977T	89488	0	29903	3000.000000	0.000000	good	121	10.000000	0.000000	good	0	24.000000	1.000000	4.166667	good	9.000000		0.000000	good	0		0	0.000000	good		0	0.000000	good
CV184_17_M1_nb19_ru_med/ARTIC/medaka MN908947.3	20I (Alpha, V1)	0.604938	good	33	19	0	20	6	510	0	4	C241T,C913T,C3037T,C3177T,C3267T,C5388A,C5986T,T6954C,C7528T,A8113T,C14408T,C14676T,C15279T,T16176C,C19763T,C21622T,A23063T,C23271A,A23403G,C23604A,C23709T,T24506G,G24914C,C27972T,G28048T,A28111G,G28280C,A28281T,T28282A,G28881A,G28882A,G28883C,C28977T	11288-11296,21765-21770,21992-21994,28271		N:D3L,N:R203K,N:G204R,N:S235F,ORF1a:P971L,ORF1a:T1001I,ORF1a:A1708D,ORF1a:I2230T,ORF1b:P314L,ORF1b:T2099I,ORF8:Q27*,ORF8:R52I,ORF8:Y73C,S:N501Y,S:A570D,S:D614G,S:P681H,S:T716I,S:S982A,S:D1118H	ORF1a:S3675-,ORF1a:G3676-,ORF1a:F3677-,S:H69-,S:V70-,S:Y144-	1-54,22325-22542,29666-29903		ChinaCDC_N_F:G28881A;G28882A;G28883C,ChinaCDC_N_R:C28977T	89492	0	29903	3000.000000	7.777778	good	510	10.000000	0.000000	good	0	24.000000	0.000000	0.000000	good	8.000000		0.000000	good	0		0	0.000000	good		0	0.000000	good
CV184_17_M1_nb19_sa_med/ARTIC/medaka MN908947.3	20I (Alpha, V1)	80.334705	mediocre	31	19	0	18	6	2720	0	4	C241T,C913T,C3037T,C3177T,C3267T,C5388A,C5986T,C7528T,A8113T,C14408T,C14676T,C15279T,T16176C,C19763T,C21622T,C23271A,A23403G,C23604A,C23709T,T24506G,G24914C,C27972T,G28048T,A28111G,G28280C,A28281T,T28282A,G28881A,G28882A,G28883C,C28977T	11288-11296,21765-21770,21992-21994,28271		N:D3L,N:R203K,N:G204R,N:S235F,ORF1a:P971L,ORF1a:T1001I,ORF1a:A1708D,ORF1b:P314L,ORF1b:T2099I,ORF8:Q27*,ORF8:R52I,ORF8:Y73C,S:A570D,S:D614G,S:P681H,S:T716I,S:S982A,S:D1118H	ORF1a:S3675-,ORF1a:G3676-,ORF1a:F3677-,S:H69-,S:V70-,S:Y144-	1-54,1313-1595,2569-2850,6847-7058,13364-13422,19276-19570,20232-20496,22325-22542,22878-23144,25970-26219,27512-27808,29666-29903		ChinaCDC_N_F:G28881A;G28882A;G28883C,ChinaCDC_N_R:C28977T	89500	0	29903	3000.000000	89.629630	mediocre	2720	10.000000	0.000000	good	0	24.000000	0.000000	0.000000	good	8.000000		0.000000	good	0		0	0.000000	good		0	0.000000	good
CV184_17_M1_nb54_fr_med/ARTIC/medaka MN908947.3	20I (Alpha, V1)	0.000000	good	31	19	0	20	6	122	0	4	C241T,C913T,C3037T,C3267T,C5388A,C5986T,T6954C,A10323G,C14408T,C14676T,T15096C,C15279T,T16176C,A23063T,C23271A,A23403G,C23604A,C23709T,T24506G,G24914C,C27972T,G28048T,A28095T,A28111G,G28280C,A28281T,T28282A,G28881A,G28882A,G28883C,C28977T	11288-11296,21765-21770,21992-21994,28271		N:D3L,N:R203K,N:G204R,N:S235F,ORF1a:T1001I,ORF1a:A1708D,ORF1a:I2230T,ORF1a:K3353R,ORF1b:P314L,ORF8:Q27*,ORF8:R52I,ORF8:K68*,ORF8:Y73C,S:N501Y,S:A570D,S:D614G,S:P681H,S:T716I,S:S982A,S:D1118H	ORF1a:S3675-,ORF1a:G3676-,ORF1a:F3677-,S:H69-,S:V70-,S:Y144-	1-54,25538,29837-29903		ChinaCDC_N_F:G28881A;G28882A;G28883C,ChinaCDC_N_R:C28977T	89500	0	29903	3000.000000	0.000000	good	122	10.000000	0.000000	good	0	24.000000	-3.000000	0.000000	good	5.000000		0.000000	good	0		0	0.000000	good		0	0.000000	good
CV184_17_M1_nb54_sa_med/ARTIC/medaka MN908947.3	20I (Alpha, V1)	73.007531	mediocre	26	19	0	16	6	2607	0	0	C241T,C913T,C3037T,C3267T,C5388A,C5986T,T6954C,A10323G,C14408T,C14676T,T15096C,C15279T,T16176C,C23271A,A23403G,C23604A,C23709T,T24506G,G24914C,C27972T,G28048T,A28095T,A28111G,G28280C,A28281T,T28282A	11288-11296,21765-21770,21992-21994,28271		N:D3L,ORF1a:T1001I,ORF1a:A1708D,ORF1a:I2230T,ORF1a:K3353R,ORF1b:P314L,ORF8:Q27*,ORF8:R52I,ORF8:K68*,ORF8:Y73C,S:A570D,S:D614G,S:P681H,S:T716I,S:S982A,S:D1118H	ORF1a:S3675-,ORF1a:G3676-,ORF1a:F3677-,S:H69-,S:V70-,S:Y144-	1-54,1943-2205,2569-2850,4996-5000,7093-7332,13364-13625,22325-22542,22878-23144,25538,25647-25684,25949-26219,26891-26974,27158-27164,27512-27808,28757-29007,29837-29903			89520	0	29903	3000.000000	85.444444	mediocre	2607	10.000000	0.000000	good	0	24.000000	-3.000000	0.000000	good	5.000000		0.000000	good	0		0	0.000000	good		0	0.000000	good
CV184_17_M1_nb54_ru_med/ARTIC/medaka MN908947.3	20I (Alpha, V1)	0.023059	good	31	19	0	20	6	341	0	4	C241T,C913T,C3037T,C3267T,C5388A,C5986T,T6954C,A10323G,C14408T,C14676T,T15096C,C15279T,T16176C,A23063T,C23271A,A23403G,C23604A,C23709T,T24506G,G24914C,C27972T,G28048T,A28095T,A28111G,G28280C,A28281T,T28282A,G28881A,G28882A,G28883C,C28977T	11288-11296,21765-21770,21992-21994,28271		N:D3L,N:R203K,N:G204R,N:S235F,ORF1a:T1001I,ORF1a:A1708D,ORF1a:I2230T,ORF1a:K3353R,ORF1b:P314L,ORF8:Q27*,ORF8:R52I,ORF8:K68*,ORF8:Y73C,S:N501Y,S:A570D,S:D614G,S:P681H,S:T716I,S:S982A,S:D1118H	ORF1a:S3675-,ORF1a:G3676-,ORF1a:F3677-,S:H69-,S:V70-,S:Y144-	1-54,1628,22325-22542,25538,29837-29903		ChinaCDC_N_F:G28881A;G28882A;G28883C,ChinaCDC_N_R:C28977T	89500	0	29903	3000.000000	1.518519	good	341	10.000000	0.000000	good	0	24.000000	-3.000000	0.000000	good	5.000000		0.000000	good	0		0	0.000000	good		0	0.000000	good
CV184_17_M1_nb31_ru_med/ARTIC/medaka MN908947.3	20I (Alpha, V1)	3.526049	good	31	19	0	18	6	807	0	4	C241T,C292T,C913T,C3037T,C3267T,C5388A,C5986T,T6954C,C9430T,C14408T,C14676T,C15279T,T16176C,A23063T,C23271A,A23403G,C23604A,C23709T,T24506G,G24914C,C27972T,G28048T,A28111G,G28280C,A28281T,T28282A,G28881A,G28882A,G28883C,C28977T,C29640T	11288-11296,21765-21770,21992-21994,28271		N:D3L,N:R203K,N:G204R,N:S235F,ORF1a:T1001I,ORF1a:A1708D,ORF1a:I2230T,ORF1b:P314L,ORF8:Q27*,ORF8:R52I,ORF8:Y73C,S:N501Y,S:A570D,S:D614G,S:P681H,S:T716I,S:S982A,S:D1118H	ORF1a:S3675-,ORF1a:G3676-,ORF1a:F3677-,S:H69-,S:V70-,S:Y144-	1-54,22325-22542,27512-27808,29666-29903		ChinaCDC_N_F:G28881A;G28882A;G28883C,ChinaCDC_N_R:C28977T	89500	0	29903	3000.000000	18.777778	good	807	10.000000	0.000000	good	0	24.000000	-1.000000	0.000000	good	7.000000		0.000000	good	0		0	0.000000	good		0	0.000000	good
CV184_17_M1_nb31_fr_med/ARTIC/medaka MN908947.3	20I (Alpha, V1)	0.000000	good	31	19	0	18	6	292	0	4	C241T,C292T,C913T,C3037T,C3267T,C5388A,C5986T,T6954C,C9430T,C14408T,C14676T,C15279T,T16176C,A23063T,C23271A,A23403G,C23604A,C23709T,T24506G,G24914C,C27972T,G28048T,A28111G,G28280C,A28281T,T28282A,G28881A,G28882A,G28883C,C28977T,C29640T	11288-11296,21765-21770,21992-21994,28271		N:D3L,N:R203K,N:G204R,N:S235F,ORF1a:T1001I,ORF1a:A1708D,ORF1a:I2230T,ORF1b:P314L,ORF8:Q27*,ORF8:R52I,ORF8:Y73C,S:N501Y,S:A570D,S:D614G,S:P681H,S:T716I,S:S982A,S:D1118H	ORF1a:S3675-,ORF1a:G3676-,ORF1a:F3677-,S:H69-,S:V70-,S:Y144-	1-54,29666-29903		ChinaCDC_N_F:G28881A;G28882A;G28883C,ChinaCDC_N_R:C28977T	89500	0	29903	3000.000000	0.000000	good	292	10.000000	0.000000	good	0	24.000000	-1.000000	0.000000	good	7.000000		0.000000	good	0		0	0.000000	good		0	0.000000	good
CV184_17_M1_nb31_sa_med/ARTIC/medaka MN908947.3	20I (Alpha, V1)	96.185240	mediocre	24	19	0	13	6	2948	0	0	C241T,C292T,C913T,C3037T,C3267T,C5388A,C5986T,C9430T,C14408T,C14676T,C15279T,T16176C,C23271A,A23403G,C23604A,C23709T,T24506G,G24914C,C27972T,G28048T,A28111G,G28280C,A28281T,T28282A	11288-11296,21765-21770,21992-21994,28271		N:D3L,ORF1a:T1001I,ORF1a:A1708D,ORF1b:P314L,ORF8:Q27*,ORF8:R52I,ORF8:Y73C,S:A570D,S:D614G,S:P681H,S:T716I,S:S982A,S:D1118H	ORF1a:S3675-,ORF1a:G3676-,ORF1a:F3677-,S:H69-,S:V70-,S:Y144-	1-54,2569-2850,3412,6847-7332,19276-19570,22325-22542,22878-23144,25970-26219,27512-27808,28757-29007,29357-29903			89528	0	29903	3000.000000	98.074074	mediocre	2948	10.000000	0.000000	good	0	24.000000	-2.000000	0.000000	good	6.000000		0.000000	good	0		0	0.000000	good		0	0.000000	good
CV184_17_M1_nb07_fr_med/ARTIC/medaka MN908947.3	20I (Alpha, V1)	0.000000	good	32	19	0	19	6	121	0	4	C241T,C913T,C1288T,C3037T,C3267T,C5388A,C5986T,T6954C,C8290T,C14408T,C14676T,C15279T,T16176C,A17615G,G19800A,A23063T,C23271A,A23403G,C23604A,C23709T,T24506G,G24914C,C27972T,G28048T,A28111G,G28280C,A28281T,T28282A,G28881A,G28882A,G28883C,C28977T	11288-11296,21765-21770,21992-21994,28271		N:D3L,N:R203K,N:G204R,N:S235F,ORF1a:T1001I,ORF1a:A1708D,ORF1a:I2230T,ORF1b:P314L,ORF1b:K1383R,ORF8:Q27*,ORF8:R52I,ORF8:Y73C,S:N501Y,S:A570D,S:D614G,S:P681H,S:T716I,S:S982A,S:D1118H	ORF1a:S3675-,ORF1a:G3676-,ORF1a:F3677-,S:H69-,S:V70-,S:Y144-	1-54,29837-29903		ChinaCDC_N_F:G28881A;G28882A;G28883C,ChinaCDC_N_R:C28977T	89496	0	29903	3000.000000	0.000000	good	121	10.000000	0.000000	good	0	24.000000	-1.000000	0.000000	good	7.000000		0.000000	good	0		0	0.000000	good		0	0.000000	good
CV184_17_M1_nb07_sa_med/ARTIC/medaka MN908947.3	20I (Alpha, V1)	110.405610	bad	30	19	0	17	6	3137	0	4	C241T,C913T,C1288T,C3037T,C3267T,C5388A,C5986T,C8290T,C14408T,C14676T,C15279T,T16176C,A17615G,G19800A,C23271A,A23403G,C23604A,C23709T,T24506G,G24914C,C27972T,G28048T,A28111G,G28280C,A28281T,T28282A,G28881A,G28882A,G28883C,C28977T	11288-11296,21765-21770,21992-21994,28271		N:D3L,N:R203K,N:G204R,N:S235F,ORF1a:T1001I,ORF1a:A1708D,ORF1b:P314L,ORF1b:K1383R,ORF8:Q27*,ORF8:R52I,ORF8:Y73C,S:A570D,S:D614G,S:P681H,S:T716I,S:S982A,S:D1118H	ORF1a:S3675-,ORF1a:G3676-,ORF1a:F3677-,S:H69-,S:V70-,S:Y144-	1-54,1943-2205,2569-2850,6847-7332,13364-13625,20232-20496,21428-21682,22325-22542,22878-23144,25970-26219,27512-27808,29666-29903		ChinaCDC_N_F:G28881A;G28882A;G28883C,ChinaCDC_N_R:C28977T	89504	0	29903	3000.000000	105.074074	bad	3137	10.000000	0.000000	good	0	24.000000	-1.000000	0.000000	good	7.000000		0.000000	good	0		0	0.000000	good		0	0.000000	good
CV184_17_M1_nb07_ru_med/ARTIC/medaka MN908947.3	20I (Alpha, V1)	36.177997	mediocre	30	19	0	17	6	1924	0	4	C241T,C913T,C1288T,C3037T,C3267T,C5388A,C5986T,C8290T,C14408T,C14676T,C15279T,T16176C,A17615G,G19800A,C23271A,A23403G,C23604A,C23709T,T24506G,G24914C,C27972T,G28048T,A28111G,G28280C,A28281T,T28282A,G28881A,G28882A,G28883C,C28977T	11288-11296,21765-21770,21992-21994,28271		N:D3L,N:R203K,N:G204R,N:S235F,ORF1a:T1001I,ORF1a:A1708D,ORF1b:P314L,ORF1b:K1383R,ORF8:Q27*,ORF8:R52I,ORF8:Y73C,S:A570D,S:D614G,S:P681H,S:T716I,S:S982A,S:D1118H	ORF1a:S3675-,ORF1a:G3676-,ORF1a:F3677-,S:H69-,S:V70-,S:Y144-	1-54,2569-2850,6847-7058,13364-13422,20232-20496,22878-23144,25970-26219,27512-27808,29666-29903		ChinaCDC_N_F:G28881A;G28882A;G28883C,ChinaCDC_N_R:C28977T	89504	0	29903	3000.000000	60.148148	mediocre	1924	10.000000	0.000000	good	0	24.000000	-1.000000	0.000000	good	7.000000		0.000000	good	0		0	0.000000	good		0	0.000000	good
CV184_17_M1_nb18_fr_med/ARTIC/medaka MN908947.3	20B	5637.785034	bad	3	9	0	1	3	20573	0	0	C5388A,C15279T,T16176C	21765-21770,21992-21994		ORF1a:A1708D	S:H69-,S:V70-,S:Y144-	1-342,705-965,1313-2529,2881-3482,3827-4077,4403-4658,5621-7651,7998-9806,10147-10384,10738-11889,12466-12732,13364-15193,15539-16144,16486-17087,17431-17993,18958-19232,19592-19866,20543-21682,22014-25623,25970-26542,26891-28416,28757-29903			89655	0	29903	3000.000000	750.851852	bad	20573	10.000000	0.000000	good	0	24.000000	-6.000000	0.000000	good	2.000000		0.000000	good	0		0	0.000000	good		0	0.000000	good
CV184_17_M1_nb18_ru_med/ARTIC/medaka MN908947.3	20B	6026.359396	bad	2	9	0	1	3	21260	0	0	C5388A,C15279T	21765-21770,21992-21994		ORF1a:A1708D	S:H69-,S:V70-,S:Y144-	1-342,705-965,1313-2529,2881-3482,3827-4077,4403-4658,5621-7651,7998-9806,10147-10384,10738-11889,12466-12732,13364-15193,15539-17087,17431-17993,18958-19232,19592-19866,20543-21682,22014-26542,26891-28416,28757-29903			89659	0	29903	3000.000000	776.296296	bad	21260	10.000000	0.000000	good	0	24.000000	-6.000000	0.000000	good	2.000000		0.000000	good	0		0	0.000000	good		0	0.000000	good
CV184_17_M1_nb43_fr_med/ARTIC/medaka MN908947.3	20I (Alpha, V1)	3.553923	good	29	19	0	19	6	809	0	4	C241T,C913T,C3037T,C3267T,C5388A,C5986T,T6954C,C14408T,C14676T,C15279T,T16176C,A21062G,C23271A,A23403G,C23604A,C23709T,T24506G,G24914C,C27972T,G27996T,G28048T,A28111G,G28280C,A28281T,T28282A,G28881A,G28882A,G28883C,C28977T	11288-11296,21765-21770,21992-21994,28271		N:D3L,N:R203K,N:G204R,N:S235F,ORF1a:T1001I,ORF1a:A1708D,ORF1a:I2230T,ORF1b:P314L,ORF1b:K2532R,ORF8:Q27*,ORF8:D35Y,ORF8:R52I,ORF8:Y73C,S:A570D,S:D614G,S:P681H,S:T716I,S:S982A,S:D1118H	ORF1a:S3675-,ORF1a:G3676-,ORF1a:F3677-,S:H69-,S:V70-,S:Y144-	1-54,22878-23144,25970-26219,29666-29903		ChinaCDC_N_F:G28881A;G28882A;G28883C,ChinaCDC_N_R:C28977T	89508	0	29903	3000.000000	18.851852	good	809	10.000000	0.000000	good	0	24.000000	-2.000000	0.000000	good	6.000000		0.000000	good	0		0	0.000000	good		0	0.000000	good
CV184_17_M1_nb43_sa_med/ARTIC/medaka MN908947.3	20I (Alpha, V1)	8739.479849	bad	9	1	0	6	0	25541	0	0	C913T,C14676T,G24914C,C27972T,G27996T,G28048T,A28111G,G28280C,T28282A	28271		N:D3Q,ORF8:Q27*,ORF8:D35Y,ORF8:R52I,ORF8:Y73C,S:D1118H		1-342,1005-7968,8320-14570,14899-15851,16176,16187-18275,18958-24721,25053-25301,25647-26542,26891-27164,27512-27808,28443-29903			89664	0	29903	3000.000000	934.851852	bad	25541	10.000000	0.000000	good	0	24.000000	-5.000000	0.000000	good	3.000000		0.000000	good	0		0	0.000000	good		0	0.000000	good
CV184_17_M1_nb43_ru_med/ARTIC/medaka MN908947.3	20I (Alpha, V1)	77.440000	mediocre	29	19	0	19	6	2676	0	4	C241T,C913T,C3037T,C3267T,C5388A,C5986T,T6954C,C14408T,C14676T,C15279T,T16176C,A21062G,C23271A,A23403G,C23604A,C23709T,T24506G,G24914C,C27972T,G27996T,G28048T,A28111G,G28280C,A28281T,T28282A,G28881A,G28882A,G28883C,C28977T	11288-11296,21765-21770,21992-21994,28271		N:D3L,N:R203K,N:G204R,N:S235F,ORF1a:T1001I,ORF1a:A1708D,ORF1a:I2230T,ORF1b:P314L,ORF1b:K2532R,ORF8:Q27*,ORF8:D35Y,ORF8:R52I,ORF8:Y73C,S:A570D,S:D614G,S:P681H,S:T716I,S:S982A,S:D1118H	ORF1a:S3675-,ORF1a:G3676-,ORF1a:F3677-,S:H69-,S:V70-,S:Y144-	1-54,1943-2205,2569-2850,7093-7332,8636-8913,21147-21148,22325-22542,22878-23144,25957-26219,26891-27164,27512-27808,29666-29903		ChinaCDC_N_F:G28881A;G28882A;G28883C,ChinaCDC_N_R:C28977T	89508	0	29903	3000.000000	88.000000	mediocre	2676	10.000000	0.000000	good	0	24.000000	-2.000000	0.000000	good	6.000000		0.000000	good	0		0	0.000000	good		0	0.000000	good
CV184_17_M1_nb30_ru_med/ARTIC/medaka MN908947.3	20I (Alpha, V1)	3672.360000	bad	14	1	0	8	0	16662	0	0	C241T,A10323G,C14676T,T15096C,T16176C,T24506G,G24914C,C27972T,G28048T,A28095T,A28111G,G28280C,A28281T,T28282A	28271		N:D3L,ORF1a:K3353R,ORF8:Q27*,ORF8:R52I,ORF8:K68*,ORF8:Y73C,S:S982A,S:D1118H		1-54,705-1595,1943-5586,5933-7651,7998-8275,8636-8913,9246-9502,9835-10099,10438-11331,12780-13029,13364-14570,15225-15503,15862-16144,16805-17406,19276-20200,20543-20813,21147-21386,21717-21993,22325-24416,25647-26542,26891-27164,27512-27808,28757-29007,29666-29903			89644	0	29903	3000.000000	606.000000	bad	16662	10.000000	0.000000	good	0	24.000000	-6.000000	0.000000	good	2.000000		0.000000	good	0		0	0.000000	good		0	0.000000	good
CV184_17_M1_nb30_fr_med/ARTIC/medaka MN908947.3	20I (Alpha, V1)	3333.137778	bad	14	1	0	8	0	15888	0	0	C241T,A10323G,C14676T,T15096C,T16176C,T24506G,G24914C,C27972T,G28048T,A28095T,A28111G,G28280C,A28281T,T28282A	28271		N:D3L,ORF1a:K3353R,ORF8:Q27*,ORF8:R52I,ORF8:K68*,ORF8:Y73C,S:S982A,S:D1118H		1-54,705-1595,1943-5586,5933-7651,7998-8275,8636-8913,9246-9502,9835-10099,10438-11331,12037,12780-13029,13364-13414,13646-14570,15225-15503,15862-16144,16805-17406,18936,19276-20200,20543-20813,21717-21990,22627-24416,25647-26542,26891-27164,27512-27808,28757-29007,29666-29903			89644	0	29903	3000.000000	577.333333	bad	15888	10.000000	0.000000	good	0	24.000000	-6.000000	0.000000	good	2.000000		0.000000	good	0		0	0.000000	good		0	0.000000	good
CV184_17_M1_nb90_ru_med/ARTIC/medaka MN908947.3	20I (Alpha, V1)	84.858080	mediocre	33	19	0	22	6	2777	0	4	C241T,G625T,C913T,C3037T,C3267T,A3569G,C5388A,C5986T,T6954C,T11587C,C11681A,C14408T,C14676T,C15279T,T16176C,C20233T,C23271A,A23403G,C23604A,C23709T,T23765G,T24506G,G24914C,C27972T,G28048T,A28111G,G28280C,A28281T,T28282A,G28881A,G28882A,G28883C,C28977T	11288-11296,21765-21770,21992-21994,28271		N:D3L,N:R203K,N:G204R,N:S235F,ORF1a:K120N,ORF1a:T1001I,ORF1a:S1102G,ORF1a:A1708D,ORF1a:I2230T,ORF1a:L3806M,ORF1b:P314L,ORF1b:P2256S,ORF8:Q27*,ORF8:R52I,ORF8:Y73C,S:A570D,S:D614G,S:P681H,S:T716I,S:S735A,S:S982A,S:D1118H	ORF1a:S3675-,ORF1a:G3676-,ORF1a:F3677-,S:H69-,S:V70-,S:Y144-	1-54,2569-2850,3412,7093-7332,13364-13625,19912-20200,22878-23144,25647-26219,26891-27164,27512-27808,29666-29903		ChinaCDC_N_F:G28881A;G28882A;G28883C,ChinaCDC_N_R:C28977T	89492	0	29903	3000.000000	91.740741	mediocre	2777	10.000000	0.000000	good	0	24.000000	2.000000	8.333333	good	10.000000		0.000000	good	0		0	0.000000	good		0	0.000000	good
CV184_17_M1_nb90_fr_med/ARTIC/medaka MN908947.3	20I (Alpha, V1)	10.098889	good	34	19	0	23	6	1128	0	4	C241T,G625T,C913T,C3037T,C3267T,A3569G,C5388A,C5986T,T6954C,T11587C,C11681A,C14408T,C14676T,C15279T,T16176C,C20233T,A23063T,C23271A,A23403G,C23604A,C23709T,T23765G,T24506G,G24914C,C27972T,G28048T,A28111G,G28280C,A28281T,T28282A,G28881A,G28882A,G28883C,C28977T	11288-11296,21765-21770,21992-21994,28271		N:D3L,N:R203K,N:G204R,N:S235F,ORF1a:K120N,ORF1a:T1001I,ORF1a:S1102G,ORF1a:A1708D,ORF1a:I2230T,ORF1a:L3806M,ORF1b:P314L,ORF1b:P2256S,ORF8:Q27*,ORF8:R52I,ORF8:Y73C,S:N501Y,S:A570D,S:D614G,S:P681H,S:T716I,S:S735A,S:S982A,S:D1118H	ORF1a:S3675-,ORF1a:G3676-,ORF1a:F3677-,S:H69-,S:V70-,S:Y144-	1-54,19912-20200,25970-26219,27512-27808,29666-29903		ChinaCDC_N_F:G28881A;G28882A;G28883C,ChinaCDC_N_R:C28977T	89488	0	29903	3000.000000	30.666667	mediocre	1128	10.000000	0.000000	good	0	24.000000	2.000000	8.333333	good	10.000000		0.000000	good	0		0	0.000000	good		0	0.000000	good
CV184_17_M1_nb90_sa_med/ARTIC/medaka MN908947.3	20I (Alpha, V1)	88.845679	mediocre	33	19	0	22	6	2835	0	4	C241T,G625T,C913T,C3037T,C3267T,A3569G,C5388A,C5986T,T6954C,T11587C,C11681A,C14408T,C14676T,C15279T,T16176C,C20233T,C23271A,A23403G,C23604A,C23709T,T23765G,T24506G,G24914C,C27972T,G28048T,A28111G,G28280C,A28281T,T28282A,G28881A,G28882A,G28883C,C28977T	11288-11296,21765-21770,21992-21994,28271		N:D3L,N:R203K,N:G204R,N:S235F,ORF1a:K120N,ORF1a:T1001I,ORF1a:S1102G,ORF1a:A1708D,ORF1a:I2230T,ORF1a:L3806M,ORF1b:P314L,ORF1b:P2256S,ORF8:Q27*,ORF8:R52I,ORF8:Y73C,S:A570D,S:D614G,S:P681H,S:T716I,S:S735A,S:S982A,S:D1118H	ORF1a:S3675-,ORF1a:G3676-,ORF1a:F3677-,S:H69-,S:V70-,S:Y144-	1-54,2569-2850,7093-7332,13364-13625,19912-20200,22325-22383,22878-23144,25647-26219,26891-27164,27512-27808,29666-29903		ChinaCDC_N_F:G28881A;G28882A;G28883C,ChinaCDC_N_R:C28977T	89492	0	29903	3000.000000	93.888889	mediocre	2835	10.000000	0.000000	good	0	24.000000	2.000000	8.333333	good	10.000000		0.000000	good	0		0	0.000000	good		0	0.000000	good
CV184_17_M1_nb06_fr_med/ARTIC/medaka MN908947.3	20I (Alpha, V1)	6384.010000	bad	8	0	0	5	0	21873	0	0	C241T,C913T,C3267T,T16176C,C27972T,G28048T,A28095T,A28111G			ORF1a:T1001I,ORF8:Q27*,ORF8:R52I,ORF8:K68*,ORF8:Y73C		1-54,386-664,1005-1897,2243-3166,3508-8275,8636-8913,9246-11584,12235-13029,13364-13946,14272-16144,16486-16770,17131-17406,17739-17993,19912-20496,20868-21104,21428-24100,24444-26219,26567-27808,28146-29903			89677	0	29903	3000.000000	799.000000	bad	21873	10.000000	0.000000	good	0	24.000000	-8.000000	0.000000	good	0.000000		0.000000	good	0		0	0.000000	good		0	0.000000	good
CV184_17_M1_nb06_ru_med/ARTIC/medaka MN908947.3	20I (Alpha, V1)	7004.450055	bad	7	0	0	5	0	22897	0	0	C241T,C913T,C3267T,C27972T,G28048T,A28095T,A28111G			ORF1a:T1001I,ORF8:Q27*,ORF8:R52I,ORF8:K68*,ORF8:Y73C		1-54,386-664,1005-1897,2243-3166,3508-8275,8636-8913,9246-11584,12235-13029,13364-13946,14272-17406,17739-17993,19912-20496,20868-24100,24444-26219,26567-27808,28146-29903			89681	0	29903	3000.000000	836.925926	bad	22897	10.000000	0.000000	good	0	24.000000	-8.000000	0.000000	good	0.000000		0.000000	good	0		0	0.000000	good		0	0.000000	good
CV184_17_M1_nb79_ru_med/ARTIC/medaka MN908947.3	20I (Alpha, V1)	5774.874129	bad	11	10	0	7	3	20818	0	4	C241T,C2106T,C20759T,C28146T,G28280C,A28281T,T28282A,G28881A,G28882A,G28883C,C28977T	21765-21770,21992-21994,28271		N:D3L,N:R203K,N:G204R,N:S235F,ORF1a:T614I,ORF1b:A2431V,ORF8:P85S	S:H69-,S:V70-,S:Y144-	1-54,386-1264,1624-1947,2243-4322,5297-7968,8320-8619,8955-9226,9558-9806,10147-10384,10738-12133,12780-13029,13364-15503,15862-17406,17739-19232,19592-19866,19983,20232-20496,20868-21104,21428-21682,22014-26219,26567-27164,27512-28104,28443-28699,29666-29903		ChinaCDC_N_F:G28881A;G28882A;G28883C,ChinaCDC_N_R:C28977T	89614	0	29903	3000.000000	759.925926	bad	20818	10.000000	0.000000	good	0	24.000000	-2.000000	0.000000	good	6.000000		0.000000	good	0		0	0.000000	good		0	0.000000	good
CV184_17_M1_nb79_fr_med/ARTIC/medaka MN908947.3	20I (Alpha, V1)	5553.561605	bad	12	10	0	8	3	20421	0	4	C241T,C2106T,C14408T,C20759T,C28146T,G28280C,A28281T,T28282A,G28881A,G28882A,G28883C,C28977T	21765-21770,21992-21994,28271		N:D3L,N:R203K,N:G204R,N:S235F,ORF1a:T614I,ORF1b:P314L,ORF1b:A2431V,ORF8:P85S	S:H69-,S:V70-,S:Y144-	1-54,386-1264,1624-1897,2243-4322,5297-7968,8320-8619,8955-9226,9558-9806,10147-10384,10738-12133,12780-13029,13364-14232,14580-15503,15862-17406,17739-19232,19592-19866,19983,20232-20496,20868-21104,21428-21682,22014-26219,26567-27164,27512-28104,28443-28699,29666-29903		ChinaCDC_N_F:G28881A;G28882A;G28883C,ChinaCDC_N_R:C28977T	89610	0	29903	3000.000000	745.222222	bad	20421	10.000000	0.000000	good	0	24.000000	-2.000000	0.000000	good	6.000000		0.000000	good	0		0	0.000000	good		0	0.000000	good
CV184_17_M1_nb66_ru_med/ARTIC/medaka MN908947.3	20I (Alpha, V1)	466.413666	bad	28	19	0	18	6	6130	0	4	C241T,G625T,C913T,C3037T,C3267T,A3569G,C5388A,C5986T,T6954C,T11587C,C14408T,C14676T,T16176C,C20233T,C23604A,C23709T,T23765G,G24914C,C27972T,G28048T,A28111G,G28280C,A28281T,T28282A,G28881A,G28882A,G28883C,C28977T	11288-11296,21765-21770,21992-21994,28271		N:D3L,N:R203K,N:G204R,N:S235F,ORF1a:K120N,ORF1a:T1001I,ORF1a:S1102G,ORF1a:A1708D,ORF1a:I2230T,ORF1b:P314L,ORF1b:P2256S,ORF8:Q27*,ORF8:R52I,ORF8:Y73C,S:P681H,S:T716I,S:S735A,S:D1118H	ORF1a:S3675-,ORF1a:G3676-,ORF1a:F3677-,S:H69-,S:V70-,S:Y144-	1-54,1313-1595,1943-2205,2569-2850,3835,7093-7332,10738-11022,13364-13625,15225-15243,15279,16486-16770,19912-20200,21147-21386,22325-22542,22878-23466,23823-24100,24444-24721,25053-25301,25647-26542,26891-27164,27512-27808,29357-29903		ChinaCDC_N_F:G28881A;G28882A;G28883C,ChinaCDC_N_R:C28977T	89512	0	29903	3000.000000	215.925926	bad	6130	10.000000	0.000000	good	0	24.000000	1.000000	4.166667	good	9.000000		0.000000	good	0		0	0.000000	good		0	0.000000	good
CV184_17_M1_nb66_fr_med/ARTIC/medaka MN908947.3	20I (Alpha, V1)	183.144499	bad	31	19	0	20	6	3947	0	4	C241T,G625T,C913T,C3037T,C3267T,A3569G,C5388A,C5986T,T6954C,T11587C,C14408T,C14676T,C15279T,T16176C,C20233T,A23063T,C23604A,C23709T,T23765G,G24914C,C27972T,G28048T,A28111G,G28280C,A28281T,T28282A,G28881A,G28882A,G28883C,C28977T,G29405A	11288-11296,21765-21770,21992-21994,28271		N:D3L,N:R203K,N:G204R,N:S235F,N:E378K,ORF1a:K120N,ORF1a:T1001I,ORF1a:S1102G,ORF1a:A1708D,ORF1a:I2230T,ORF1b:P314L,ORF1b:P2256S,ORF8:Q27*,ORF8:R52I,ORF8:Y73C,S:N501Y,S:P681H,S:T716I,S:S735A,S:D1118H	ORF1a:S3675-,ORF1a:G3676-,ORF1a:F3677-,S:H69-,S:V70-,S:Y144-	1-54,1313-1595,2569-2850,3835,7093-7332,16486-16770,19912-20200,23190-23466,23823-24100,24444-24721,25053-25301,25647-26542,27512-27808,29666-29903		ChinaCDC_N_F:G28881A;G28882A;G28883C,ChinaCDC_N_R:C28977T	89500	0	29903	3000.000000	135.074074	bad	3947	10.000000	0.000000	good	0	24.000000	2.000000	8.333333	good	10.000000		0.000000	good	0		0	0.000000	good		0	0.000000	good
CV184_17_M1_nb78_ru_med/ARTIC/medaka MN908947.3	20I (Alpha, V1)	1686.471111	bad	19	19	0	10	6	11388	0	4	C241T,C2453T,C3037T,C3267T,A11782G,C14408T,C14676T,C15279T,T16176C,C23604A,C23709T,T24506G,G28280C,A28281T,T28282A,G28881A,G28882A,G28883C,C28977T	11288-11296,21765-21770,21992-21994,28271		N:D3L,N:R203K,N:G204R,N:S235F,ORF1a:L730F,ORF1a:T1001I,ORF1b:P314L,S:P681H,S:T716I,S:S982A	ORF1a:S3675-,ORF1a:G3676-,ORF1a:F3677-,S:H69-,S:V70-,S:Y144-	1-54,705-1264,1624-2205,2569-2850,3827-4077,4996-7651,7998-8913,10031,10438-11022,11521,12466-13029,13364-13625,16187-16444,16805-17087,17431-17993,18325-18618,19276-19570,20232-20496,21428-21682,22014-22290,22878-23466,24766-25003,25348-25623,25970-26219,27512-28104,29666-29903		ChinaCDC_N_F:G28881A;G28882A;G28883C,ChinaCDC_N_R:C28977T	89548	0	29903	3000.000000	410.666667	bad	11388	10.000000	0.000000	good	0	24.000000	-2.000000	0.000000	good	6.000000		0.000000	good	0		0	0.000000	good		0	0.000000	good
CV184_17_M1_nb78_fr_med/ARTIC/medaka MN908947.3	20I (Alpha, V1)	995.519355	bad	20	19	0	11	6	8819	0	4	C241T,C2453T,C3037T,C3267T,A11782G,C14408T,C14676T,C15279T,T16176C,A23063T,C23604A,C23709T,T24506G,G28280C,A28281T,T28282A,G28881A,G28882A,G28883C,C28977T	11288-11296,21765-21770,21992-21994,28271		N:D3L,N:R203K,N:G204R,N:S235F,ORF1a:L730F,ORF1a:T1001I,ORF1b:P314L,S:N501Y,S:P681H,S:T716I,S:S982A	ORF1a:S3675-,ORF1a:G3676-,ORF1a:F3677-,S:H69-,S:V70-,S:Y144-	1-54,705-1264,1624-1897,2569-2850,3827-4077,4996-7128,7353-7651,7998-8619,10031,10438-11022,11521,12466-13029,16187-16444,17431-17993,18325-18618,20232-20496,21428-21682,23190-23466,24766-25003,25348-25623,25970-26219,27826-28104,29666-29903		ChinaCDC_N_F:G28881A;G28882A;G28883C,ChinaCDC_N_R:C28977T	89544	0	29903	3000.000000	315.518519	bad	8819	10.000000	0.000000	good	0	24.000000	-2.000000	0.000000	good	6.000000		0.000000	good	0		0	0.000000	good		0	0.000000	good
CV184_17_M1_nb67_ru_med/ARTIC/medaka MN908947.3	20I (Alpha, V1)	0.000000	good	32	25	0	21	8	292	0	4	C241T,G463A,C913T,C3037T,C3177T,C3267T,C5388A,C5986T,T6954C,C14408T,C14676T,C15279T,T16176C,C18698T,A23063T,C23271A,A23403G,C23604A,C23709T,T24506G,G24914C,C27972T,G28048T,A28111G,G28280C,A28281T,T28282A,G28881A,G28882A,G28883C,C28977T,C29445G	11288-11296,21765-21770,21992-21994,27694-27699,28271		N:D3L,N:R203K,N:G204R,N:S235F,N:T391S,ORF1a:P971L,ORF1a:T1001I,ORF1a:A1708D,ORF1a:I2230T,ORF1b:P314L,ORF1b:A1744V,ORF8:Q27*,ORF8:R52I,ORF8:Y73C,S:N501Y,S:A570D,S:D614G,S:P681H,S:T716I,S:S982A,S:D1118H	ORF1a:S3675-,ORF1a:G3676-,ORF1a:F3677-,ORF7a:F101-,ORF7a:L102-,S:H69-,S:V70-,S:Y144-	1-54,29666-29903		ChinaCDC_N_F:G28881A;G28882A;G28883C,ChinaCDC_N_R:C28977T	89471	0	29903	3000.000000	0.000000	good	292	10.000000	0.000000	good	0	24.000000	0.000000	0.000000	good	8.000000		0.000000	good	0		0	0.000000	good		0	0.000000	good
CV184_17_M1_nb67_fr_med/ARTIC/medaka MN908947.3	20I (Alpha, V1)	0.000000	good	32	25	0	21	8	121	0	4	C241T,G463A,C913T,C3037T,C3177T,C3267T,C5388A,C5986T,T6954C,C14408T,C14676T,C15279T,T16176C,C18698T,A23063T,C23271A,A23403G,C23604A,C23709T,T24506G,G24914C,C27972T,G28048T,A28111G,G28280C,A28281T,T28282A,G28881A,G28882A,G28883C,C28977T,C29445G	11288-11296,21765-21770,21992-21994,27694-27699,28271		N:D3L,N:R203K,N:G204R,N:S235F,N:T391S,ORF1a:P971L,ORF1a:T1001I,ORF1a:A1708D,ORF1a:I2230T,ORF1b:P314L,ORF1b:A1744V,ORF8:Q27*,ORF8:R52I,ORF8:Y73C,S:N501Y,S:A570D,S:D614G,S:P681H,S:T716I,S:S982A,S:D1118H	ORF1a:S3675-,ORF1a:G3676-,ORF1a:F3677-,ORF7a:F101-,ORF7a:L102-,S:H69-,S:V70-,S:Y144-	1-54,29837-29903		ChinaCDC_N_F:G28881A;G28882A;G28883C,ChinaCDC_N_R:C28977T	89471	0	29903	3000.000000	0.000000	good	121	10.000000	0.000000	good	0	24.000000	0.000000	0.000000	good	8.000000		0.000000	good	0		0	0.000000	good		0	0.000000	good
CV184_17_M1_nb67_sa_med/ARTIC/medaka MN908947.3	20I (Alpha, V1)	24.520837	good	31	19	0	20	6	1637	0	4	C241T,G463A,C913T,C3037T,C3177T,C3267T,C5388A,C5986T,T6954C,C14408T,C14676T,C15279T,T16176C,C18698T,C23271A,A23403G,C23604A,C23709T,T24506G,G24914C,C27972T,G28048T,A28111G,G28280C,A28281T,T28282A,G28881A,G28882A,G28883C,C28977T,C29445G	11288-11296,21765-21770,21992-21994,28271		N:D3L,N:R203K,N:G204R,N:S235F,N:T391S,ORF1a:P971L,ORF1a:T1001I,ORF1a:A1708D,ORF1a:I2230T,ORF1b:P314L,ORF1b:A1744V,ORF8:Q27*,ORF8:R52I,ORF8:Y73C,S:A570D,S:D614G,S:P681H,S:T716I,S:S982A,S:D1118H	ORF1a:S3675-,ORF1a:G3676-,ORF1a:F3677-,S:H69-,S:V70-,S:Y144-	1-54,6847-6849,19276-19570,20232-20496,22325-22542,22878-23144,27512-27808,29666-29903		ChinaCDC_N_F:G28881A;G28882A;G28883C,ChinaCDC_N_R:C28977T	89500	0	29903	3000.000000	49.518519	mediocre	1637	10.000000	0.000000	good	0	24.000000	-1.000000	0.000000	good	7.000000		0.000000	good	0		0	0.000000	good		0	0.000000	good
CV184_17_M1_nb55_ru_med/ARTIC/medaka MN908947.3	20I (Alpha, V1)	0.604938	good	30	19	0	19	6	510	0	4	C241T,C913T,C3037T,C3177T,C3267T,C5388A,C5986T,T6954C,C7528T,C14408T,C14676T,C15279T,T16176C,A23063T,C23271A,A23403G,C23604A,C23709T,T24506G,G24914C,C27972T,G28048T,A28111G,G28280C,A28281T,T28282A,G28881A,G28882A,G28883C,C28977T	11288-11296,21765-21770,21992-21994,28271		N:D3L,N:R203K,N:G204R,N:S235F,ORF1a:P971L,ORF1a:T1001I,ORF1a:A1708D,ORF1a:I2230T,ORF1b:P314L,ORF8:Q27*,ORF8:R52I,ORF8:Y73C,S:N501Y,S:A570D,S:D614G,S:P681H,S:T716I,S:S982A,S:D1118H	ORF1a:S3675-,ORF1a:G3676-,ORF1a:F3677-,S:H69-,S:V70-,S:Y144-	1-54,22325-22542,29666-29903		ChinaCDC_N_F:G28881A;G28882A;G28883C,ChinaCDC_N_R:C28977T	89504	0	29903	3000.000000	7.777778	good	510	10.000000	0.000000	good	0	24.000000	-3.000000	0.000000	good	5.000000		0.000000	good	0		0	0.000000	good		0	0.000000	good
CV184_17_M1_nb55_sa_med/ARTIC/medaka MN908947.3	20I (Alpha, V1)	63.349808	mediocre	28	19	0	17	6	2449	0	4	C241T,C913T,C3037T,C3177T,C3267T,C5388A,C5986T,C7528T,C14408T,C14676T,C15279T,T16176C,C23271A,A23403G,C23604A,C23709T,T24506G,G24914C,C27972T,G28048T,A28111G,G28280C,A28281T,T28282A,G28881A,G28882A,G28883C,C28977T	11288-11296,21765-21770,21992-21994,28271		N:D3L,N:R203K,N:G204R,N:S235F,ORF1a:P971L,ORF1a:T1001I,ORF1a:A1708D,ORF1b:P314L,ORF8:Q27*,ORF8:R52I,ORF8:Y73C,S:A570D,S:D614G,S:P681H,S:T716I,S:S982A,S:D1118H	ORF1a:S3675-,ORF1a:G3676-,ORF1a:F3677-,S:H69-,S:V70-,S:Y144-	1-54,6847-7081,19276-19570,21147-21682,22325-22542,22878-23144,27512-27808,29357-29903		ChinaCDC_N_F:G28881A;G28882A;G28883C,ChinaCDC_N_R:C28977T	89512	0	29903	3000.000000	79.592593	mediocre	2449	10.000000	0.000000	good	0	24.000000	-3.000000	0.000000	good	5.000000		0.000000	good	0		0	0.000000	good		0	0.000000	good
CV184_17_M1_nb55_fr_med/ARTIC/medaka MN908947.3	20I (Alpha, V1)	0.000000	good	31	19	0	19	6	121	0	4	C241T,C913T,C3037T,C3177T,C3267T,C5388A,C5986T,T6954C,C7528T,C14408T,C14676T,C15279T,T16176C,C22450T,A23063T,C23271A,A23403G,C23604A,C23709T,T24506G,G24914C,C27972T,G28048T,A28111G,G28280C,A28281T,T28282A,G28881A,G28882A,G28883C,C28977T	11288-11296,21765-21770,21992-21994,28271		N:D3L,N:R203K,N:G204R,N:S235F,ORF1a:P971L,ORF1a:T1001I,ORF1a:A1708D,ORF1a:I2230T,ORF1b:P314L,ORF8:Q27*,ORF8:R52I,ORF8:Y73C,S:N501Y,S:A570D,S:D614G,S:P681H,S:T716I,S:S982A,S:D1118H	ORF1a:S3675-,ORF1a:G3676-,ORF1a:F3677-,S:H69-,S:V70-,S:Y144-	1-54,29837-29903		ChinaCDC_N_F:G28881A;G28882A;G28883C,ChinaCDC_N_R:C28977T	89500	0	29903	3000.000000	0.000000	good	121	10.000000	0.000000	good	0	24.000000	-2.000000	0.000000	good	6.000000		0.000000	good	0		0	0.000000	good		0	0.000000	good
CV192_80_M1_nb69_fr_med/ARTIC/medaka MN908947.3	20I (Alpha, V1)	0.000000	good	33	19	0	19	6	121	0	4	C241T,C913T,C3037T,C3267T,C5388A,C5986T,T6954C,C12970T,C14408T,C14676T,C15279T,T16176C,G16269A,A23063T,C23271A,A23403G,C23604A,C23709T,T24506G,G24914C,G25644A,C26078T,C27059T,C27972T,G28048T,A28111G,G28280C,A28281T,T28282A,G28881A,G28882A,G28883C,C28977T	11288-11296,21765-21770,21992-21994,28271		N:D3L,N:R203K,N:G204R,N:S235F,ORF1a:T1001I,ORF1a:A1708D,ORF1a:I2230T,ORF1b:P314L,ORF3a:T229I,ORF8:Q27*,ORF8:R52I,ORF8:Y73C,S:N501Y,S:A570D,S:D614G,S:P681H,S:T716I,S:S982A,S:D1118H	ORF1a:S3675-,ORF1a:G3676-,ORF1a:F3677-,S:H69-,S:V70-,S:Y144-	1-54,29837-29903		ChinaCDC_N_F:G28881A;G28882A;G28883C,ChinaCDC_N_R:C28977T	89492	0	29903	3000.000000	0.000000	good	121	10.000000	0.000000	good	0	24.000000	0.000000	0.000000	good	8.000000		0.000000	good	0		0	0.000000	good		0	0.000000	good
CV192_80_M1_nb69_ru_med/ARTIC/medaka MN908947.3	20I (Alpha, V1)	0.000000	good	33	19	0	19	6	121	0	4	C241T,C913T,C3037T,C3267T,C5388A,C5986T,T6954C,C12970T,C14408T,C14676T,C15279T,T16176C,G16269A,A23063T,C23271A,A23403G,C23604A,C23709T,T24506G,G24914C,G25644A,C26078T,C27059T,C27972T,G28048T,A28111G,G28280C,A28281T,T28282A,G28881A,G28882A,G28883C,C28977T	11288-11296,21765-21770,21992-21994,28271		N:D3L,N:R203K,N:G204R,N:S235F,ORF1a:T1001I,ORF1a:A1708D,ORF1a:I2230T,ORF1b:P314L,ORF3a:T229I,ORF8:Q27*,ORF8:R52I,ORF8:Y73C,S:N501Y,S:A570D,S:D614G,S:P681H,S:T716I,S:S982A,S:D1118H	ORF1a:S3675-,ORF1a:G3676-,ORF1a:F3677-,S:H69-,S:V70-,S:Y144-	1-54,29837-29903		ChinaCDC_N_F:G28881A;G28882A;G28883C,ChinaCDC_N_R:C28977T	89492	0	29903	3000.000000	0.000000	good	121	10.000000	0.000000	good	0	24.000000	0.000000	0.000000	good	8.000000		0.000000	good	0		0	0.000000	good		0	0.000000	good
CV192_80_M1_nb69_sa_med/ARTIC/medaka MN908947.3	20I (Alpha, V1)	93.516063	mediocre	33	19	0	19	6	2911	0	4	C241T,C913T,C3037T,C3267T,C5388A,C5986T,T6954C,C12970T,C14408T,C14676T,C15279T,T16176C,G16269A,A23063T,C23271A,A23403G,C23604A,C23709T,T24506G,G24914C,G25644A,C26078T,C27059T,C27972T,G28048T,A28111G,G28280C,A28281T,T28282A,G28881A,G28882A,G28883C,C28977T	11288-11296,21765-21770,21992-21994,28271		N:D3L,N:R203K,N:G204R,N:S235F,ORF1a:T1001I,ORF1a:A1708D,ORF1a:I2230T,ORF1b:P314L,ORF3a:T229I,ORF8:Q27*,ORF8:R52I,ORF8:Y73C,S:N501Y,S:A570D,S:D614G,S:P681H,S:T716I,S:S982A,S:D1118H	ORF1a:S3675-,ORF1a:G3676-,ORF1a:F3677-,S:H69-,S:V70-,S:Y144-	1-54,2569-2850,4996-5287,7672-7968,9246-9502,19276-19570,20868-21215,21428-21682,22325-22542,25053-25301,27512-27808,29837-29903		ChinaCDC_N_F:G28881A;G28882A;G28883C,ChinaCDC_N_R:C28977T	89492	0	29903	3000.000000	96.703704	mediocre	2911	10.000000	0.000000	good	0	24.000000	0.000000	0.000000	good	8.000000		0.000000	good	0		0	0.000000	good		0	0.000000	good
CV192_80_M1_nb39_ru_med/ARTIC/medaka MN908947.3	20I (Alpha, V1)	6757.448903	bad	13	19	0	9	6	22495	0	4	C10279T,C23271A,A23403G,C23604A,C23709T,G24914C,G28280C,A28281T,T28282A,G28881A,G28882A,G28883C,C28977T	518-520,11288-11296,21765-21770,28271		N:D3L,N:R203K,N:G204R,N:S235F,S:A570D,S:D614G,S:P681H,S:T716I,S:D1118H	ORF1a:M85-,ORF1a:S3675-,ORF1a:G3676-,ORF1a:F3677-,S:H69-,S:V70-	1-342,705-4658,4996-10099,10438-11022,11373-11889,12466-13029,13364-13625,13962-15503,15862-16770,17131-17993,18325-21682,22014-22542,22878-23144,23284,23823-24772,25053-26219,26891-28104,28111,29042-29316,29735-29758,29837-29903		ChinaCDC_N_F:G28881A;G28882A;G28883C,ChinaCDC_N_R:C28977T	89572	0	29903	3000.000000	822.037037	bad	22495	10.000000	0.000000	good	0	24.000000	-3.000000	0.000000	good	5.000000		0.000000	good	0		0	0.000000	good		0	0.000000	good
CV192_80_M1_nb39_fr_med/ARTIC/medaka MN908947.3	20I (Alpha, V1)	6757.448903	bad	13	19	0	9	6	22495	0	4	C10279T,C23271A,A23403G,C23604A,C23709T,G24914C,G28280C,A28281T,T28282A,G28881A,G28882A,G28883C,C28977T	518-520,11288-11296,21765-21770,28271		N:D3L,N:R203K,N:G204R,N:S235F,S:A570D,S:D614G,S:P681H,S:T716I,S:D1118H	ORF1a:M85-,ORF1a:S3675-,ORF1a:G3676-,ORF1a:F3677-,S:H69-,S:V70-	1-342,705-4658,4996-10099,10438-11022,11373-11889,12466-13029,13364-13625,13962-15503,15862-16770,17131-17993,18325-21682,22014-22542,22878-23144,23284,23823-24772,25053-26219,26891-28104,28111,29042-29316,29735-29758,29837-29903		ChinaCDC_N_F:G28881A;G28882A;G28883C,ChinaCDC_N_R:C28977T	89572	0	29903	3000.000000	822.037037	bad	22495	10.000000	0.000000	good	0	24.000000	-3.000000	0.000000	good	5.000000		0.000000	good	0		0	0.000000	good		0	0.000000	good
CV192_80_M1_nb62_fr_med/ARTIC/medaka MN908947.3	20I (Alpha, V1)	58.456876	mediocre	32	30	0	16	7	685	0	4	C241T,C913T,C3037T,C3267T,G4255A,C5388A,C5986T,T6954C,C7735T,C8841T,G11507A,C14408T,C14676T,C15279T,T16176C,C17502T,C23271A,A23403G,C23604A,C23709T,T24506G,G24914C,C27972T,G28048T,A28111G,G28280C,A28281T,T28282A,G28881A,G28882A,G28883C,C28977T	516-518,11288-11296,21765-21770,21992-21994,28143-28150,28271		N:D3L,N:R203K,N:G204R,N:S235F,ORF1a:T1001I,ORF1a:A1708D,ORF1a:I2230T,ORF1a:T2859I,ORF1a:V3748I,ORF1b:P314L,S:A570D,S:D614G,S:P681H,S:T716I,S:S982A,S:D1118H	ORF1a:M85-,ORF1a:S3675-,ORF1a:G3676-,ORF1a:F3677-,S:H69-,S:V70-,S:Y144-	1-54,22878-23144,27512-27808,29837-29903		ChinaCDC_N_F:G28881A;G28882A;G28883C,ChinaCDC_N_R:C28977T	89448	0	29903	3000.000000	14.259259	good	685	10.000000	0.000000	good	0	24.000000	1.000000	4.166667	good	9.000000		0.000000	good	0	ORF8	1	75.000000	mediocre		0	0.000000	good
CV192_80_M1_nb62_sa_med/ARTIC/medaka MN908947.3	20I (Alpha, V1)	172.410494	bad	27	30	0	15	7	3210	0	4	C241T,C913T,C3037T,C3267T,G4255A,C5388A,C5986T,T6954C,G11507A,C14408T,C14676T,C15279T,T16176C,C17502T,C23271A,A23403G,C23604A,C23709T,T24506G,G24914C,G28280C,A28281T,T28282A,G28881A,G28882A,G28883C,C28977T	516-518,11288-11296,21765-21770,21992-21994,28143-28150,28271		N:D3L,N:R203K,N:G204R,N:S235F,ORF1a:T1001I,ORF1a:A1708D,ORF1a:I2230T,ORF1a:V3748I,ORF1b:P314L,S:A570D,S:D614G,S:P681H,S:T716I,S:S982A,S:D1118H	ORF1a:M85-,ORF1a:S3675-,ORF1a:G3676-,ORF1a:F3677-,S:H69-,S:V70-,S:Y144-	1-54,2569-2850,7093-7332,7672-7968,8636-8913,9246-9502,19276-19340,22325-22542,22878-23144,25647-26219,26891-26909,27512-28104,29837-29903		ChinaCDC_N_F:G28881A;G28882A;G28883C,ChinaCDC_N_R:C28977T	89468	0	29903	3000.000000	107.777778	bad	3210	10.000000	0.000000	good	0	24.000000	0.000000	0.000000	good	8.000000		0.000000	good	0	ORF8	1	75.000000	mediocre		0	0.000000	good
CV192_80_M1_nb62_ru_med/ARTIC/medaka MN908947.3	20I (Alpha, V1)	58.456876	mediocre	32	30	0	16	7	685	0	4	C241T,C913T,C3037T,C3267T,G4255A,C5388A,C5986T,T6954C,C7735T,C8841T,G11507A,C14408T,C14676T,C15279T,T16176C,C17502T,C23271A,A23403G,C23604A,C23709T,T24506G,G24914C,C27972T,G28048T,A28111G,G28280C,A28281T,T28282A,G28881A,G28882A,G28883C,C28977T	516-518,11288-11296,21765-21770,21992-21994,28143-28150,28271		N:D3L,N:R203K,N:G204R,N:S235F,ORF1a:T1001I,ORF1a:A1708D,ORF1a:I2230T,ORF1a:T2859I,ORF1a:V3748I,ORF1b:P314L,S:A570D,S:D614G,S:P681H,S:T716I,S:S982A,S:D1118H	ORF1a:M85-,ORF1a:S3675-,ORF1a:G3676-,ORF1a:F3677-,S:H69-,S:V70-,S:Y144-	1-54,22878-23144,27512-27808,29837-29903		ChinaCDC_N_F:G28881A;G28882A;G28883C,ChinaCDC_N_R:C28977T	89448	0	29903	3000.000000	14.259259	good	685	10.000000	0.000000	good	0	24.000000	1.000000	4.166667	good	9.000000		0.000000	good	0	ORF8	1	75.000000	mediocre		0	0.000000	good
CV192_80_M1_nb72_sa_med/ARTIC/medaka MN908947.3	20I (Alpha, V1)	28.420868	good	34	19	0	18	6	1735	0	4	C241T,C913T,C1288T,C3037T,C3267T,C5388A,C5986T,T6954C,C12970T,C14408T,C14583T,C14676T,C15279T,T16176C,G16269A,A23063T,C23271A,A23403G,C23604A,C23709T,T24506G,G24914C,G25644A,C27059T,C27972T,G28048T,A28111G,G28280C,A28281T,T28282A,G28881A,G28882A,G28883C,C28977T	11288-11296,21765-21770,21992-21994,28271		N:D3L,N:R203K,N:G204R,N:S235F,ORF1a:T1001I,ORF1a:A1708D,ORF1a:I2230T,ORF1b:P314L,ORF8:Q27*,ORF8:R52I,ORF8:Y73C,S:N501Y,S:A570D,S:D614G,S:P681H,S:T716I,S:S982A,S:D1118H	ORF1a:S3675-,ORF1a:G3676-,ORF1a:F3677-,S:H69-,S:V70-,S:Y144-	1-54,7672-7968,9246-9502,19276-19570,22325-22542,24381,25053-25301,27512-27808,29837-29903		ChinaCDC_N_F:G28881A;G28882A;G28883C,ChinaCDC_N_R:C28977T	89488	0	29903	3000.000000	53.148148	mediocre	1735	10.000000	0.000000	good	0	24.000000	1.000000	4.166667	good	9.000000		0.000000	good	0		0	0.000000	good		0	0.000000	good
CV192_80_M1_nb72_fr_med/ARTIC/medaka MN908947.3	20I (Alpha, V1)	0.694444	good	35	19	0	18	6	122	0	4	C241T,C913T,C1288T,C3037T,C3267T,C5388A,C5986T,T6954C,T9334A,C12970T,C14408T,C14583T,C14676T,C15279T,T16176C,G16269A,A23063T,C23271A,A23403G,C23604A,C23709T,T24506G,G24914C,G25644A,C27059T,C27972T,G28048T,A28111G,G28280C,A28281T,T28282A,G28881A,G28882A,G28883C,C28977T	11288-11296,21765-21770,21992-21994,28271		N:D3L,N:R203K,N:G204R,N:S235F,ORF1a:T1001I,ORF1a:A1708D,ORF1a:I2230T,ORF1b:P314L,ORF8:Q27*,ORF8:R52I,ORF8:Y73C,S:N501Y,S:A570D,S:D614G,S:P681H,S:T716I,S:S982A,S:D1118H	ORF1a:S3675-,ORF1a:G3676-,ORF1a:F3677-,S:H69-,S:V70-,S:Y144-	1-54,24381,29837-29903		ChinaCDC_N_F:G28881A;G28882A;G28883C,ChinaCDC_N_R:C28977T	89484	0	29903	3000.000000	0.000000	good	122	10.000000	0.000000	good	0	24.000000	2.000000	8.333333	good	10.000000		0.000000	good	0		0	0.000000	good		0	0.000000	good
CV192_80_M1_nb72_ru_med/ARTIC/medaka MN908947.3	20I (Alpha, V1)	0.694444	good	35	19	0	18	6	122	0	4	C241T,C913T,C1288T,C3037T,C3267T,C5388A,C5986T,T6954C,T9334A,C12970T,C14408T,C14583T,C14676T,C15279T,T16176C,G16269A,A23063T,C23271A,A23403G,C23604A,C23709T,T24506G,G24914C,G25644A,C27059T,C27972T,G28048T,A28111G,G28280C,A28281T,T28282A,G28881A,G28882A,G28883C,C28977T	11288-11296,21765-21770,21992-21994,28271		N:D3L,N:R203K,N:G204R,N:S235F,ORF1a:T1001I,ORF1a:A1708D,ORF1a:I2230T,ORF1b:P314L,ORF8:Q27*,ORF8:R52I,ORF8:Y73C,S:N501Y,S:A570D,S:D614G,S:P681H,S:T716I,S:S982A,S:D1118H	ORF1a:S3675-,ORF1a:G3676-,ORF1a:F3677-,S:H69-,S:V70-,S:Y144-	1-54,24381,29837-29903		ChinaCDC_N_F:G28881A;G28882A;G28883C,ChinaCDC_N_R:C28977T	89484	0	29903	3000.000000	0.000000	good	122	10.000000	0.000000	good	0	24.000000	2.000000	8.333333	good	10.000000		0.000000	good	0		0	0.000000	good		0	0.000000	good
CV192_80_M1_nb57_fr_med/ARTIC/medaka MN908947.3	20I (Alpha, V1)	1925.371111	bad	17	20	0	9	6	11973	0	0	C241T,C913T,C3037T,C5388A,C6312T,T16176C,C23271A,A23403G,C23604A,C23709T,T24506G,C25511T,C27972T,A28111G,G28280C,A28281T,T28282A	11288-11296,21765-21770,21992-21994,28048,28271		N:D3L,ORF1a:A1708D,ORF1a:T2016I,ORF3a:S40L,S:A570D,S:D614G,S:P681H,S:T716I,S:S982A	ORF1a:S3675-,ORF1a:G3676-,ORF1a:F3677-,S:H69-,S:V70-,S:Y144-	1-54,1313-2205,2569-2850,3184-4077,4996-5287,5933-6197,6847-7332,8636-8913,9246-9502,9835-10384,10738-11022,11095,13364-13946,14272-14895,15225-15503,16187-17087,17739-17993,18325-18618,18958-19685,19912-20496,21147-21682,22014-22542,22878-23144,24766-25003,25647-26219,26891-27164,27512-27808,28757-29007,29357-29510,29541,29837-29903			89545	0	29903	3000.000000	432.333333	bad	11973	10.000000	0.000000	good	0	24.000000	0.000000	0.000000	good	8.000000		0.000000	good	0	ORF8	1	75.000000	mediocre		0	0.000000	good
CV192_80_M1_nb57_ru_med/ARTIC/medaka MN908947.3	20I (Alpha, V1)	1925.371111	bad	17	20	0	9	6	11973	0	0	C241T,C913T,C3037T,C5388A,C6312T,T16176C,C23271A,A23403G,C23604A,C23709T,T24506G,C25511T,C27972T,A28111G,G28280C,A28281T,T28282A	11288-11296,21765-21770,21992-21994,28048,28271		N:D3L,ORF1a:A1708D,ORF1a:T2016I,ORF3a:S40L,S:A570D,S:D614G,S:P681H,S:T716I,S:S982A	ORF1a:S3675-,ORF1a:G3676-,ORF1a:F3677-,S:H69-,S:V70-,S:Y144-	1-54,1313-2205,2569-2850,3184-4077,4996-5287,5933-6197,6847-7332,8636-8913,9246-9502,9835-10384,10738-11022,11095,13364-13946,14272-14895,15225-15503,16187-17087,17739-17993,18325-18618,18958-19685,19912-20496,21147-21682,22014-22542,22878-23144,24766-25003,25647-26219,26891-27164,27512-27808,28757-29007,29357-29510,29541,29837-29903			89545	0	29903	3000.000000	432.333333	bad	11973	10.000000	0.000000	good	0	24.000000	0.000000	0.000000	good	8.000000		0.000000	good	0	ORF8	1	75.000000	mediocre		0	0.000000	good
CV192_80_M1_nb91_ru_med/ARTIC/medaka MN908947.3	20I (Alpha, V1)	12.853553	good	33	19	0	21	6	1268	0	4	C241T,C913T,C3037T,C3267T,G4255A,C5388A,C5986T,T6954C,C8841T,G11507A,C14408T,C14676T,C15279T,T16176C,C17502T,C21707T,C23271A,A23403G,C23604A,C23709T,T24506G,G24914C,C25463T,C27972T,G28048T,A28111G,G28280C,A28281T,T28282A,G28881A,G28882A,G28883C,C28977T	11288-11296,21765-21770,21992-21994,28271		N:D3L,N:R203K,N:G204R,N:S235F,ORF1a:T1001I,ORF1a:A1708D,ORF1a:I2230T,ORF1a:T2859I,ORF1a:V3748I,ORF1b:P314L,ORF3a:T24I,ORF8:Q27*,ORF8:R52I,ORF8:Y73C,S:H49Y,S:A570D,S:D614G,S:P681H,S:T716I,S:S982A,S:D1118H	ORF1a:S3675-,ORF1a:G3676-,ORF1a:F3677-,S:H69-,S:V70-,S:Y144-	1-54,2770-2850,7093-7332,13364-13625,22878-23144,27512-27808,29837-29903		ChinaCDC_N_F:G28881A;G28882A;G28883C,ChinaCDC_N_R:C28977T	89492	0	29903	3000.000000	35.851852	mediocre	1268	10.000000	0.000000	good	0	24.000000	0.000000	0.000000	good	8.000000		0.000000	good	0		0	0.000000	good		0	0.000000	good
CV192_80_M1_nb91_fr_med/ARTIC/medaka MN908947.3	20I (Alpha, V1)	12.853553	good	33	19	0	21	6	1268	0	4	C241T,C913T,C3037T,C3267T,G4255A,C5388A,C5986T,T6954C,C8841T,G11507A,C14408T,C14676T,C15279T,T16176C,C17502T,C21707T,C23271A,A23403G,C23604A,C23709T,T24506G,G24914C,C25463T,C27972T,G28048T,A28111G,G28280C,A28281T,T28282A,G28881A,G28882A,G28883C,C28977T	11288-11296,21765-21770,21992-21994,28271		N:D3L,N:R203K,N:G204R,N:S235F,ORF1a:T1001I,ORF1a:A1708D,ORF1a:I2230T,ORF1a:T2859I,ORF1a:V3748I,ORF1b:P314L,ORF3a:T24I,ORF8:Q27*,ORF8:R52I,ORF8:Y73C,S:H49Y,S:A570D,S:D614G,S:P681H,S:T716I,S:S982A,S:D1118H	ORF1a:S3675-,ORF1a:G3676-,ORF1a:F3677-,S:H69-,S:V70-,S:Y144-	1-54,2770-2850,7093-7332,13364-13625,22878-23144,27512-27808,29837-29903		ChinaCDC_N_F:G28881A;G28882A;G28883C,ChinaCDC_N_R:C28977T	89492	0	29903	3000.000000	35.851852	mediocre	1268	10.000000	0.000000	good	0	24.000000	0.000000	0.000000	good	8.000000		0.000000	good	0		0	0.000000	good		0	0.000000	good
CV192_80_M1_nb91_sa_med/ARTIC/medaka MN908947.3	20I (Alpha, V1)	73.832647	mediocre	33	19	0	21	6	2620	0	4	C241T,C913T,C3037T,C3267T,G4255A,C5388A,C5986T,T6954C,C8841T,G11507A,C14408T,C14676T,C15279T,T16176C,C17502T,C21707T,C23271A,A23403G,C23604A,C23709T,T24506G,G24914C,C25463T,C27972T,G28048T,A28111G,G28280C,A28281T,T28282A,G28881A,G28882A,G28883C,C28977T	11288-11296,21765-21770,21992-21994,28271		N:D3L,N:R203K,N:G204R,N:S235F,ORF1a:T1001I,ORF1a:A1708D,ORF1a:I2230T,ORF1a:T2859I,ORF1a:V3748I,ORF1b:P314L,ORF3a:T24I,ORF8:Q27*,ORF8:R52I,ORF8:Y73C,S:H49Y,S:A570D,S:D614G,S:P681H,S:T716I,S:S982A,S:D1118H	ORF1a:S3675-,ORF1a:G3676-,ORF1a:F3677-,S:H69-,S:V70-,S:Y144-	1-54,2569-2850,7093-7332,9246-9502,13364-13625,21428-21682,22325-22542,22878-23144,25970-26219,27512-27808,29666-29903		ChinaCDC_N_F:G28881A;G28882A;G28883C,ChinaCDC_N_R:C28977T	89492	0	29903	3000.000000	85.925926	mediocre	2620	10.000000	0.000000	good	0	24.000000	0.000000	0.000000	good	8.000000		0.000000	good	0		0	0.000000	good		0	0.000000	good
CV192_80_M1_nb08_ru_med/ARTIC/medaka MN908947.3	20I (Alpha, V1)	3015.636886	bad	21	19	0	14	6	15127	0	4	C913T,C3267T,C5388A,C14408T,C15279T,T16176C,C23170T,C23271A,A23403G,C23604A,C23709T,T24506G,G24914C,G28280C,A28281T,T28282A,A28381G,G28881A,G28882A,G28883C,C28977T	11288-11296,21765-21770,21992-21994,28271		N:D3L,N:R203K,N:G204R,N:S235F,ORF1a:T1001I,ORF1a:A1708D,ORF1b:P314L,ORF9b:D33G,S:A570D,S:D614G,S:P681H,S:T716I,S:S982A,S:D1118H	ORF1a:S3675-,ORF1a:G3676-,ORF1a:F3677-,S:H69-,S:V70-,S:Y144-	1-342,1541-2205,2569-3166,3508-4322,4667-5287,5933-6495,6847-7332,7672-7968,8320-10099,10738-11022,11074,11373-12439,12761-13029,13364-13625,14580-15193,15539-15851,16187-16444,16805-17087,17431-17993,19276-20813,21147-21682,22325-22542,22878-23144,23823-24100,24810-24812,24827,24847,25053-25301,25647-26219,26891-27164,27512-28104,28111,29042-29316,29666-29903		ChinaCDC_N_F:G28881A;G28882A;G28883C,ChinaCDC_N_R:C28977T	89540	0	29903	3000.000000	549.148148	bad	15127	10.000000	0.000000	good	0	24.000000	-2.000000	0.000000	good	6.000000		0.000000	good	0		0	0.000000	good		0	0.000000	good
CV192_80_M1_nb08_fr_med/ARTIC/medaka MN908947.3	20I (Alpha, V1)	3015.636886	bad	21	19	0	14	6	15127	0	4	C913T,C3267T,C5388A,C14408T,C15279T,T16176C,C23170T,C23271A,A23403G,C23604A,C23709T,T24506G,G24914C,G28280C,A28281T,T28282A,A28381G,G28881A,G28882A,G28883C,C28977T	11288-11296,21765-21770,21992-21994,28271		N:D3L,N:R203K,N:G204R,N:S235F,ORF1a:T1001I,ORF1a:A1708D,ORF1b:P314L,ORF9b:D33G,S:A570D,S:D614G,S:P681H,S:T716I,S:S982A,S:D1118H	ORF1a:S3675-,ORF1a:G3676-,ORF1a:F3677-,S:H69-,S:V70-,S:Y144-	1-342,1541-2205,2569-3166,3508-4322,4667-5287,5933-6495,6847-7332,7672-7968,8320-10099,10738-11022,11074,11373-12439,12761-13029,13364-13625,14580-15193,15539-15851,16187-16444,16805-17087,17431-17993,19276-20813,21147-21682,22325-22542,22878-23144,23823-24100,24810-24812,24827,24847,25053-25301,25647-26219,26891-27164,27512-28104,28111,29042-29316,29666-29903		ChinaCDC_N_F:G28881A;G28882A;G28883C,ChinaCDC_N_R:C28977T	89540	0	29903	3000.000000	549.148148	bad	15127	10.000000	0.000000	good	0	24.000000	-2.000000	0.000000	good	6.000000		0.000000	good	0		0	0.000000	good		0	0.000000	good
CV192_80_M1_nb14_fr_med/ARTIC/medaka MN908947.3	20I (Alpha, V1)	0.000000	good	34	19	0	20	6	121	0	4	C241T,C913T,C3037T,C3267T,C5388A,C5986T,C6336T,T6954C,C14408T,C14676T,C14805T,T15096C,C15279T,T16176C,C16260T,A23063T,C23271A,A23403G,C23604A,C23709T,T24506G,G24914C,C25482T,C27972T,G28048T,A28095T,A28111G,G28280C,A28281T,T28282A,G28881A,G28882A,G28883C,C28977T	11288-11296,21765-21770,21992-21994,28271		N:D3L,N:R203K,N:G204R,N:S235F,ORF1a:T1001I,ORF1a:A1708D,ORF1a:S2024L,ORF1a:I2230T,ORF1b:P314L,ORF8:Q27*,ORF8:R52I,ORF8:K68*,ORF8:Y73C,S:N501Y,S:A570D,S:D614G,S:P681H,S:T716I,S:S982A,S:D1118H	ORF1a:S3675-,ORF1a:G3676-,ORF1a:F3677-,S:H69-,S:V70-,S:Y144-	1-54,29837-29903		ChinaCDC_N_F:G28881A;G28882A;G28883C,ChinaCDC_N_R:C28977T	89488	0	29903	3000.000000	0.000000	good	121	10.000000	0.000000	good	0	24.000000	0.000000	0.000000	good	8.000000		0.000000	good	0		0	0.000000	good		0	0.000000	good
CV192_80_M1_nb14_sa_med/ARTIC/medaka MN908947.3	20I (Alpha, V1)	54.650425	mediocre	33	19	0	19	6	2296	0	4	C241T,C913T,C3037T,C3267T,C5388A,C5986T,C6336T,T6954C,C14408T,C14676T,C14805T,T15096C,C15279T,T16176C,C16260T,C23271A,A23403G,C23604A,C23709T,T24506G,G24914C,C25482T,C27972T,G28048T,A28095T,A28111G,G28280C,A28281T,T28282A,G28881A,G28882A,G28883C,C28977T	11288-11296,21765-21770,21992-21994,28271		N:D3L,N:R203K,N:G204R,N:S235F,ORF1a:T1001I,ORF1a:A1708D,ORF1a:S2024L,ORF1a:I2230T,ORF1b:P314L,ORF8:Q27*,ORF8:R52I,ORF8:K68*,ORF8:Y73C,S:A570D,S:D614G,S:P681H,S:T716I,S:S982A,S:D1118H	ORF1a:S3675-,ORF1a:G3676-,ORF1a:F3677-,S:H69-,S:V70-,S:Y144-	1-54,7672-7968,9246-9502,19276-19570,19912-20200,21428-21682,22325-22542,22878-23144,27512-27808,29837-29903		ChinaCDC_N_F:G28881A;G28882A;G28883C,ChinaCDC_N_R:C28977T	89492	0	29903	3000.000000	73.925926	mediocre	2296	10.000000	0.000000	good	0	24.000000	0.000000	0.000000	good	8.000000		0.000000	good	0		0	0.000000	good		0	0.000000	good
CV192_80_M1_nb14_ru_med/ARTIC/medaka MN908947.3	20I (Alpha, V1)	0.000000	good	34	19	0	20	6	121	0	4	C241T,C913T,C3037T,C3267T,C5388A,C5986T,C6336T,T6954C,C14408T,C14676T,C14805T,T15096C,C15279T,T16176C,C16260T,A23063T,C23271A,A23403G,C23604A,C23709T,T24506G,G24914C,C25482T,C27972T,G28048T,A28095T,A28111G,G28280C,A28281T,T28282A,G28881A,G28882A,G28883C,C28977T	11288-11296,21765-21770,21992-21994,28271		N:D3L,N:R203K,N:G204R,N:S235F,ORF1a:T1001I,ORF1a:A1708D,ORF1a:S2024L,ORF1a:I2230T,ORF1b:P314L,ORF8:Q27*,ORF8:R52I,ORF8:K68*,ORF8:Y73C,S:N501Y,S:A570D,S:D614G,S:P681H,S:T716I,S:S982A,S:D1118H	ORF1a:S3675-,ORF1a:G3676-,ORF1a:F3677-,S:H69-,S:V70-,S:Y144-	1-54,29837-29903		ChinaCDC_N_F:G28881A;G28882A;G28883C,ChinaCDC_N_R:C28977T	89488	0	29903	3000.000000	0.000000	good	121	10.000000	0.000000	good	0	24.000000	0.000000	0.000000	good	8.000000		0.000000	good	0		0	0.000000	good		0	0.000000	good
CV192_80_M1_nb66_fr_med/ARTIC/medaka MN908947.3	20I (Alpha, V1)	2.777778	good	37	19	0	22	6	121	0	5	C241T,T718C,C913T,G2492A,C3037T,C3177T,C3267T,C5388A,C5986T,C6318T,T6954C,C12741T,C14408T,C14676T,C15279T,C15960T,T16176C,C18171T,T18786C,A23063T,C23271A,A23403G,C23604A,C23709T,T24506G,G24914C,C26013T,C27972T,G28048T,A28111G,G28280C,A28281T,T28282A,G28881A,G28882A,G28883C,C28977T	11288-11296,21765-21770,21992-21994,28271		N:D3L,N:R203K,N:G204R,N:S235F,ORF1a:E743K,ORF1a:P971L,ORF1a:T1001I,ORF1a:A1708D,ORF1a:P2018L,ORF1a:I2230T,ORF1a:T4159I,ORF1b:P314L,ORF8:Q27*,ORF8:R52I,ORF8:Y73C,S:N501Y,S:A570D,S:D614G,S:P681H,S:T716I,S:S982A,S:D1118H	ORF1a:S3675-,ORF1a:G3676-,ORF1a:F3677-,S:H69-,S:V70-,S:Y144-	1-54,29837-29903		HKU_ORF_F:T18786C,ChinaCDC_N_F:G28881A;G28882A;G28883C,ChinaCDC_N_R:C28977T	89476	0	29903	3000.000000	0.000000	good	121	10.000000	0.000000	good	0	24.000000	4.000000	16.666667	good	12.000000		0.000000	good	0		0	0.000000	good		0	0.000000	good
CV192_80_M1_nb66_ru_med/ARTIC/medaka MN908947.3	20I (Alpha, V1)	2.777778	good	37	19	0	22	6	121	0	5	C241T,T718C,C913T,G2492A,C3037T,C3177T,C3267T,C5388A,C5986T,C6318T,T6954C,C12741T,C14408T,C14676T,C15279T,C15960T,T16176C,C18171T,T18786C,A23063T,C23271A,A23403G,C23604A,C23709T,T24506G,G24914C,C26013T,C27972T,G28048T,A28111G,G28280C,A28281T,T28282A,G28881A,G28882A,G28883C,C28977T	11288-11296,21765-21770,21992-21994,28271		N:D3L,N:R203K,N:G204R,N:S235F,ORF1a:E743K,ORF1a:P971L,ORF1a:T1001I,ORF1a:A1708D,ORF1a:P2018L,ORF1a:I2230T,ORF1a:T4159I,ORF1b:P314L,ORF8:Q27*,ORF8:R52I,ORF8:Y73C,S:N501Y,S:A570D,S:D614G,S:P681H,S:T716I,S:S982A,S:D1118H	ORF1a:S3675-,ORF1a:G3676-,ORF1a:F3677-,S:H69-,S:V70-,S:Y144-	1-54,29837-29903		HKU_ORF_F:T18786C,ChinaCDC_N_F:G28881A;G28882A;G28883C,ChinaCDC_N_R:C28977T	89476	0	29903	3000.000000	0.000000	good	121	10.000000	0.000000	good	0	24.000000	4.000000	16.666667	good	12.000000		0.000000	good	0		0	0.000000	good		0	0.000000	good
CV192_80_M1_nb66_sa_med/ARTIC/medaka MN908947.3	20I (Alpha, V1)	30.398642	mediocre	35	19	0	20	6	1719	0	5	C241T,T718C,C913T,G2492A,C3037T,C3177T,C3267T,C5388A,C5986T,C6318T,C12741T,C14408T,C14676T,C15279T,C15960T,T16176C,C18171T,T18786C,C23271A,A23403G,C23604A,C23709T,T24506G,G24914C,C26013T,C27972T,G28048T,A28111G,G28280C,A28281T,T28282A,G28881A,G28882A,G28883C,C28977T	11288-11296,21765-21770,21992-21994,28271		N:D3L,N:R203K,N:G204R,N:S235F,ORF1a:E743K,ORF1a:P971L,ORF1a:T1001I,ORF1a:A1708D,ORF1a:P2018L,ORF1a:T4159I,ORF1b:P314L,ORF8:Q27*,ORF8:R52I,ORF8:Y73C,S:A570D,S:D614G,S:P681H,S:T716I,S:S982A,S:D1118H	ORF1a:S3675-,ORF1a:G3676-,ORF1a:F3677-,S:H69-,S:V70-,S:Y144-	1-54,6847-7058,7672-7968,19276-19570,21671-21682,22325-22542,22878-23144,27512-27808,29837-29903		HKU_ORF_F:T18786C,ChinaCDC_N_F:G28881A;G28882A;G28883C,ChinaCDC_N_R:C28977T	89484	0	29903	3000.000000	52.555556	mediocre	1719	10.000000	0.000000	good	0	24.000000	4.000000	16.666667	good	12.000000		0.000000	good	0		0	0.000000	good		0	0.000000	good
CV192_80_M1_nb27_fr_med/ARTIC/medaka MN908947.3	20I (Alpha, V1)	1.562500	good	35	19	0	20	6	121	0	4	C241T,C913T,C1060A,C3037T,C3267T,C5388A,C5986T,T6954C,G11507A,C12076T,C14408T,C14676T,C15279T,T16176C,C17470T,C20132T,A23063T,C23271A,A23403G,C23604A,C23709T,T24506G,G24914C,C25096T,C27972T,G28048T,A28111G,G28280C,A28281T,T28282A,G28881A,G28882A,G28883C,C28977T,C29546T	11288-11296,21765-21770,21992-21994,28271		N:D3L,N:R203K,N:G204R,N:S235F,ORF1a:T1001I,ORF1a:A1708D,ORF1a:I2230T,ORF1a:V3748I,ORF1b:P314L,ORF1b:A2222V,ORF8:Q27*,ORF8:R52I,ORF8:Y73C,S:N501Y,S:A570D,S:D614G,S:P681H,S:T716I,S:S982A,S:D1118H	ORF1a:S3675-,ORF1a:G3676-,ORF1a:F3677-,S:H69-,S:V70-,S:Y144-	1-54,29837-29903		ChinaCDC_N_F:G28881A;G28882A;G28883C,ChinaCDC_N_R:C28977T	89484	0	29903	3000.000000	0.000000	good	121	10.000000	0.000000	good	0	24.000000	3.000000	12.500000	good	11.000000		0.000000	good	0		0	0.000000	good		0	0.000000	good
CV192_80_M1_nb27_ru_med/ARTIC/medaka MN908947.3	20I (Alpha, V1)	1.562500	good	35	19	0	20	6	121	0	4	C241T,C913T,C1060A,C3037T,C3267T,C5388A,C5986T,T6954C,G11507A,C12076T,C14408T,C14676T,C15279T,T16176C,C17470T,C20132T,A23063T,C23271A,A23403G,C23604A,C23709T,T24506G,G24914C,C25096T,C27972T,G28048T,A28111G,G28280C,A28281T,T28282A,G28881A,G28882A,G28883C,C28977T,C29546T	11288-11296,21765-21770,21992-21994,28271		N:D3L,N:R203K,N:G204R,N:S235F,ORF1a:T1001I,ORF1a:A1708D,ORF1a:I2230T,ORF1a:V3748I,ORF1b:P314L,ORF1b:A2222V,ORF8:Q27*,ORF8:R52I,ORF8:Y73C,S:N501Y,S:A570D,S:D614G,S:P681H,S:T716I,S:S982A,S:D1118H	ORF1a:S3675-,ORF1a:G3676-,ORF1a:F3677-,S:H69-,S:V70-,S:Y144-	1-54,29837-29903		ChinaCDC_N_F:G28881A;G28882A;G28883C,ChinaCDC_N_R:C28977T	89484	0	29903	3000.000000	0.000000	good	121	10.000000	0.000000	good	0	24.000000	3.000000	12.500000	good	11.000000		0.000000	good	0		0	0.000000	good		0	0.000000	good
CV192_80_M1_nb27_sa_med/ARTIC/medaka MN908947.3	20I (Alpha, V1)	55.557781	mediocre	34	19	0	19	6	2284	0	4	C241T,C913T,C1060A,C3037T,C3267T,C5388A,C5986T,T6954C,G11507A,C12076T,C14408T,C14676T,C15279T,T16176C,C17470T,C20132T,C23271A,A23403G,C23604A,C23709T,T24506G,G24914C,C25096T,C27972T,G28048T,A28111G,G28280C,A28281T,T28282A,G28881A,G28882A,G28883C,C28977T,C29546T	11288-11296,21765-21770,21992-21994,28271		N:D3L,N:R203K,N:G204R,N:S235F,ORF1a:T1001I,ORF1a:A1708D,ORF1a:I2230T,ORF1a:V3748I,ORF1b:P314L,ORF1b:A2222V,ORF8:Q27*,ORF8:R52I,ORF8:Y73C,S:A570D,S:D614G,S:P681H,S:T716I,S:S982A,S:D1118H	ORF1a:S3675-,ORF1a:G3676-,ORF1a:F3677-,S:H69-,S:V70-,S:Y144-	1-54,2569-2850,7672-7968,9246-9502,19276-19570,22325-22542,22878-23144,25970-26219,27512-27808,29837-29903		ChinaCDC_N_F:G28881A;G28882A;G28883C,ChinaCDC_N_R:C28977T	89488	0	29903	3000.000000	73.481481	mediocre	2284	10.000000	0.000000	good	0	24.000000	3.000000	12.500000	good	11.000000		0.000000	good	0		0	0.000000	good		0	0.000000	good
CV192_80_M1_nb84_sa_med/ARTIC/medaka MN908947.3	20I (Alpha, V1)	94.369191	mediocre	30	27	0	17	6	1967	0	4	C241T,C913T,C3037T,C3267T,G4255A,C5388A,C5986T,T6954C,C7735T,C8841T,G11507A,C14408T,C14676T,C15279T,T16176C,C17502T,A23063T,C23271A,A23403G,C23604A,C23709T,T24506G,G24914C,G28280C,A28281T,T28282A,G28881A,G28882A,G28883C,C28977T	11288-11296,21765-21770,21992-21994,28143-28150,28271		N:D3L,N:R203K,N:G204R,N:S235F,ORF1a:T1001I,ORF1a:A1708D,ORF1a:I2230T,ORF1a:T2859I,ORF1a:V3748I,ORF1b:P314L,S:N501Y,S:A570D,S:D614G,S:P681H,S:T716I,S:S982A,S:D1118H	ORF1a:S3675-,ORF1a:G3676-,ORF1a:F3677-,S:H69-,S:V70-,S:Y144-	1-54,2569-2850,7093-7332,13364-13625,22325-22542,25970-26219,27512-28104,28111,29837-29903		ChinaCDC_N_F:G28881A;G28882A;G28883C,ChinaCDC_N_R:C28977T	89473	0	29903	3000.000000	61.740741	mediocre	1967	10.000000	0.000000	good	0	24.000000	0.000000	0.000000	good	8.000000		0.000000	good	0	ORF8	1	75.000000	mediocre		0	0.000000	good
CV192_80_M1_nb84_ru_med/ARTIC/medaka MN908947.3	20I (Alpha, V1)	56.441001	mediocre	33	27	0	17	6	418	0	4	C241T,C913T,C3037T,C3267T,G4255A,C5388A,C5986T,T6954C,C7735T,C8841T,G11507A,C14408T,C14676T,C15279T,T16176C,C17502T,A23063T,C23271A,A23403G,C23604A,C23709T,T24506G,G24914C,C27972T,G28048T,A28111G,G28280C,A28281T,T28282A,G28881A,G28882A,G28883C,C28977T	11288-11296,21765-21770,21992-21994,28143-28150,28271		N:D3L,N:R203K,N:G204R,N:S235F,ORF1a:T1001I,ORF1a:A1708D,ORF1a:I2230T,ORF1a:T2859I,ORF1a:V3748I,ORF1b:P314L,S:N501Y,S:A570D,S:D614G,S:P681H,S:T716I,S:S982A,S:D1118H	ORF1a:S3675-,ORF1a:G3676-,ORF1a:F3677-,S:H69-,S:V70-,S:Y144-	1-54,27512-27808,29837-29903		ChinaCDC_N_F:G28881A;G28882A;G28883C,ChinaCDC_N_R:C28977T	89461	0	29903	3000.000000	4.370370	good	418	10.000000	0.000000	good	0	24.000000	0.000000	0.000000	good	8.000000		0.000000	good	0	ORF8	1	75.000000	mediocre		0	0.000000	good
CV192_80_M1_nb84_fr_med/ARTIC/medaka MN908947.3	20I (Alpha, V1)	56.441001	mediocre	33	27	0	17	6	418	0	4	C241T,C913T,C3037T,C3267T,G4255A,C5388A,C5986T,T6954C,C7735T,C8841T,G11507A,C14408T,C14676T,C15279T,T16176C,C17502T,A23063T,C23271A,A23403G,C23604A,C23709T,T24506G,G24914C,C27972T,G28048T,A28111G,G28280C,A28281T,T28282A,G28881A,G28882A,G28883C,C28977T	11288-11296,21765-21770,21992-21994,28143-28150,28271		N:D3L,N:R203K,N:G204R,N:S235F,ORF1a:T1001I,ORF1a:A1708D,ORF1a:I2230T,ORF1a:T2859I,ORF1a:V3748I,ORF1b:P314L,S:N501Y,S:A570D,S:D614G,S:P681H,S:T716I,S:S982A,S:D1118H	ORF1a:S3675-,ORF1a:G3676-,ORF1a:F3677-,S:H69-,S:V70-,S:Y144-	1-54,27512-27808,29837-29903		ChinaCDC_N_F:G28881A;G28882A;G28883C,ChinaCDC_N_R:C28977T	89461	0	29903	3000.000000	4.370370	good	418	10.000000	0.000000	good	0	24.000000	0.000000	0.000000	good	8.000000		0.000000	good	0	ORF8	1	75.000000	mediocre		0	0.000000	good
CV192_80_M1_nb77_ru_med/ARTIC/medaka MN908947.3	20I (Alpha, V1)	1.753501	good	36	19	0	21	6	418	0	5	C241T,T718C,C913T,G2492A,C3037T,C3177T,C3267T,C5388A,C5986T,C6318T,T6954C,C14408T,C14676T,C15279T,C15960T,T16176C,C18171T,T18786C,A23063T,C23271A,A23403G,C23604A,C23709T,T24506G,G24914C,C26013T,C27972T,G28048T,A28111G,G28280C,A28281T,T28282A,G28881A,G28882A,G28883C,C28977T	11288-11296,21765-21770,21992-21994,28271		N:D3L,N:R203K,N:G204R,N:S235F,ORF1a:E743K,ORF1a:P971L,ORF1a:T1001I,ORF1a:A1708D,ORF1a:P2018L,ORF1a:I2230T,ORF1b:P314L,ORF8:Q27*,ORF8:R52I,ORF8:Y73C,S:N501Y,S:A570D,S:D614G,S:P681H,S:T716I,S:S982A,S:D1118H	ORF1a:S3675-,ORF1a:G3676-,ORF1a:F3677-,S:H69-,S:V70-,S:Y144-	1-54,27512-27808,29837-29903		HKU_ORF_F:T18786C,ChinaCDC_N_F:G28881A;G28882A;G28883C,ChinaCDC_N_R:C28977T	89480	0	29903	3000.000000	4.370370	good	418	10.000000	0.000000	good	0	24.000000	3.000000	12.500000	good	11.000000		0.000000	good	0		0	0.000000	good		0	0.000000	good
CV192_80_M1_nb77_sa_med/ARTIC/medaka MN908947.3	20I (Alpha, V1)	99.512771	mediocre	33	19	0	19	6	2984	0	5	C241T,T718C,C913T,G2492A,C3037T,C3177T,C3267T,C5388A,C5986T,C6318T,C14408T,C14676T,C15279T,C15960T,T16176C,C18171T,T18786C,C23271A,A23403G,C23604A,C23709T,T24506G,G24914C,C27972T,G28048T,A28111G,G28280C,A28281T,T28282A,G28881A,G28882A,G28883C,C28977T	11288-11296,21765-21770,21992-21994,28271		N:D3L,N:R203K,N:G204R,N:S235F,ORF1a:E743K,ORF1a:P971L,ORF1a:T1001I,ORF1a:A1708D,ORF1a:P2018L,ORF1b:P314L,ORF8:Q27*,ORF8:R52I,ORF8:Y73C,S:A570D,S:D614G,S:P681H,S:T716I,S:S982A,S:D1118H	ORF1a:S3675-,ORF1a:G3676-,ORF1a:F3677-,S:H69-,S:V70-,S:Y144-	1-54,2569-2850,3827-4077,6847-7332,13364-13625,19276-19570,21428-21682,22325-22542,22878-23144,25970-26219,27512-27808,29837-29903		HKU_ORF_F:T18786C,ChinaCDC_N_F:G28881A;G28882A;G28883C,ChinaCDC_N_R:C28977T	89492	0	29903	3000.000000	99.407407	mediocre	2984	10.000000	0.000000	good	0	24.000000	2.000000	8.333333	good	10.000000		0.000000	good	0		0	0.000000	good		0	0.000000	good
CV192_80_M1_nb77_fr_med/ARTIC/medaka MN908947.3	20I (Alpha, V1)	1.753501	good	36	19	0	21	6	418	0	5	C241T,T718C,C913T,G2492A,C3037T,C3177T,C3267T,C5388A,C5986T,C6318T,T6954C,C14408T,C14676T,C15279T,C15960T,T16176C,C18171T,T18786C,A23063T,C23271A,A23403G,C23604A,C23709T,T24506G,G24914C,C26013T,C27972T,G28048T,A28111G,G28280C,A28281T,T28282A,G28881A,G28882A,G28883C,C28977T	11288-11296,21765-21770,21992-21994,28271		N:D3L,N:R203K,N:G204R,N:S235F,ORF1a:E743K,ORF1a:P971L,ORF1a:T1001I,ORF1a:A1708D,ORF1a:P2018L,ORF1a:I2230T,ORF1b:P314L,ORF8:Q27*,ORF8:R52I,ORF8:Y73C,S:N501Y,S:A570D,S:D614G,S:P681H,S:T716I,S:S982A,S:D1118H	ORF1a:S3675-,ORF1a:G3676-,ORF1a:F3677-,S:H69-,S:V70-,S:Y144-	1-54,27512-27808,29837-29903		HKU_ORF_F:T18786C,ChinaCDC_N_F:G28881A;G28882A;G28883C,ChinaCDC_N_R:C28977T	89480	0	29903	3000.000000	4.370370	good	418	10.000000	0.000000	good	0	24.000000	3.000000	12.500000	good	11.000000		0.000000	good	0		0	0.000000	good		0	0.000000	good
CV192_80_M1_nb20_ru_med/ARTIC/medaka MN908947.3	20I (Alpha, V1)	56.423611	mediocre	33	30	0	17	7	121	0	4	C241T,C913T,C3037T,C3267T,G4255A,C5388A,C5986T,T6954C,C7735T,C8841T,G11507A,C14408T,C14676T,C15279T,T16176C,C17502T,A23063T,C23271A,A23403G,C23604A,C23709T,T24506G,G24914C,C27972T,G28048T,A28111G,G28280C,A28281T,T28282A,G28881A,G28882A,G28883C,C28977T	516-518,11288-11296,21765-21770,21992-21994,28143-28150,28271		N:D3L,N:R203K,N:G204R,N:S235F,ORF1a:T1001I,ORF1a:A1708D,ORF1a:I2230T,ORF1a:T2859I,ORF1a:V3748I,ORF1b:P314L,S:N501Y,S:A570D,S:D614G,S:P681H,S:T716I,S:S982A,S:D1118H	ORF1a:M85-,ORF1a:S3675-,ORF1a:G3676-,ORF1a:F3677-,S:H69-,S:V70-,S:Y144-	1-54,29837-29903		ChinaCDC_N_F:G28881A;G28882A;G28883C,ChinaCDC_N_R:C28977T	89444	0	29903	3000.000000	0.000000	good	121	10.000000	0.000000	good	0	24.000000	1.000000	4.166667	good	9.000000		0.000000	good	0	ORF8	1	75.000000	mediocre		0	0.000000	good
CV192_80_M1_nb20_sa_med/ARTIC/medaka MN908947.3	20I (Alpha, V1)	166.033827	bad	28	30	0	16	7	3129	0	4	C241T,C913T,C3037T,C3267T,G4255A,C5388A,C5986T,T6954C,C8841T,G11507A,C14408T,C14676T,C15279T,T16176C,C17502T,C23271A,A23403G,C23604A,C23709T,T24506G,G24914C,G28280C,A28281T,T28282A,G28881A,G28882A,G28883C,C28977T	516-518,11288-11296,21765-21770,21992-21994,28143-28150,28271		N:D3L,N:R203K,N:G204R,N:S235F,ORF1a:T1001I,ORF1a:A1708D,ORF1a:I2230T,ORF1a:T2859I,ORF1a:V3748I,ORF1b:P314L,S:A570D,S:D614G,S:P681H,S:T716I,S:S982A,S:D1118H	ORF1a:M85-,ORF1a:S3675-,ORF1a:G3676-,ORF1a:F3677-,S:H69-,S:V70-,S:Y144-	1-54,2569-2850,7672-7968,9246-9502,13364-13625,20232-20496,21428-21682,22322-22323,22325-22542,22878-23144,26891-27164,27512-28104,28111,29802-29903		ChinaCDC_N_F:G28881A;G28882A;G28883C,ChinaCDC_N_R:C28977T	89464	0	29903	3000.000000	104.777778	bad	3129	10.000000	0.000000	good	0	24.000000	0.000000	0.000000	good	8.000000		0.000000	good	0	ORF8	1	75.000000	mediocre		0	0.000000	good
CV192_80_M1_nb20_fr_med/ARTIC/medaka MN908947.3	20I (Alpha, V1)	56.423611	mediocre	33	30	0	17	7	121	0	4	C241T,C913T,C3037T,C3267T,G4255A,C5388A,C5986T,T6954C,C7735T,C8841T,G11507A,C14408T,C14676T,C15279T,T16176C,C17502T,A23063T,C23271A,A23403G,C23604A,C23709T,T24506G,G24914C,C27972T,G28048T,A28111G,G28280C,A28281T,T28282A,G28881A,G28882A,G28883C,C28977T	516-518,11288-11296,21765-21770,21992-21994,28143-28150,28271		N:D3L,N:R203K,N:G204R,N:S235F,ORF1a:T1001I,ORF1a:A1708D,ORF1a:I2230T,ORF1a:T2859I,ORF1a:V3748I,ORF1b:P314L,S:N501Y,S:A570D,S:D614G,S:P681H,S:T716I,S:S982A,S:D1118H	ORF1a:M85-,ORF1a:S3675-,ORF1a:G3676-,ORF1a:F3677-,S:H69-,S:V70-,S:Y144-	1-54,29837-29903		ChinaCDC_N_F:G28881A;G28882A;G28883C,ChinaCDC_N_R:C28977T	89444	0	29903	3000.000000	0.000000	good	121	10.000000	0.000000	good	0	24.000000	1.000000	4.166667	good	9.000000		0.000000	good	0	ORF8	1	75.000000	mediocre		0	0.000000	good
CV192_80_M1_nb74_ru_med/ARTIC/medaka MN908947.3	20I (Alpha, V1)	4083.210000	bad	25	19	0	18	6	17553	0	5	C3037T,C3267T,C5388A,C10440T,C14676T,C15279T,T16176C,A16609G,C23271A,A23403G,C23604A,C23709T,G24914C,C27972T,G28048T,A28095T,A28111G,G28280C,A28281T,T28282A,C28312T,G28881A,G28882A,G28883C,C28977T	11288-11296,21765-21770,21992-21994,28271		N:D3L,N:R203K,N:G204R,N:S235F,ORF1a:T1001I,ORF1a:A1708D,ORF1a:A3392V,ORF1b:T1048A,ORF8:Q27*,ORF8:R52I,ORF8:K68*,ORF8:Y73C,ORF9b:P10L,S:A570D,S:D614G,S:P681H,S:T716I,S:D1118H	ORF1a:S3675-,ORF1a:G3676-,ORF1a:F3677-,S:H69-,S:V70-,S:Y144-	1-342,705-965,1313-2205,2569-2850,3508-4077,4996-5287,5621-7968,8320-10384,10738-11022,11373-11584,11928-13029,13364-13946,14272-14570,14899-15193,16187-16444,16805-17087,17431-17993,18325-18618,18958-21682,22014-22542,22878-23144,23823-24721,25053-25301,25647-26219,26891-27164,27512-27808,29042-29316,29666-29903		ChinaCDC_N_F:G28881A;G28882A;G28883C,ChinaCDC_N_R:C28977T,USCDC_N1_P:C28312T	89524	0	29903	3000.000000	639.000000	bad	17553	10.000000	0.000000	good	0	24.000000	-1.000000	0.000000	good	7.000000		0.000000	good	0		0	0.000000	good		0	0.000000	good
CV192_80_M1_nb74_fr_med/ARTIC/medaka MN908947.3	20I (Alpha, V1)	4083.210000	bad	25	19	0	18	6	17553	0	5	C3037T,C3267T,C5388A,C10440T,C14676T,C15279T,T16176C,A16609G,C23271A,A23403G,C23604A,C23709T,G24914C,C27972T,G28048T,A28095T,A28111G,G28280C,A28281T,T28282A,C28312T,G28881A,G28882A,G28883C,C28977T	11288-11296,21765-21770,21992-21994,28271		N:D3L,N:R203K,N:G204R,N:S235F,ORF1a:T1001I,ORF1a:A1708D,ORF1a:A3392V,ORF1b:T1048A,ORF8:Q27*,ORF8:R52I,ORF8:K68*,ORF8:Y73C,ORF9b:P10L,S:A570D,S:D614G,S:P681H,S:T716I,S:D1118H	ORF1a:S3675-,ORF1a:G3676-,ORF1a:F3677-,S:H69-,S:V70-,S:Y144-	1-342,705-965,1313-2205,2569-2850,3508-4077,4996-5287,5621-7968,8320-10384,10738-11022,11373-11584,11928-13029,13364-13946,14272-14570,14899-15193,16187-16444,16805-17087,17431-17993,18325-18618,18958-21682,22014-22542,22878-23144,23823-24721,25053-25301,25647-26219,26891-27164,27512-27808,29042-29316,29666-29903		ChinaCDC_N_F:G28881A;G28882A;G28883C,ChinaCDC_N_R:C28977T,USCDC_N1_P:C28312T	89524	0	29903	3000.000000	639.000000	bad	17553	10.000000	0.000000	good	0	24.000000	-1.000000	0.000000	good	7.000000		0.000000	good	0		0	0.000000	good		0	0.000000	good
CV192_80_M1_nb54_fr_med/ARTIC/medaka MN908947.3	20I (Alpha, V1)	1210.266790	bad	29	19	0	19	6	9693	0	4	C913T,C3037T,C3267T,C5388A,C5986T,C8327T,A12162G,C14408T,C14676T,C15279T,T16176C,A17615G,C18246T,C23271A,A23403G,C23604A,C23709T,C25571T,C27972T,G28048T,A28111G,A28165G,G28280C,A28281T,T28282A,G28881A,G28882A,G28883C,C28977T	11288-11296,21765-21770,21992-21994,28271		N:D3L,N:R203K,N:G204R,N:S235F,ORF1a:T1001I,ORF1a:A1708D,ORF1a:L2688F,ORF1a:Q3966R,ORF1b:P314L,ORF1b:K1383R,ORF3a:S60F,ORF8:Q27*,ORF8:R52I,ORF8:Y73C,ORF8:Q91R,S:A570D,S:D614G,S:P681H,S:T716I	ORF1a:S3675-,ORF1a:G3676-,ORF1a:F3677-,S:H69-,S:V70-,S:Y144-	1-342,1313-2205,2569-2850,3508-4077,6847-7332,7672-7968,8636-8913,9246-9806,10738-11022,11373-11584,12235-12439,13364-13625,16187-16444,16805-17087,17739-17993,18958-19570,19912-20496,21147-21682,22325-22542,22878-23144,24444-25003,25647-26219,26891-27164,27512-27808,28214,29042-29103,29666-29903		ChinaCDC_N_F:G28881A;G28882A;G28883C,ChinaCDC_N_R:C28977T	89508	0	29903	3000.000000	347.888889	bad	9693	10.000000	0.000000	good	0	24.000000	0.000000	0.000000	good	8.000000		0.000000	good	0		0	0.000000	good		0	0.000000	good
CV192_80_M1_nb54_ru_med/ARTIC/medaka MN908947.3	20I (Alpha, V1)	1210.266790	bad	29	19	0	19	6	9693	0	4	C913T,C3037T,C3267T,C5388A,C5986T,C8327T,A12162G,C14408T,C14676T,C15279T,T16176C,A17615G,C18246T,C23271A,A23403G,C23604A,C23709T,C25571T,C27972T,G28048T,A28111G,A28165G,G28280C,A28281T,T28282A,G28881A,G28882A,G28883C,C28977T	11288-11296,21765-21770,21992-21994,28271		N:D3L,N:R203K,N:G204R,N:S235F,ORF1a:T1001I,ORF1a:A1708D,ORF1a:L2688F,ORF1a:Q3966R,ORF1b:P314L,ORF1b:K1383R,ORF3a:S60F,ORF8:Q27*,ORF8:R52I,ORF8:Y73C,ORF8:Q91R,S:A570D,S:D614G,S:P681H,S:T716I	ORF1a:S3675-,ORF1a:G3676-,ORF1a:F3677-,S:H69-,S:V70-,S:Y144-	1-342,1313-2205,2569-2850,3508-4077,6847-7332,7672-7968,8636-8913,9246-9806,10738-11022,11373-11584,12235-12439,13364-13625,16187-16444,16805-17087,17739-17993,18958-19570,19912-20496,21147-21682,22325-22542,22878-23144,24444-25003,25647-26219,26891-27164,27512-27808,28214,29042-29103,29666-29903		ChinaCDC_N_F:G28881A;G28882A;G28883C,ChinaCDC_N_R:C28977T	89508	0	29903	3000.000000	347.888889	bad	9693	10.000000	0.000000	good	0	24.000000	0.000000	0.000000	good	8.000000		0.000000	good	0		0	0.000000	good		0	0.000000	good
CV192_80_M1_nb41_ru_med/ARTIC/medaka MN908947.3	20I (Alpha, V1)	0.000000	good	32	19	0	20	6	121	0	4	C241T,C913T,C3037T,C3267T,G4255A,C5388A,C5986T,T6954C,C8841T,G11507A,C14408T,C14676T,C15279T,T16176C,C17502T,A23063T,C23271A,A23403G,C23604A,C23709T,T24506G,G24914C,C27972T,G28048T,A28111G,G28280C,A28281T,T28282A,G28881A,G28882A,G28883C,C28977T	11288-11296,21765-21770,21992-21994,28271		N:D3L,N:R203K,N:G204R,N:S235F,ORF1a:T1001I,ORF1a:A1708D,ORF1a:I2230T,ORF1a:T2859I,ORF1a:V3748I,ORF1b:P314L,ORF8:Q27*,ORF8:R52I,ORF8:Y73C,S:N501Y,S:A570D,S:D614G,S:P681H,S:T716I,S:S982A,S:D1118H	ORF1a:S3675-,ORF1a:G3676-,ORF1a:F3677-,S:H69-,S:V70-,S:Y144-	1-54,29837-29903		ChinaCDC_N_F:G28881A;G28882A;G28883C,ChinaCDC_N_R:C28977T	89496	0	29903	3000.000000	0.000000	good	121	10.000000	0.000000	good	0	24.000000	-2.000000	0.000000	good	6.000000		0.000000	good	0		0	0.000000	good		0	0.000000	good
CV192_80_M1_nb41_sa_med/ARTIC/medaka MN908947.3	20I (Alpha, V1)	68.154198	mediocre	31	19	0	19	6	2529	0	4	C241T,C913T,C3037T,C3267T,G4255A,C5388A,C5986T,T6954C,C8841T,G11507A,C14408T,C14676T,C15279T,T16176C,C17502T,C23271A,A23403G,C23604A,C23709T,T24506G,G24914C,C27972T,G28048T,A28111G,G28280C,A28281T,T28282A,G28881A,G28882A,G28883C,C28977T	11288-11296,21765-21770,21992-21994,28271		N:D3L,N:R203K,N:G204R,N:S235F,ORF1a:T1001I,ORF1a:A1708D,ORF1a:I2230T,ORF1a:T2859I,ORF1a:V3748I,ORF1b:P314L,ORF8:Q27*,ORF8:R52I,ORF8:Y73C,S:A570D,S:D614G,S:P681H,S:T716I,S:S982A,S:D1118H	ORF1a:S3675-,ORF1a:G3676-,ORF1a:F3677-,S:H69-,S:V70-,S:Y144-	1-54,2569-2850,7093-7332,7672-7968,9246-9502,19276-19570,21428-21682,22325-22542,22878-23144,27512-27808,29837-29903		ChinaCDC_N_F:G28881A;G28882A;G28883C,ChinaCDC_N_R:C28977T	89500	0	29903	3000.000000	82.555556	mediocre	2529	10.000000	0.000000	good	0	24.000000	-2.000000	0.000000	good	6.000000		0.000000	good	0		0	0.000000	good		0	0.000000	good
CV192_80_M1_nb41_fr_med/ARTIC/medaka MN908947.3	20I (Alpha, V1)	0.000000	good	32	19	0	20	6	121	0	4	C241T,C913T,C3037T,C3267T,G4255A,C5388A,C5986T,T6954C,C8841T,G11507A,C14408T,C14676T,C15279T,T16176C,C17502T,A23063T,C23271A,A23403G,C23604A,C23709T,T24506G,G24914C,C27972T,G28048T,A28111G,G28280C,A28281T,T28282A,G28881A,G28882A,G28883C,C28977T	11288-11296,21765-21770,21992-21994,28271		N:D3L,N:R203K,N:G204R,N:S235F,ORF1a:T1001I,ORF1a:A1708D,ORF1a:I2230T,ORF1a:T2859I,ORF1a:V3748I,ORF1b:P314L,ORF8:Q27*,ORF8:R52I,ORF8:Y73C,S:N501Y,S:A570D,S:D614G,S:P681H,S:T716I,S:S982A,S:D1118H	ORF1a:S3675-,ORF1a:G3676-,ORF1a:F3677-,S:H69-,S:V70-,S:Y144-	1-54,29837-29903		ChinaCDC_N_F:G28881A;G28882A;G28883C,ChinaCDC_N_R:C28977T	89496	0	29903	3000.000000	0.000000	good	121	10.000000	0.000000	good	0	24.000000	-2.000000	0.000000	good	6.000000		0.000000	good	0		0	0.000000	good		0	0.000000	good
CV192_80_M1_nb45_fr_med/ARTIC/medaka MN908947.3	20I (Alpha, V1)	171.526835	bad	36	19	0	23	6	3820	0	4	C241T,C913T,A2920G,C3037T,C3267T,C5388A,C5986T,C6573T,T6954C,C8327T,T9518C,C14408T,C14676T,T14921C,T15096C,C15279T,T16176C,C23271A,A23403G,C23604A,C23709T,T24506G,G24914C,G26842A,C27972T,G28048T,A28095T,A28111G,G28280C,A28281T,T28282A,A28624G,G28881A,G28882A,G28883C,C28977T	11288-11296,21765-21770,21992-21994,28271		M:R107H,N:D3L,N:R203K,N:G204R,N:S235F,ORF1a:T1001I,ORF1a:A1708D,ORF1a:S2103F,ORF1a:I2230T,ORF1a:L2688F,ORF1a:F3085L,ORF1b:P314L,ORF1b:I485T,ORF8:Q27*,ORF8:R52I,ORF8:K68*,ORF8:Y73C,S:A570D,S:D614G,S:P681H,S:T716I,S:S982A,S:D1118H	ORF1a:S3675-,ORF1a:G3676-,ORF1a:F3677-,S:H69-,S:V70-,S:Y144-	1-54,1943-2205,2569-2850,3750,7093-7332,7672-7968,8636-8913,9246-9502,13364-13625,16187-16444,21428-21682,22325-22542,22878-23144,25970-26219,26891-27164,27512-27808,29837-29903		ChinaCDC_N_F:G28881A;G28882A;G28883C,ChinaCDC_N_R:C28977T	89480	0	29903	3000.000000	130.370370	bad	3820	10.000000	0.000000	good	0	24.000000	3.000000	12.500000	good	11.000000		0.000000	good	0		0	0.000000	good		0	0.000000	good
CV192_80_M1_nb45_ru_med/ARTIC/medaka MN908947.3	20I (Alpha, V1)	171.526835	bad	36	19	0	23	6	3820	0	4	C241T,C913T,A2920G,C3037T,C3267T,C5388A,C5986T,C6573T,T6954C,C8327T,T9518C,C14408T,C14676T,T14921C,T15096C,C15279T,T16176C,C23271A,A23403G,C23604A,C23709T,T24506G,G24914C,G26842A,C27972T,G28048T,A28095T,A28111G,G28280C,A28281T,T28282A,A28624G,G28881A,G28882A,G28883C,C28977T	11288-11296,21765-21770,21992-21994,28271		M:R107H,N:D3L,N:R203K,N:G204R,N:S235F,ORF1a:T1001I,ORF1a:A1708D,ORF1a:S2103F,ORF1a:I2230T,ORF1a:L2688F,ORF1a:F3085L,ORF1b:P314L,ORF1b:I485T,ORF8:Q27*,ORF8:R52I,ORF8:K68*,ORF8:Y73C,S:A570D,S:D614G,S:P681H,S:T716I,S:S982A,S:D1118H	ORF1a:S3675-,ORF1a:G3676-,ORF1a:F3677-,S:H69-,S:V70-,S:Y144-	1-54,1943-2205,2569-2850,3750,7093-7332,7672-7968,8636-8913,9246-9502,13364-13625,16187-16444,21428-21682,22325-22542,22878-23144,25970-26219,26891-27164,27512-27808,29837-29903		ChinaCDC_N_F:G28881A;G28882A;G28883C,ChinaCDC_N_R:C28977T	89480	0	29903	3000.000000	130.370370	bad	3820	10.000000	0.000000	good	0	24.000000	3.000000	12.500000	good	11.000000		0.000000	good	0		0	0.000000	good		0	0.000000	good
CV192_80_M1_nb96_ru_med/ARTIC/medaka MN908947.3	20I (Alpha, V1)	56.423611	mediocre	34	27	0	18	6	122	0	4	C241T,C913T,C3037T,C3267T,G4255A,C5388A,C5986T,T6954C,C7735T,C8841T,G11507A,C14408T,C14676T,C15279T,T16176C,C17502T,A23063T,C23271A,A23403G,C23604A,C23709T,T24506G,G24914C,G26995T,C27972T,G28048T,A28111G,G28280C,A28281T,T28282A,G28881A,G28882A,G28883C,C28977T	11288-11296,21765-21770,21992-21994,28143-28150,28271		M:R158L,N:D3L,N:R203K,N:G204R,N:S235F,ORF1a:T1001I,ORF1a:A1708D,ORF1a:I2230T,ORF1a:T2859I,ORF1a:V3748I,ORF1b:P314L,S:N501Y,S:A570D,S:D614G,S:P681H,S:T716I,S:S982A,S:D1118H	ORF1a:S3675-,ORF1a:G3676-,ORF1a:F3677-,S:H69-,S:V70-,S:Y144-	1-54,25000,29837-29903		ChinaCDC_N_F:G28881A;G28882A;G28883C,ChinaCDC_N_R:C28977T	89457	0	29903	3000.000000	0.000000	good	122	10.000000	0.000000	good	0	24.000000	1.000000	4.166667	good	9.000000		0.000000	good	0	ORF8	1	75.000000	mediocre		0	0.000000	good
CV192_80_M1_nb96_sa_med/ARTIC/medaka MN908947.3	20I (Alpha, V1)	86.377901	mediocre	30	27	0	18	6	1782	0	4	C241T,C913T,C3037T,C3267T,G4255A,C5388A,C5986T,T6954C,C8841T,G11507A,C14408T,C14676T,C15279T,T16176C,C17502T,A23063T,C23271A,A23403G,C23604A,C23709T,T24506G,G24914C,G26995T,G28280C,A28281T,T28282A,G28881A,G28882A,G28883C,C28977T	11288-11296,21765-21770,21992-21994,28143-28150,28271		M:R158L,N:D3L,N:R203K,N:G204R,N:S235F,ORF1a:T1001I,ORF1a:A1708D,ORF1a:I2230T,ORF1a:T2859I,ORF1a:V3748I,ORF1b:P314L,S:N501Y,S:A570D,S:D614G,S:P681H,S:T716I,S:S982A,S:D1118H	ORF1a:S3675-,ORF1a:G3676-,ORF1a:F3677-,S:H69-,S:V70-,S:Y144-	1-54,7672-7968,9246-9502,19276-19570,22325-22542,27512-28104,28111,29837-29903		ChinaCDC_N_F:G28881A;G28882A;G28883C,ChinaCDC_N_R:C28977T	89473	0	29903	3000.000000	54.888889	mediocre	1782	10.000000	0.000000	good	0	24.000000	0.000000	0.000000	good	8.000000		0.000000	good	0	ORF8	1	75.000000	mediocre		0	0.000000	good
CV192_80_M1_nb96_fr_med/ARTIC/medaka MN908947.3	20I (Alpha, V1)	56.423611	mediocre	34	27	0	18	6	122	0	4	C241T,C913T,C3037T,C3267T,G4255A,C5388A,C5986T,T6954C,C7735T,C8841T,G11507A,C14408T,C14676T,C15279T,T16176C,C17502T,A23063T,C23271A,A23403G,C23604A,C23709T,T24506G,G24914C,G26995T,C27972T,G28048T,A28111G,G28280C,A28281T,T28282A,G28881A,G28882A,G28883C,C28977T	11288-11296,21765-21770,21992-21994,28143-28150,28271		M:R158L,N:D3L,N:R203K,N:G204R,N:S235F,ORF1a:T1001I,ORF1a:A1708D,ORF1a:I2230T,ORF1a:T2859I,ORF1a:V3748I,ORF1b:P314L,S:N501Y,S:A570D,S:D614G,S:P681H,S:T716I,S:S982A,S:D1118H	ORF1a:S3675-,ORF1a:G3676-,ORF1a:F3677-,S:H69-,S:V70-,S:Y144-	1-54,25000,29837-29903		ChinaCDC_N_F:G28881A;G28882A;G28883C,ChinaCDC_N_R:C28977T	89457	0	29903	3000.000000	0.000000	good	122	10.000000	0.000000	good	0	24.000000	1.000000	4.166667	good	9.000000		0.000000	good	0	ORF8	1	75.000000	mediocre		0	0.000000	good
CV192_80_M1_nb75_sa_med/ARTIC/medaka MN908947.3	20I (Alpha, V1)	98.211605	mediocre	29	27	0	17	6	2049	0	4	C241T,C913T,C3037T,C3267T,G4255A,G4643A,C5388A,C5986T,T6954C,C8841T,G11507A,C14408T,C14676T,C15279T,T16176C,C17502T,C23271A,A23403G,C23604A,C23709T,T24506G,G24914C,G28280C,A28281T,T28282A,G28881A,G28882A,G28883C,C28977T	11288-11296,21765-21770,21992-21994,28143-28150,28271		N:D3L,N:R203K,N:G204R,N:S235F,ORF1a:T1001I,ORF1a:E1460K,ORF1a:A1708D,ORF1a:I2230T,ORF1a:T2859I,ORF1a:V3748I,ORF1b:P314L,S:A570D,S:D614G,S:P681H,S:T716I,S:S982A,S:D1118H	ORF1a:S3675-,ORF1a:G3676-,ORF1a:F3677-,S:H69-,S:V70-,S:Y144-	1-54,7672-7968,9246-9502,19276-19570,22325-22542,22878-23144,27512-28104,28111,29837-29903		ChinaCDC_N_F:G28881A;G28882A;G28883C,ChinaCDC_N_R:C28977T	89477	0	29903	3000.000000	64.777778	mediocre	2049	10.000000	0.000000	good	0	24.000000	0.000000	0.000000	good	8.000000		0.000000	good	0	ORF8	1	75.000000	mediocre		0	0.000000	good
CV192_80_M1_nb75_fr_med/ARTIC/medaka MN908947.3	20I (Alpha, V1)	56.423611	mediocre	34	27	0	18	6	121	0	4	C241T,C913T,C3037T,C3267T,G4255A,G4643A,C5388A,C5986T,T6954C,C7735T,C8841T,G11507A,C14408T,C14676T,C15279T,T16176C,C17502T,A23063T,C23271A,A23403G,C23604A,C23709T,T24506G,G24914C,C27972T,G28048T,A28111G,G28280C,A28281T,T28282A,G28881A,G28882A,G28883C,C28977T	11288-11296,21765-21770,21992-21994,28140-28147,28271		N:D3L,N:R203K,N:G204R,N:S235F,ORF1a:T1001I,ORF1a:E1460K,ORF1a:A1708D,ORF1a:I2230T,ORF1a:T2859I,ORF1a:V3748I,ORF1b:P314L,S:N501Y,S:A570D,S:D614G,S:P681H,S:T716I,S:S982A,S:D1118H	ORF1a:S3675-,ORF1a:G3676-,ORF1a:F3677-,S:H69-,S:V70-,S:Y144-	1-54,29837-29903		ChinaCDC_N_F:G28881A;G28882A;G28883C,ChinaCDC_N_R:C28977T	89457	0	29903	3000.000000	0.000000	good	121	10.000000	0.000000	good	0	24.000000	1.000000	4.166667	good	9.000000		0.000000	good	0	ORF8	1	75.000000	mediocre		0	0.000000	good
CV192_80_M1_nb75_ru_med/ARTIC/medaka MN908947.3	20I (Alpha, V1)	56.423611	mediocre	34	27	0	18	6	121	0	4	C241T,C913T,C3037T,C3267T,G4255A,G4643A,C5388A,C5986T,T6954C,C7735T,C8841T,G11507A,C14408T,C14676T,C15279T,T16176C,C17502T,A23063T,C23271A,A23403G,C23604A,C23709T,T24506G,G24914C,C27972T,G28048T,A28111G,G28280C,A28281T,T28282A,G28881A,G28882A,G28883C,C28977T	11288-11296,21765-21770,21992-21994,28140-28147,28271		N:D3L,N:R203K,N:G204R,N:S235F,ORF1a:T1001I,ORF1a:E1460K,ORF1a:A1708D,ORF1a:I2230T,ORF1a:T2859I,ORF1a:V3748I,ORF1b:P314L,S:N501Y,S:A570D,S:D614G,S:P681H,S:T716I,S:S982A,S:D1118H	ORF1a:S3675-,ORF1a:G3676-,ORF1a:F3677-,S:H69-,S:V70-,S:Y144-	1-54,29837-29903		ChinaCDC_N_F:G28881A;G28882A;G28883C,ChinaCDC_N_R:C28977T	89457	0	29903	3000.000000	0.000000	good	121	10.000000	0.000000	good	0	24.000000	1.000000	4.166667	good	9.000000		0.000000	good	0	ORF8	1	75.000000	mediocre		0	0.000000	good
CV192_80_M1_nb09_sa_med/ARTIC/medaka MN908947.3	20I (Alpha, V1)	86.510868	mediocre	30	27	0	18	6	1781	0	4	C241T,C913T,C3037T,C3267T,G4255A,C5388A,C5986T,T6954C,C8841T,G11507A,C14408T,C14676T,C15279T,T16176C,C17502T,A23063T,C23271A,A23403G,C23604A,C23709T,T24506G,G24914C,G26995T,G28280C,A28281T,T28282A,G28881A,G28882A,G28883C,C28977T	11288-11296,21765-21770,21992-21994,28143-28150,28271		M:R158L,N:D3L,N:R203K,N:G204R,N:S235F,ORF1a:T1001I,ORF1a:A1708D,ORF1a:I2230T,ORF1a:T2859I,ORF1a:V3748I,ORF1b:P314L,S:N501Y,S:A570D,S:D614G,S:P681H,S:T716I,S:S982A,S:D1118H	ORF1a:S3675-,ORF1a:G3676-,ORF1a:F3677-,S:H69-,S:V70-,S:Y144-	1-54,7672-7968,9246-9502,19276-19570,22325-22542,27512-28104,29837-29903		ChinaCDC_N_F:G28881A;G28882A;G28883C,ChinaCDC_N_R:C28977T	89473	0	29903	3000.000000	54.851852	mediocre	1781	10.000000	0.000000	good	0	24.000000	1.000000	4.166667	good	9.000000		0.000000	good	0	ORF8	1	75.000000	mediocre		0	0.000000	good
CV192_80_M1_nb09_fr_med/ARTIC/medaka MN908947.3	20I (Alpha, V1)	56.423611	mediocre	34	27	0	18	6	121	0	4	C241T,C913T,C3037T,C3267T,G4255A,C5388A,C5986T,T6954C,C7735T,C8841T,G11507A,C14408T,C14676T,C15279T,T16176C,C17502T,A23063T,C23271A,A23403G,C23604A,C23709T,T24506G,G24914C,G26995T,C27972T,G28048T,A28111G,G28280C,A28281T,T28282A,G28881A,G28882A,G28883C,C28977T	11288-11296,21765-21770,21992-21994,28143-28150,28271		M:R158L,N:D3L,N:R203K,N:G204R,N:S235F,ORF1a:T1001I,ORF1a:A1708D,ORF1a:I2230T,ORF1a:T2859I,ORF1a:V3748I,ORF1b:P314L,S:N501Y,S:A570D,S:D614G,S:P681H,S:T716I,S:S982A,S:D1118H	ORF1a:S3675-,ORF1a:G3676-,ORF1a:F3677-,S:H69-,S:V70-,S:Y144-	1-54,29837-29903		ChinaCDC_N_F:G28881A;G28882A;G28883C,ChinaCDC_N_R:C28977T	89457	0	29903	3000.000000	0.000000	good	121	10.000000	0.000000	good	0	24.000000	1.000000	4.166667	good	9.000000		0.000000	good	0	ORF8	1	75.000000	mediocre		0	0.000000	good
CV192_80_M1_nb09_ru_med/ARTIC/medaka MN908947.3	20I (Alpha, V1)	56.423611	mediocre	34	27	0	18	6	121	0	4	C241T,C913T,C3037T,C3267T,G4255A,C5388A,C5986T,T6954C,C7735T,C8841T,G11507A,C14408T,C14676T,C15279T,T16176C,C17502T,A23063T,C23271A,A23403G,C23604A,C23709T,T24506G,G24914C,G26995T,C27972T,G28048T,A28111G,G28280C,A28281T,T28282A,G28881A,G28882A,G28883C,C28977T	11288-11296,21765-21770,21992-21994,28143-28150,28271		M:R158L,N:D3L,N:R203K,N:G204R,N:S235F,ORF1a:T1001I,ORF1a:A1708D,ORF1a:I2230T,ORF1a:T2859I,ORF1a:V3748I,ORF1b:P314L,S:N501Y,S:A570D,S:D614G,S:P681H,S:T716I,S:S982A,S:D1118H	ORF1a:S3675-,ORF1a:G3676-,ORF1a:F3677-,S:H69-,S:V70-,S:Y144-	1-54,29837-29903		ChinaCDC_N_F:G28881A;G28882A;G28883C,ChinaCDC_N_R:C28977T	89457	0	29903	3000.000000	0.000000	good	121	10.000000	0.000000	good	0	24.000000	1.000000	4.166667	good	9.000000		0.000000	good	0	ORF8	1	75.000000	mediocre		0	0.000000	good
CV192_80_M1_nb44_ru_med/ARTIC/medaka MN908947.3	20I (Alpha, V1)	6389.337778	bad	9	19	0	5	6	21882	0	0	C913T,C23271A,A23403G,T24506G,G24914C,A28175G,G28280C,A28281T,T28282A	11288-11296,21765-21770,21992-21994,28271		N:D3L,S:A570D,S:D614G,S:S982A,S:D1118H	ORF1a:S3675-,ORF1a:G3676-,ORF1a:F3677-,S:H69-,S:V70-,S:Y144-	1-342,1005-4077,4667-7332,7672-7968,8320-8913,9246-11022,11373-11584,11928-13029,13364-15503,15862-17087,17431-17993,18325-20496,20868-21682,22014-22542,22878-23144,23501-24100,25053-25301,25647-27164,27512-28104,28757-29903			89588	0	29903	3000.000000	799.333333	bad	21882	10.000000	0.000000	good	0	24.000000	-2.000000	0.000000	good	6.000000		0.000000	good	0		0	0.000000	good		0	0.000000	good
CV192_80_M1_nb44_fr_med/ARTIC/medaka MN908947.3	20I (Alpha, V1)	6389.337778	bad	9	19	0	5	6	21882	0	0	C913T,C23271A,A23403G,T24506G,G24914C,A28175G,G28280C,A28281T,T28282A	11288-11296,21765-21770,21992-21994,28271		N:D3L,S:A570D,S:D614G,S:S982A,S:D1118H	ORF1a:S3675-,ORF1a:G3676-,ORF1a:F3677-,S:H69-,S:V70-,S:Y144-	1-342,1005-4077,4667-7332,7672-7968,8320-8913,9246-11022,11373-11584,11928-13029,13364-15503,15862-17087,17431-17993,18325-20496,20868-21682,22014-22542,22878-23144,23501-24100,25053-25301,25647-27164,27512-28104,28757-29903			89588	0	29903	3000.000000	799.333333	bad	21882	10.000000	0.000000	good	0	24.000000	-2.000000	0.000000	good	6.000000		0.000000	good	0		0	0.000000	good		0	0.000000	good
CV192_80_M1_nb76_ru_med/ARTIC/medaka MN908947.3	20B	63.526804	mediocre	16	0	0	8	0	2452	0	3	C241T,G1210T,C2023T,C3037T,G9802T,G12067T,C13667T,C14408T,G15957T,C19017T,A23403G,A27865T,T27866A,G28881A,G28882A,G28883C			N:R203K,N:G204R,ORF1a:M315I,ORF1a:M3934I,ORF1b:T67I,ORF1b:P314L,ORF7b:H37L,S:D614G		1-54,2569-2850,7093-7332,7672-7968,9246-9502,13364-13625,21675-21682,22878-23144,25970-26219,27512-27808,29666-29903		ChinaCDC_N_F:G28881A;G28882A;G28883C	89645	0	29903	3000.000000	79.703704	mediocre	2452	10.000000	0.000000	good	0	24.000000	-5.000000	0.000000	good	3.000000		0.000000	good	0		0	0.000000	good		0	0.000000	good
CV192_80_M1_nb76_fr_med/ARTIC/medaka MN908947.3	20B	63.526804	mediocre	16	0	0	8	0	2452	0	3	C241T,G1210T,C2023T,C3037T,G9802T,G12067T,C13667T,C14408T,G15957T,C19017T,A23403G,A27865T,T27866A,G28881A,G28882A,G28883C			N:R203K,N:G204R,ORF1a:M315I,ORF1a:M3934I,ORF1b:T67I,ORF1b:P314L,ORF7b:H37L,S:D614G		1-54,2569-2850,7093-7332,7672-7968,9246-9502,13364-13625,21675-21682,22878-23144,25970-26219,27512-27808,29666-29903		ChinaCDC_N_F:G28881A;G28882A;G28883C	89645	0	29903	3000.000000	79.703704	mediocre	2452	10.000000	0.000000	good	0	24.000000	-5.000000	0.000000	good	3.000000		0.000000	good	0		0	0.000000	good		0	0.000000	good
CV192_80_M1_nb76_sa_med/ARTIC/medaka MN908947.3	20B	63.526804	mediocre	16	0	0	8	0	2452	0	3	C241T,G1210T,C2023T,C3037T,G9802T,G12067T,C13667T,C14408T,G15957T,C19017T,A23403G,A27865T,T27866A,G28881A,G28882A,G28883C			N:R203K,N:G204R,ORF1a:M315I,ORF1a:M3934I,ORF1b:T67I,ORF1b:P314L,ORF7b:H37L,S:D614G		1-54,2569-2850,7093-7332,7672-7968,9246-9502,13364-13625,21675-21682,22878-23144,25970-26219,27512-27808,29666-29903		ChinaCDC_N_F:G28881A;G28882A;G28883C	89645	0	29903	3000.000000	79.703704	mediocre	2452	10.000000	0.000000	good	0	24.000000	-5.000000	0.000000	good	3.000000		0.000000	good	0		0	0.000000	good		0	0.000000	good
CV192_80_M1_nb65_ru_med/ARTIC/medaka MN908947.3	20I (Alpha, V1)	8048.747997	bad	14	1	0	7	0	24523	0	1	T718C,C913T,C15960T,T16176C,T18786C,C23271A,A23403G,G24914C,C27972T,G28048T,A28111G,G28280C,A28281T,T28282A	28271		N:D3L,ORF8:Q27*,ORF8:R52I,ORF8:Y73C,S:A570D,S:D614G,S:D1118H		1-664,1005-4658,4996-5586,5933-7332,7672-10099,10438-13029,13364-13946,14272-15851,16187-17087,17431-18618,18958-22542,22878-23144,23501-24721,25053-26542,26891-27808,28443-29903		HKU_ORF_F:T18786C	89644	0	29903	3000.000000	897.148148	bad	24523	10.000000	0.000000	good	0	24.000000	-4.000000	0.000000	good	4.000000		0.000000	good	0		0	0.000000	good		0	0.000000	good
CV192_80_M1_nb65_fr_med/ARTIC/medaka MN908947.3	20I (Alpha, V1)	8048.747997	bad	14	1	0	7	0	24523	0	1	T718C,C913T,C15960T,T16176C,T18786C,C23271A,A23403G,G24914C,C27972T,G28048T,A28111G,G28280C,A28281T,T28282A	28271		N:D3L,ORF8:Q27*,ORF8:R52I,ORF8:Y73C,S:A570D,S:D614G,S:D1118H		1-664,1005-4658,4996-5586,5933-7332,7672-10099,10438-13029,13364-13946,14272-15851,16187-17087,17431-18618,18958-22542,22878-23144,23501-24721,25053-26542,26891-27808,28443-29903		HKU_ORF_F:T18786C	89644	0	29903	3000.000000	897.148148	bad	24523	10.000000	0.000000	good	0	24.000000	-4.000000	0.000000	good	4.000000		0.000000	good	0		0	0.000000	good		0	0.000000	good
CV192_80_M1_nb49_fr_med/ARTIC/medaka MN908947.3	20I (Alpha, V1)	0.000000	good	31	19	0	20	6	147	0	4	C241T,C913T,C3037T,C3267T,C5388A,C5986T,T6954C,A10323G,C14408T,C14676T,T15096C,C15279T,T16176C,A23063T,C23271A,A23403G,C23604A,C23709T,T24506G,G24914C,C27972T,G28048T,A28095T,A28111G,G28280C,A28281T,T28282A,G28881A,G28882A,G28883C,C28977T	11288-11296,21765-21770,21992-21994,28271		N:D3L,N:R203K,N:G204R,N:S235F,ORF1a:T1001I,ORF1a:A1708D,ORF1a:I2230T,ORF1a:K3353R,ORF1b:P314L,ORF8:Q27*,ORF8:R52I,ORF8:K68*,ORF8:Y73C,S:N501Y,S:A570D,S:D614G,S:P681H,S:T716I,S:S982A,S:D1118H	ORF1a:S3675-,ORF1a:G3676-,ORF1a:F3677-,S:H69-,S:V70-,S:Y144-	1-54,27512-27537,29837-29903		ChinaCDC_N_F:G28881A;G28882A;G28883C,ChinaCDC_N_R:C28977T	89500	0	29903	3000.000000	0.000000	good	147	10.000000	0.000000	good	0	24.000000	-3.000000	0.000000	good	5.000000		0.000000	good	0		0	0.000000	good		0	0.000000	good
CV192_80_M1_nb49_sa_med/ARTIC/medaka MN908947.3	20I (Alpha, V1)	37.617778	mediocre	30	19	0	19	6	1956	0	4	C241T,C913T,C3037T,C3267T,C5388A,C5986T,T6954C,A10323G,C14408T,C14676T,T15096C,C15279T,T16176C,C23271A,A23403G,C23604A,C23709T,T24506G,G24914C,C27972T,G28048T,A28095T,A28111G,G28280C,A28281T,T28282A,G28881A,G28882A,G28883C,C28977T	11288-11296,21765-21770,21992-21994,28271		N:D3L,N:R203K,N:G204R,N:S235F,ORF1a:T1001I,ORF1a:A1708D,ORF1a:I2230T,ORF1a:K3353R,ORF1b:P314L,ORF8:Q27*,ORF8:R52I,ORF8:K68*,ORF8:Y73C,S:A570D,S:D614G,S:P681H,S:T716I,S:S982A,S:D1118H	ORF1a:S3675-,ORF1a:G3676-,ORF1a:F3677-,S:H69-,S:V70-,S:Y144-	1-54,2771-2850,9246-9502,19276-19570,22325-22542,22878-23144,25970-26219,27512-27808,29666-29903		ChinaCDC_N_F:G28881A;G28882A;G28883C,ChinaCDC_N_R:C28977T	89504	0	29903	3000.000000	61.333333	mediocre	1956	10.000000	0.000000	good	0	24.000000	-3.000000	0.000000	good	5.000000		0.000000	good	0		0	0.000000	good		0	0.000000	good
CV192_80_M1_nb49_ru_med/ARTIC/medaka MN908947.3	20I (Alpha, V1)	0.000000	good	31	19	0	20	6	147	0	4	C241T,C913T,C3037T,C3267T,C5388A,C5986T,T6954C,A10323G,C14408T,C14676T,T15096C,C15279T,T16176C,A23063T,C23271A,A23403G,C23604A,C23709T,T24506G,G24914C,C27972T,G28048T,A28095T,A28111G,G28280C,A28281T,T28282A,G28881A,G28882A,G28883C,C28977T	11288-11296,21765-21770,21992-21994,28271		N:D3L,N:R203K,N:G204R,N:S235F,ORF1a:T1001I,ORF1a:A1708D,ORF1a:I2230T,ORF1a:K3353R,ORF1b:P314L,ORF8:Q27*,ORF8:R52I,ORF8:K68*,ORF8:Y73C,S:N501Y,S:A570D,S:D614G,S:P681H,S:T716I,S:S982A,S:D1118H	ORF1a:S3675-,ORF1a:G3676-,ORF1a:F3677-,S:H69-,S:V70-,S:Y144-	1-54,27512-27537,29837-29903		ChinaCDC_N_F:G28881A;G28882A;G28883C,ChinaCDC_N_R:C28977T	89500	0	29903	3000.000000	0.000000	good	147	10.000000	0.000000	good	0	24.000000	-3.000000	0.000000	good	5.000000		0.000000	good	0		0	0.000000	good		0	0.000000	good
CV192_80_M1_nb92_fr_med/ARTIC/medaka MN908947.3	20I (Alpha, V1)	0.885446	good	36	19	0	23	6	418	0	4	C241T,C913T,A2920G,C3037T,C3267T,C4794T,C5388A,C5986T,C6573T,T6954C,C7173T,C8327T,C14408T,C14676T,T15096C,C15279T,T16176C,A23063T,C23271A,A23403G,C23604A,C23709T,T24506G,G24914C,C27972T,G28048T,A28095T,A28111G,G28280C,A28281T,T28282A,A28624G,G28881A,G28882A,G28883C,C28977T	11288-11296,21765-21770,21992-21994,28271		N:D3L,N:R203K,N:G204R,N:S235F,ORF1a:T1001I,ORF1a:S1510F,ORF1a:A1708D,ORF1a:S2103F,ORF1a:I2230T,ORF1a:S2303F,ORF1a:L2688F,ORF1b:P314L,ORF8:Q27*,ORF8:R52I,ORF8:K68*,ORF8:Y73C,S:N501Y,S:A570D,S:D614G,S:P681H,S:T716I,S:S982A,S:D1118H	ORF1a:S3675-,ORF1a:G3676-,ORF1a:F3677-,S:H69-,S:V70-,S:Y144-	1-54,27512-27808,29837-29903		ChinaCDC_N_F:G28881A;G28882A;G28883C,ChinaCDC_N_R:C28977T	89480	0	29903	3000.000000	4.370370	good	418	10.000000	0.000000	good	0	24.000000	2.000000	8.333333	good	10.000000		0.000000	good	0		0	0.000000	good		0	0.000000	good
CV192_80_M1_nb92_ru_med/ARTIC/medaka MN908947.3	20I (Alpha, V1)	0.885446	good	36	19	0	23	6	418	0	4	C241T,C913T,A2920G,C3037T,C3267T,C4794T,C5388A,C5986T,C6573T,T6954C,C7173T,C8327T,C14408T,C14676T,T15096C,C15279T,T16176C,A23063T,C23271A,A23403G,C23604A,C23709T,T24506G,G24914C,C27972T,G28048T,A28095T,A28111G,G28280C,A28281T,T28282A,A28624G,G28881A,G28882A,G28883C,C28977T	11288-11296,21765-21770,21992-21994,28271		N:D3L,N:R203K,N:G204R,N:S235F,ORF1a:T1001I,ORF1a:S1510F,ORF1a:A1708D,ORF1a:S2103F,ORF1a:I2230T,ORF1a:S2303F,ORF1a:L2688F,ORF1b:P314L,ORF8:Q27*,ORF8:R52I,ORF8:K68*,ORF8:Y73C,S:N501Y,S:A570D,S:D614G,S:P681H,S:T716I,S:S982A,S:D1118H	ORF1a:S3675-,ORF1a:G3676-,ORF1a:F3677-,S:H69-,S:V70-,S:Y144-	1-54,27512-27808,29837-29903		ChinaCDC_N_F:G28881A;G28882A;G28883C,ChinaCDC_N_R:C28977T	89480	0	29903	3000.000000	4.370370	good	418	10.000000	0.000000	good	0	24.000000	2.000000	8.333333	good	10.000000		0.000000	good	0		0	0.000000	good		0	0.000000	good
CV192_80_M1_nb92_sa_med/ARTIC/medaka MN908947.3	20I (Alpha, V1)	98.183611	mediocre	34	19	0	21	6	2973	0	4	C241T,C913T,A2920G,C3037T,C3267T,C4794T,C5388A,C5986T,C6573T,T6954C,C8327T,C14408T,C14676T,T15096C,C15279T,T16176C,C23271A,A23403G,C23604A,C23709T,T24506G,G24914C,C27972T,G28048T,A28095T,A28111G,G28280C,A28281T,T28282A,A28624G,G28881A,G28882A,G28883C,C28977T	11288-11296,21765-21770,21992-21994,28271		N:D3L,N:R203K,N:G204R,N:S235F,ORF1a:T1001I,ORF1a:S1510F,ORF1a:A1708D,ORF1a:S2103F,ORF1a:I2230T,ORF1a:L2688F,ORF1b:P314L,ORF8:Q27*,ORF8:R52I,ORF8:K68*,ORF8:Y73C,S:A570D,S:D614G,S:P681H,S:T716I,S:S982A,S:D1118H	ORF1a:S3675-,ORF1a:G3676-,ORF1a:F3677-,S:H69-,S:V70-,S:Y144-	1-54,2569-2850,7093-7332,7672-7968,9246-9502,10738-10810,13364-13625,19483-19570,19912-20200,21651-21682,22325-22542,22878-23144,25970-26219,27512-27808,29837-29903		ChinaCDC_N_F:G28881A;G28882A;G28883C,ChinaCDC_N_R:C28977T	89488	0	29903	3000.000000	99.000000	mediocre	2973	10.000000	0.000000	good	0	24.000000	1.000000	4.166667	good	9.000000		0.000000	good	0		0	0.000000	good		0	0.000000	good
CV192_80_M1_nb64_sa_med/ARTIC/medaka MN908947.3	20I (Alpha, V1)	67.422346	mediocre	31	19	0	19	6	2517	0	4	C241T,C913T,C2091T,C2453T,C3037T,C3267T,C5388A,C5986T,C6312T,C14408T,C14676T,C15279T,T16176C,C17934T,C23271A,A23403G,C23604A,C23709T,T24506G,G24914C,C27972T,G28048T,A28111G,A28175G,G28280C,A28281T,T28282A,G28881A,G28882A,G28883C,C28977T	11288-11296,21765-21770,21992-21994,28271		N:D3L,N:R203K,N:G204R,N:S235F,ORF1a:T609I,ORF1a:L730F,ORF1a:T1001I,ORF1a:A1708D,ORF1a:T2016I,ORF1b:P314L,ORF8:Q27*,ORF8:R52I,ORF8:Y73C,S:A570D,S:D614G,S:P681H,S:T716I,S:S982A,S:D1118H	ORF1a:S3675-,ORF1a:G3676-,ORF1a:F3677-,S:H69-,S:V70-,S:Y144-	1-54,6847-7332,7672-7968,19276-19570,21147-21682,22325-22542,22878-23144,27512-27808,29837-29903		ChinaCDC_N_F:G28881A;G28882A;G28883C,ChinaCDC_N_R:C28977T	89500	0	29903	3000.000000	82.111111	mediocre	2517	10.000000	0.000000	good	0	24.000000	0.000000	0.000000	good	8.000000		0.000000	good	0		0	0.000000	good		0	0.000000	good
CV192_80_M1_nb64_fr_med/ARTIC/medaka MN908947.3	20I (Alpha, V1)	1.548642	good	33	19	0	21	6	636	0	4	C241T,C913T,C2091T,C2453T,C3037T,C3267T,C5388A,C5986T,C6312T,T6954C,C14408T,C14676T,C15279T,T16176C,C17934T,A23063T,C23271A,A23403G,C23604A,C23709T,T24506G,G24914C,C27972T,G28048T,A28111G,A28175G,G28280C,A28281T,T28282A,G28881A,G28882A,G28883C,C28977T	11288-11296,21765-21770,21992-21994,28271		N:D3L,N:R203K,N:G204R,N:S235F,ORF1a:T609I,ORF1a:L730F,ORF1a:T1001I,ORF1a:A1708D,ORF1a:T2016I,ORF1a:I2230T,ORF1b:P314L,ORF8:Q27*,ORF8:R52I,ORF8:Y73C,S:N501Y,S:A570D,S:D614G,S:P681H,S:T716I,S:S982A,S:D1118H	ORF1a:S3675-,ORF1a:G3676-,ORF1a:F3677-,S:H69-,S:V70-,S:Y144-	1-54,22325-22542,27512-27808,29837-29903		ChinaCDC_N_F:G28881A;G28882A;G28883C,ChinaCDC_N_R:C28977T	89492	0	29903	3000.000000	12.444444	good	636	10.000000	0.000000	good	0	24.000000	0.000000	0.000000	good	8.000000		0.000000	good	0		0	0.000000	good		0	0.000000	good
CV192_80_M1_nb64_ru_med/ARTIC/medaka MN908947.3	20I (Alpha, V1)	1.548642	good	33	19	0	21	6	636	0	4	C241T,C913T,C2091T,C2453T,C3037T,C3267T,C5388A,C5986T,C6312T,T6954C,C14408T,C14676T,C15279T,T16176C,C17934T,A23063T,C23271A,A23403G,C23604A,C23709T,T24506G,G24914C,C27972T,G28048T,A28111G,A28175G,G28280C,A28281T,T28282A,G28881A,G28882A,G28883C,C28977T	11288-11296,21765-21770,21992-21994,28271		N:D3L,N:R203K,N:G204R,N:S235F,ORF1a:T609I,ORF1a:L730F,ORF1a:T1001I,ORF1a:A1708D,ORF1a:T2016I,ORF1a:I2230T,ORF1b:P314L,ORF8:Q27*,ORF8:R52I,ORF8:Y73C,S:N501Y,S:A570D,S:D614G,S:P681H,S:T716I,S:S982A,S:D1118H	ORF1a:S3675-,ORF1a:G3676-,ORF1a:F3677-,S:H69-,S:V70-,S:Y144-	1-54,22325-22542,27512-27808,29837-29903		ChinaCDC_N_F:G28881A;G28882A;G28883C,ChinaCDC_N_R:C28977T	89492	0	29903	3000.000000	12.444444	good	636	10.000000	0.000000	good	0	24.000000	0.000000	0.000000	good	8.000000		0.000000	good	0		0	0.000000	good		0	0.000000	good
CV192_80_M1_nb21_ru_med/ARTIC/medaka MN908947.3	20I (Alpha, V1)	0.000000	good	30	19	0	20	6	127	0	4	C241T,C913T,C3037T,C3267T,C5388A,C5986T,T6954C,A12162G,C14408T,C14676T,C15279T,T16176C,A17615G,A23063T,C23271A,A23403G,C23604A,C23709T,T24506G,G24914C,C27972T,G28048T,A28111G,G28280C,A28281T,T28282A,G28881A,G28882A,G28883C,C28977T	11288-11296,21765-21770,21992-21994,28271		N:D3L,N:R203K,N:G204R,N:S235F,ORF1a:T1001I,ORF1a:A1708D,ORF1a:I2230T,ORF1a:Q3966R,ORF1b:P314L,ORF1b:K1383R,ORF8:Q27*,ORF8:R52I,ORF8:Y73C,S:N501Y,S:A570D,S:D614G,S:P681H,S:T716I,S:S982A,S:D1118H	ORF1a:S3675-,ORF1a:G3676-,ORF1a:F3677-,S:H69-,S:V70-,S:Y144-	1-54,2007,2918,4964,6230,7030,20269,29837-29903		ChinaCDC_N_F:G28881A;G28882A;G28883C,ChinaCDC_N_R:C28977T	89504	0	29903	3000.000000	0.000000	good	127	10.000000	0.000000	good	0	24.000000	-4.000000	0.000000	good	4.000000		0.000000	good	0		0	0.000000	good		0	0.000000	good
CV192_80_M1_nb21_sa_med/ARTIC/medaka MN908947.3	20I (Alpha, V1)	54.158697	mediocre	30	19	0	20	6	2287	0	4	C241T,C913T,C3037T,C3267T,C5388A,C5986T,T6954C,A12162G,C14408T,C14676T,C15279T,T16176C,A17615G,A23063T,C23271A,A23403G,C23604A,C23709T,T24506G,G24914C,C27972T,G28048T,A28111G,G28280C,A28281T,T28282A,G28881A,G28882A,G28883C,C28977T	11288-11296,21765-21770,21992-21994,28271		N:D3L,N:R203K,N:G204R,N:S235F,ORF1a:T1001I,ORF1a:A1708D,ORF1a:I2230T,ORF1a:Q3966R,ORF1b:P314L,ORF1b:K1383R,ORF8:Q27*,ORF8:R52I,ORF8:Y73C,S:N501Y,S:A570D,S:D614G,S:P681H,S:T716I,S:S982A,S:D1118H	ORF1a:S3675-,ORF1a:G3676-,ORF1a:F3677-,S:H69-,S:V70-,S:Y144-	1-54,2007,2918,4964,4996-5287,6230,7030,7672-7968,9246-9502,19276-19570,20269,21428-21682,22325-22542,25053-25301,27512-27808,29837-29903		ChinaCDC_N_F:G28881A;G28882A;G28883C,ChinaCDC_N_R:C28977T	89504	0	29903	3000.000000	73.592593	mediocre	2287	10.000000	0.000000	good	0	24.000000	-4.000000	0.000000	good	4.000000		0.000000	good	0		0	0.000000	good		0	0.000000	good
CV192_80_M1_nb21_fr_med/ARTIC/medaka MN908947.3	20I (Alpha, V1)	0.000000	good	30	19	0	20	6	127	0	4	C241T,C913T,C3037T,C3267T,C5388A,C5986T,T6954C,A12162G,C14408T,C14676T,C15279T,T16176C,A17615G,A23063T,C23271A,A23403G,C23604A,C23709T,T24506G,G24914C,C27972T,G28048T,A28111G,G28280C,A28281T,T28282A,G28881A,G28882A,G28883C,C28977T	11288-11296,21765-21770,21992-21994,28271		N:D3L,N:R203K,N:G204R,N:S235F,ORF1a:T1001I,ORF1a:A1708D,ORF1a:I2230T,ORF1a:Q3966R,ORF1b:P314L,ORF1b:K1383R,ORF8:Q27*,ORF8:R52I,ORF8:Y73C,S:N501Y,S:A570D,S:D614G,S:P681H,S:T716I,S:S982A,S:D1118H	ORF1a:S3675-,ORF1a:G3676-,ORF1a:F3677-,S:H69-,S:V70-,S:Y144-	1-54,2007,2918,4964,6230,7030,20269,29837-29903		ChinaCDC_N_F:G28881A;G28882A;G28883C,ChinaCDC_N_R:C28977T	89504	0	29903	3000.000000	0.000000	good	127	10.000000	0.000000	good	0	24.000000	-4.000000	0.000000	good	4.000000		0.000000	good	0		0	0.000000	good		0	0.000000	good
CV192_80_M1_nb42_ru_med/ARTIC/medaka MN908947.3	20I (Alpha, V1)	0.000000	good	33	19	0	21	6	121	0	4	C241T,C913T,C3037T,C3177T,C3267T,C5388A,C5986T,T6954C,C11008T,C14408T,C14676T,C15279T,T16176C,C22295T,A23063T,C23271A,A23403G,C23604A,C23709T,T24506G,G24914C,G27201T,C27972T,G28048T,A28111G,G28280C,A28281T,T28282A,A28370T,G28881A,G28882A,G28883C,C28977T	11288-11296,21765-21770,21992-21994,28271		N:D3L,N:S33C,N:R203K,N:G204R,N:S235F,ORF1a:P971L,ORF1a:T1001I,ORF1a:A1708D,ORF1a:I2230T,ORF1b:P314L,ORF8:Q27*,ORF8:R52I,ORF8:Y73C,S:H245Y,S:N501Y,S:A570D,S:D614G,S:P681H,S:T716I,S:S982A,S:D1118H	ORF1a:S3675-,ORF1a:G3676-,ORF1a:F3677-,S:H69-,S:V70-,S:Y144-	1-54,29837-29903		ChinaCDC_N_F:G28881A;G28882A;G28883C,ChinaCDC_N_R:C28977T	89492	0	29903	3000.000000	0.000000	good	121	10.000000	0.000000	good	0	24.000000	0.000000	0.000000	good	8.000000		0.000000	good	0		0	0.000000	good		0	0.000000	good
CV192_80_M1_nb42_sa_med/ARTIC/medaka MN908947.3	20I (Alpha, V1)	60.263594	mediocre	33	10	0	21	3	2396	0	4	C241T,C913T,C3037T,C3177T,C3267T,C5388A,C5986T,T6954C,C11008T,C14408T,C14676T,C15279T,T16176C,C22295T,A23063T,C23271A,A23403G,C23604A,C23709T,T24506G,G24914C,G27201T,C27972T,G28048T,A28111G,G28280C,A28281T,T28282A,A28370T,G28881A,G28882A,G28883C,C28977T	21765-21770,21992-21994,28271		N:D3L,N:S33C,N:R203K,N:G204R,N:S235F,ORF1a:P971L,ORF1a:T1001I,ORF1a:A1708D,ORF1a:I2230T,ORF1b:P314L,ORF8:Q27*,ORF8:R52I,ORF8:Y73C,S:H245Y,S:N501Y,S:A570D,S:D614G,S:P681H,S:T716I,S:S982A,S:D1118H	S:H69-,S:V70-,S:Y144-	1-54,2569-2850,7672-7968,11049-11331,19276-19570,19912-20200,21428-21682,22325-22542,23086-23144,27512-27808,29837-29903		ChinaCDC_N_F:G28881A;G28882A;G28883C,ChinaCDC_N_R:C28977T	89526	0	29903	3000.000000	77.629630	mediocre	2396	10.000000	0.000000	good	0	24.000000	-1.000000	0.000000	good	7.000000		0.000000	good	0		0	0.000000	good		0	0.000000	good
CV192_80_M1_nb42_fr_med/ARTIC/medaka MN908947.3	20I (Alpha, V1)	0.000000	good	33	19	0	21	6	121	0	4	C241T,C913T,C3037T,C3177T,C3267T,C5388A,C5986T,T6954C,C11008T,C14408T,C14676T,C15279T,T16176C,C22295T,A23063T,C23271A,A23403G,C23604A,C23709T,T24506G,G24914C,G27201T,C27972T,G28048T,A28111G,G28280C,A28281T,T28282A,A28370T,G28881A,G28882A,G28883C,C28977T	11288-11296,21765-21770,21992-21994,28271		N:D3L,N:S33C,N:R203K,N:G204R,N:S235F,ORF1a:P971L,ORF1a:T1001I,ORF1a:A1708D,ORF1a:I2230T,ORF1b:P314L,ORF8:Q27*,ORF8:R52I,ORF8:Y73C,S:H245Y,S:N501Y,S:A570D,S:D614G,S:P681H,S:T716I,S:S982A,S:D1118H	ORF1a:S3675-,ORF1a:G3676-,ORF1a:F3677-,S:H69-,S:V70-,S:Y144-	1-54,29837-29903		ChinaCDC_N_F:G28881A;G28882A;G28883C,ChinaCDC_N_R:C28977T	89492	0	29903	3000.000000	0.000000	good	121	10.000000	0.000000	good	0	24.000000	0.000000	0.000000	good	8.000000		0.000000	good	0		0	0.000000	good		0	0.000000	good
CV192_80_M1_nb26_fr_med/ARTIC/medaka MN908947.3	20I (Alpha, V1)	236.703923	bad	28	19	0	18	6	4454	0	4	C913T,C2453T,C3037T,C3267T,C5388A,C5986T,T6954C,C14408T,C14676T,C15279T,T16176C,C23271A,A23403G,C23604A,C23709T,A23947G,T24506G,G24914C,C27972T,G28048T,A28111G,G28280C,A28281T,T28282A,G28881A,G28882A,G28883C,C28977T	11288-11296,21765-21770,21992-21994,28271		N:D3L,N:R203K,N:G204R,N:S235F,ORF1a:L730F,ORF1a:T1001I,ORF1a:A1708D,ORF1a:I2230T,ORF1b:P314L,ORF8:Q27*,ORF8:R52I,ORF8:Y73C,S:A570D,S:D614G,S:P681H,S:T716I,S:S982A,S:D1118H	ORF1a:S3675-,ORF1a:G3676-,ORF1a:F3677-,S:H69-,S:V70-,S:Y144-	1-342,2569-2850,7093-7332,8636-8913,9246-9502,13364-13625,16187-16444,17739-17993,19276-19570,19912-20200,22325-22542,22878-23144,25647-26219,26891-27164,27512-27808,29837-29903		ChinaCDC_N_F:G28881A;G28882A;G28883C,ChinaCDC_N_R:C28977T	89512	0	29903	3000.000000	153.851852	bad	4454	10.000000	0.000000	good	0	24.000000	-3.000000	0.000000	good	5.000000		0.000000	good	0		0	0.000000	good		0	0.000000	good
CV192_80_M1_nb26_ru_med/ARTIC/medaka MN908947.3	20I (Alpha, V1)	236.703923	bad	28	19	0	18	6	4454	0	4	C913T,C2453T,C3037T,C3267T,C5388A,C5986T,T6954C,C14408T,C14676T,C15279T,T16176C,C23271A,A23403G,C23604A,C23709T,A23947G,T24506G,G24914C,C27972T,G28048T,A28111G,G28280C,A28281T,T28282A,G28881A,G28882A,G28883C,C28977T	11288-11296,21765-21770,21992-21994,28271		N:D3L,N:R203K,N:G204R,N:S235F,ORF1a:L730F,ORF1a:T1001I,ORF1a:A1708D,ORF1a:I2230T,ORF1b:P314L,ORF8:Q27*,ORF8:R52I,ORF8:Y73C,S:A570D,S:D614G,S:P681H,S:T716I,S:S982A,S:D1118H	ORF1a:S3675-,ORF1a:G3676-,ORF1a:F3677-,S:H69-,S:V70-,S:Y144-	1-342,2569-2850,7093-7332,8636-8913,9246-9502,13364-13625,16187-16444,17739-17993,19276-19570,19912-20200,22325-22542,22878-23144,25647-26219,26891-27164,27512-27808,29837-29903		ChinaCDC_N_F:G28881A;G28882A;G28883C,ChinaCDC_N_R:C28977T	89512	0	29903	3000.000000	153.851852	bad	4454	10.000000	0.000000	good	0	24.000000	-3.000000	0.000000	good	5.000000		0.000000	good	0		0	0.000000	good		0	0.000000	good
CV192_80_M1_nb90_fr_med/ARTIC/medaka MN908947.3	20I (Alpha, V1)	0.364612	good	34	19	0	21	6	418	0	4	C241T,C913T,C2091T,C2453T,C3037T,C3267T,C5388A,C5986T,C6312T,T6954C,C14408T,C14676T,C15279T,T16176C,C17934T,A23063T,C23271A,A23403G,C23604A,C23709T,T24506G,G24914C,C27972T,G28048T,A28111G,A28175G,G28280C,A28281T,T28282A,G28881A,G28882A,G28883C,C28977T,G29744T	11288-11296,21765-21770,21992-21994,28271		N:D3L,N:R203K,N:G204R,N:S235F,ORF1a:T609I,ORF1a:L730F,ORF1a:T1001I,ORF1a:A1708D,ORF1a:T2016I,ORF1a:I2230T,ORF1b:P314L,ORF8:Q27*,ORF8:R52I,ORF8:Y73C,S:N501Y,S:A570D,S:D614G,S:P681H,S:T716I,S:S982A,S:D1118H	ORF1a:S3675-,ORF1a:G3676-,ORF1a:F3677-,S:H69-,S:V70-,S:Y144-	1-54,27512-27808,29837-29903		ChinaCDC_N_F:G28881A;G28882A;G28883C,ChinaCDC_N_R:C28977T	89488	0	29903	3000.000000	4.370370	good	418	10.000000	0.000000	good	0	24.000000	1.000000	4.166667	good	9.000000		0.000000	good	0		0	0.000000	good		0	0.000000	good
CV192_80_M1_nb90_ru_med/ARTIC/medaka MN908947.3	20I (Alpha, V1)	0.364612	good	34	19	0	21	6	418	0	4	C241T,C913T,C2091T,C2453T,C3037T,C3267T,C5388A,C5986T,C6312T,T6954C,C14408T,C14676T,C15279T,T16176C,C17934T,A23063T,C23271A,A23403G,C23604A,C23709T,T24506G,G24914C,C27972T,G28048T,A28111G,A28175G,G28280C,A28281T,T28282A,G28881A,G28882A,G28883C,C28977T,G29744T	11288-11296,21765-21770,21992-21994,28271		N:D3L,N:R203K,N:G204R,N:S235F,ORF1a:T609I,ORF1a:L730F,ORF1a:T1001I,ORF1a:A1708D,ORF1a:T2016I,ORF1a:I2230T,ORF1b:P314L,ORF8:Q27*,ORF8:R52I,ORF8:Y73C,S:N501Y,S:A570D,S:D614G,S:P681H,S:T716I,S:S982A,S:D1118H	ORF1a:S3675-,ORF1a:G3676-,ORF1a:F3677-,S:H69-,S:V70-,S:Y144-	1-54,27512-27808,29837-29903		ChinaCDC_N_F:G28881A;G28882A;G28883C,ChinaCDC_N_R:C28977T	89488	0	29903	3000.000000	4.370370	good	418	10.000000	0.000000	good	0	24.000000	1.000000	4.166667	good	9.000000		0.000000	good	0		0	0.000000	good		0	0.000000	good
CV192_80_M1_nb90_sa_med/ARTIC/medaka MN908947.3	20I (Alpha, V1)	29.014489	good	33	19	0	20	6	1750	0	4	C241T,C913T,C2091T,C2453T,C3037T,C3267T,C5388A,C5986T,C6312T,T6954C,C14408T,C14676T,C15279T,T16176C,C17934T,C23271A,A23403G,C23604A,C23709T,T24506G,G24914C,C27972T,G28048T,A28111G,A28175G,G28280C,A28281T,T28282A,G28881A,G28882A,G28883C,C28977T,G29744T	11288-11296,21765-21770,21992-21994,28271		N:D3L,N:R203K,N:G204R,N:S235F,ORF1a:T609I,ORF1a:L730F,ORF1a:T1001I,ORF1a:A1708D,ORF1a:T2016I,ORF1a:I2230T,ORF1b:P314L,ORF8:Q27*,ORF8:R52I,ORF8:Y73C,S:A570D,S:D614G,S:P681H,S:T716I,S:S982A,S:D1118H	ORF1a:S3675-,ORF1a:G3676-,ORF1a:F3677-,S:H69-,S:V70-,S:Y144-	1-54,7672-7968,19276-19570,21428-21682,22325-22542,22878-23144,27512-27808,29837-29903		ChinaCDC_N_F:G28881A;G28882A;G28883C,ChinaCDC_N_R:C28977T	89492	0	29903	3000.000000	53.703704	mediocre	1750	10.000000	0.000000	good	0	24.000000	1.000000	4.166667	good	9.000000		0.000000	good	0		0	0.000000	good		0	0.000000	good
CV192_80_M1_nb16_sa_med/ARTIC/medaka MN908947.3	20I (Alpha, V1)	84.163635	mediocre	31	19	0	19	6	2777	0	4	C241T,C913T,C2453T,C3037T,C3267T,G4136T,C5388A,C5986T,C14408T,C14676T,C15279T,T16176C,T17865C,A21194G,C23271A,A23403G,C23604A,C23709T,T24506G,G24914C,T25461C,C27972T,G28048T,A28111G,G28280C,A28281T,T28282A,G28881A,G28882A,G28883C,C28977T	11288-11296,21765-21770,21992-21994,28271		N:D3L,N:R203K,N:G204R,N:S235F,ORF1a:L730F,ORF1a:T1001I,ORF1a:V1291F,ORF1a:A1708D,ORF1b:P314L,ORF1b:D2576G,ORF8:Q27*,ORF8:R52I,ORF8:Y73C,S:A570D,S:D614G,S:P681H,S:T716I,S:S982A,S:D1118H	ORF1a:S3675-,ORF1a:G3676-,ORF1a:F3677-,S:H69-,S:V70-,S:Y144-	1-54,2569-2850,6847-7332,7672-7968,9246-9502,15352,18788,19276-19570,21428-21682,22325-22542,22878-23144,27512-27808,29837-29903		ChinaCDC_N_F:G28881A;G28882A;G28883C,ChinaCDC_N_R:C28977T	89500	0	29903	3000.000000	91.740741	mediocre	2777	10.000000	0.000000	good	0	24.000000	0.000000	0.000000	good	8.000000		0.000000	good	0		0	0.000000	good		0	0.000000	good
CV192_80_M1_nb16_ru_med/ARTIC/medaka MN908947.3	20I (Alpha, V1)	0.173611	good	34	19	0	22	6	123	0	4	C241T,C913T,C2453T,C3037T,C3267T,G4136T,C5388A,C5986T,T6954C,C14408T,C14676T,C15279T,T16176C,T17865C,A21194G,A23063T,C23271A,A23403G,C23604A,C23709T,T24506G,G24914C,T25461C,T27692C,C27972T,G28048T,A28111G,G28280C,A28281T,T28282A,G28881A,G28882A,G28883C,C28977T	11288-11296,21765-21770,21992-21994,28271		N:D3L,N:R203K,N:G204R,N:S235F,ORF1a:L730F,ORF1a:T1001I,ORF1a:V1291F,ORF1a:A1708D,ORF1a:I2230T,ORF1b:P314L,ORF1b:D2576G,ORF7a:I100T,ORF8:Q27*,ORF8:R52I,ORF8:Y73C,S:N501Y,S:A570D,S:D614G,S:P681H,S:T716I,S:S982A,S:D1118H	ORF1a:S3675-,ORF1a:G3676-,ORF1a:F3677-,S:H69-,S:V70-,S:Y144-	1-54,15352,18788,29837-29903		ChinaCDC_N_F:G28881A;G28882A;G28883C,ChinaCDC_N_R:C28977T	89488	0	29903	3000.000000	0.000000	good	123	10.000000	0.000000	good	0	24.000000	1.000000	4.166667	good	9.000000		0.000000	good	0		0	0.000000	good		0	0.000000	good
CV192_80_M1_nb16_fr_med/ARTIC/medaka MN908947.3	20I (Alpha, V1)	0.173611	good	34	19	0	22	6	123	0	4	C241T,C913T,C2453T,C3037T,C3267T,G4136T,C5388A,C5986T,T6954C,C14408T,C14676T,C15279T,T16176C,T17865C,A21194G,A23063T,C23271A,A23403G,C23604A,C23709T,T24506G,G24914C,T25461C,T27692C,C27972T,G28048T,A28111G,G28280C,A28281T,T28282A,G28881A,G28882A,G28883C,C28977T	11288-11296,21765-21770,21992-21994,28271		N:D3L,N:R203K,N:G204R,N:S235F,ORF1a:L730F,ORF1a:T1001I,ORF1a:V1291F,ORF1a:A1708D,ORF1a:I2230T,ORF1b:P314L,ORF1b:D2576G,ORF7a:I100T,ORF8:Q27*,ORF8:R52I,ORF8:Y73C,S:N501Y,S:A570D,S:D614G,S:P681H,S:T716I,S:S982A,S:D1118H	ORF1a:S3675-,ORF1a:G3676-,ORF1a:F3677-,S:H69-,S:V70-,S:Y144-	1-54,15352,18788,29837-29903		ChinaCDC_N_F:G28881A;G28882A;G28883C,ChinaCDC_N_R:C28977T	89488	0	29903	3000.000000	0.000000	good	123	10.000000	0.000000	good	0	24.000000	1.000000	4.166667	good	9.000000		0.000000	good	0		0	0.000000	good		0	0.000000	good
CV192_80_M1_nb36_ru_med/ARTIC/medaka MN908947.3	20I (Alpha, V1)	0.834376	good	32	19	0	21	6	401	0	4	C241T,G410T,C913T,C3037T,C3177T,C3267T,C5388A,C5986T,T6954C,C14408T,C14676T,C15279T,T16176C,T19984C,A23063T,C23271A,A23403G,C23604A,C23709T,T24506G,G24914C,C25160T,G27556T,C27807T,G28280C,A28281T,T28282A,G28881A,G28882A,G28883C,C28977T,C29451T	11288-11296,21765-21770,21992-21994,28271		N:D3L,N:R203K,N:G204R,N:S235F,N:T393I,ORF1a:G49C,ORF1a:P971L,ORF1a:T1001I,ORF1a:A1708D,ORF1a:I2230T,ORF1b:P314L,ORF1b:F2173L,ORF7a:A55S,S:N501Y,S:A570D,S:D614G,S:P681H,S:T716I,S:S982A,S:D1118H,S:L1200F	ORF1a:S3675-,ORF1a:G3676-,ORF1a:F3677-,S:H69-,S:V70-,S:Y144-	1-54,27826-28104,28111,29837-29903		ChinaCDC_N_F:G28881A;G28882A;G28883C,ChinaCDC_N_R:C28977T	89496	0	29903	3000.000000	3.740741	good	401	10.000000	0.000000	good	0	24.000000	2.000000	8.333333	good	10.000000		0.000000	good	0		0	0.000000	good		0	0.000000	good
CV192_80_M1_nb36_fr_med/ARTIC/medaka MN908947.3	20I (Alpha, V1)	0.834376	good	32	19	0	21	6	401	0	4	C241T,G410T,C913T,C3037T,C3177T,C3267T,C5388A,C5986T,T6954C,C14408T,C14676T,C15279T,T16176C,T19984C,A23063T,C23271A,A23403G,C23604A,C23709T,T24506G,G24914C,C25160T,G27556T,C27807T,G28280C,A28281T,T28282A,G28881A,G28882A,G28883C,C28977T,C29451T	11288-11296,21765-21770,21992-21994,28271		N:D3L,N:R203K,N:G204R,N:S235F,N:T393I,ORF1a:G49C,ORF1a:P971L,ORF1a:T1001I,ORF1a:A1708D,ORF1a:I2230T,ORF1b:P314L,ORF1b:F2173L,ORF7a:A55S,S:N501Y,S:A570D,S:D614G,S:P681H,S:T716I,S:S982A,S:D1118H,S:L1200F	ORF1a:S3675-,ORF1a:G3676-,ORF1a:F3677-,S:H69-,S:V70-,S:Y144-	1-54,27826-28104,28111,29837-29903		ChinaCDC_N_F:G28881A;G28882A;G28883C,ChinaCDC_N_R:C28977T	89496	0	29903	3000.000000	3.740741	good	401	10.000000	0.000000	good	0	24.000000	2.000000	8.333333	good	10.000000		0.000000	good	0		0	0.000000	good		0	0.000000	good
CV192_80_M1_nb36_sa_med/ARTIC/medaka MN908947.3	20I (Alpha, V1)	74.644119	mediocre	30	19	0	20	6	2630	0	4	C241T,G410T,C913T,C3037T,C3177T,C3267T,C5388A,C5986T,T6954C,C14408T,C14676T,C15279T,T16176C,T19984C,A23063T,C23271A,A23403G,C23604A,C23709T,T24506G,G24914C,C25160T,G28280C,A28281T,T28282A,G28881A,G28882A,G28883C,C28977T,C29451T	11288-11296,21765-21770,21992-21994,28271		N:D3L,N:R203K,N:G204R,N:S235F,N:T393I,ORF1a:G49C,ORF1a:P971L,ORF1a:T1001I,ORF1a:A1708D,ORF1a:I2230T,ORF1b:P314L,ORF1b:F2173L,S:N501Y,S:A570D,S:D614G,S:P681H,S:T716I,S:S982A,S:D1118H,S:L1200F	ORF1a:S3675-,ORF1a:G3676-,ORF1a:F3677-,S:H69-,S:V70-,S:Y144-	1-54,1313-1595,4996-5287,7672-7968,19276-19570,21428-21682,22325-22542,25348-25623,27512-28104,29837-29903		ChinaCDC_N_F:G28881A;G28882A;G28883C,ChinaCDC_N_R:C28977T	89504	0	29903	3000.000000	86.296296	mediocre	2630	10.000000	0.000000	good	0	24.000000	1.000000	4.166667	good	9.000000		0.000000	good	0		0	0.000000	good		0	0.000000	good
CV192_80_M1_nb04_sa_med/ARTIC/medaka MN908947.3	20I (Alpha, V1)	104.583388	bad	33	19	0	21	6	3052	0	5	C241T,C913T,C2453T,C3037T,C3267T,G4136T,C5388A,C5986T,C14408T,C14676T,C15279T,C15352T,T16176C,T17865C,C18788T,A21194G,C23271A,A23403G,C23604A,C23709T,T24506G,G24914C,T25461C,C27972T,G28048T,A28111G,G28280C,A28281T,T28282A,G28881A,G28882A,G28883C,C28977T	11288-11296,21765-21770,21992-21994,28271		N:D3L,N:R203K,N:G204R,N:S235F,ORF1a:L730F,ORF1a:T1001I,ORF1a:V1291F,ORF1a:A1708D,ORF1b:P314L,ORF1b:L629F,ORF1b:T1774I,ORF1b:D2576G,ORF8:Q27*,ORF8:R52I,ORF8:Y73C,S:A570D,S:D614G,S:P681H,S:T716I,S:S982A,S:D1118H	ORF1a:S3675-,ORF1a:G3676-,ORF1a:F3677-,S:H69-,S:V70-,S:Y144-	1-54,2569-2850,6847-7332,9246-9502,10738-11022,19276-19570,19912-20200,21428-21682,22325-22542,22878-23144,27512-27808,29837-29903		HKU_ORF_F:C18788T,ChinaCDC_N_F:G28881A;G28882A;G28883C,ChinaCDC_N_R:C28977T	89492	0	29903	3000.000000	101.925926	bad	3052	10.000000	0.000000	good	0	24.000000	2.000000	8.333333	good	10.000000		0.000000	good	0		0	0.000000	good		0	0.000000	good
CV192_80_M1_nb04_fr_med/ARTIC/medaka MN908947.3	20I (Alpha, V1)	1.562500	good	36	19	0	24	6	121	0	5	C241T,C913T,C2453T,C3037T,C3267T,G4136T,C5388A,C5986T,T6954C,C14408T,C14676T,C15279T,C15352T,T16176C,T17865C,C18788T,A21194G,A23063T,C23271A,A23403G,C23604A,C23709T,T24506G,G24914C,T25461C,T27692C,C27972T,G28048T,A28111G,G28280C,A28281T,T28282A,G28881A,G28882A,G28883C,C28977T	11288-11296,21765-21770,21992-21994,28271		N:D3L,N:R203K,N:G204R,N:S235F,ORF1a:L730F,ORF1a:T1001I,ORF1a:V1291F,ORF1a:A1708D,ORF1a:I2230T,ORF1b:P314L,ORF1b:L629F,ORF1b:T1774I,ORF1b:D2576G,ORF7a:I100T,ORF8:Q27*,ORF8:R52I,ORF8:Y73C,S:N501Y,S:A570D,S:D614G,S:P681H,S:T716I,S:S982A,S:D1118H	ORF1a:S3675-,ORF1a:G3676-,ORF1a:F3677-,S:H69-,S:V70-,S:Y144-	1-54,29837-29903		HKU_ORF_F:C18788T,ChinaCDC_N_F:G28881A;G28882A;G28883C,ChinaCDC_N_R:C28977T	89480	0	29903	3000.000000	0.000000	good	121	10.000000	0.000000	good	0	24.000000	3.000000	12.500000	good	11.000000		0.000000	good	0		0	0.000000	good		0	0.000000	good
CV192_80_M1_nb04_ru_med/ARTIC/medaka MN908947.3	20I (Alpha, V1)	1.562500	good	36	19	0	24	6	121	0	5	C241T,C913T,C2453T,C3037T,C3267T,G4136T,C5388A,C5986T,T6954C,C14408T,C14676T,C15279T,C15352T,T16176C,T17865C,C18788T,A21194G,A23063T,C23271A,A23403G,C23604A,C23709T,T24506G,G24914C,T25461C,T27692C,C27972T,G28048T,A28111G,G28280C,A28281T,T28282A,G28881A,G28882A,G28883C,C28977T	11288-11296,21765-21770,21992-21994,28271		N:D3L,N:R203K,N:G204R,N:S235F,ORF1a:L730F,ORF1a:T1001I,ORF1a:V1291F,ORF1a:A1708D,ORF1a:I2230T,ORF1b:P314L,ORF1b:L629F,ORF1b:T1774I,ORF1b:D2576G,ORF7a:I100T,ORF8:Q27*,ORF8:R52I,ORF8:Y73C,S:N501Y,S:A570D,S:D614G,S:P681H,S:T716I,S:S982A,S:D1118H	ORF1a:S3675-,ORF1a:G3676-,ORF1a:F3677-,S:H69-,S:V70-,S:Y144-	1-54,29837-29903		HKU_ORF_F:C18788T,ChinaCDC_N_F:G28881A;G28882A;G28883C,ChinaCDC_N_R:C28977T	89480	0	29903	3000.000000	0.000000	good	121	10.000000	0.000000	good	0	24.000000	3.000000	12.500000	good	11.000000		0.000000	good	0		0	0.000000	good		0	0.000000	good
CV192_80_M1_nb50_fr_med/ARTIC/medaka MN908947.3	20I (Alpha, V1)	850.694444	bad	33	19	0	22	6	8175	0	4	C241T,C913T,C2918T,C3037T,C3267T,A4964G,C5388A,C5986T,C6230T,T6954C,T7030A,A12162G,C14408T,C14676T,C15279T,T16176C,A17615G,C23271A,A23403G,C23604A,C23709T,T24506G,G24914C,C27972T,G28048T,A28111G,G28280C,A28281T,T28282A,G28881A,G28882A,G28883C,C28977T	11288-11296,21765-21770,21992-21994,28271		N:D3L,N:R203K,N:G204R,N:S235F,ORF1a:P885S,ORF1a:T1001I,ORF1a:T1567A,ORF1a:A1708D,ORF1a:P1989S,ORF1a:I2230T,ORF1a:Q3966R,ORF1b:P314L,ORF1b:K1383R,ORF8:Q27*,ORF8:R52I,ORF8:Y73C,S:A570D,S:D614G,S:P681H,S:T716I,S:S982A,S:D1118H	ORF1a:S3675-,ORF1a:G3676-,ORF1a:F3677-,S:H69-,S:V70-,S:Y144-	1-54,1943-2205,2569-2850,3827-4077,4996-5287,7093-7332,7672-7968,8636-8913,9246-10099,10738-11022,11373-11584,12196,12780-13029,13364-13625,16187-16444,16805-17087,17739-17993,19276-19570,19912-20496,21147-21682,22325-22542,22878-23144,25647-26219,26891-27164,27512-27808,29042-29316,29666-29903		ChinaCDC_N_F:G28881A;G28882A;G28883C,ChinaCDC_N_R:C28977T	89492	0	29903	3000.000000	291.666667	bad	8175	10.000000	0.000000	good	0	24.000000	-1.000000	0.000000	good	7.000000		0.000000	good	0		0	0.000000	good		0	0.000000	good
CV192_80_M1_nb50_ru_med/ARTIC/medaka MN908947.3	20I (Alpha, V1)	850.694444	bad	33	19	0	22	6	8175	0	4	C241T,C913T,C2918T,C3037T,C3267T,A4964G,C5388A,C5986T,C6230T,T6954C,T7030A,A12162G,C14408T,C14676T,C15279T,T16176C,A17615G,C23271A,A23403G,C23604A,C23709T,T24506G,G24914C,C27972T,G28048T,A28111G,G28280C,A28281T,T28282A,G28881A,G28882A,G28883C,C28977T	11288-11296,21765-21770,21992-21994,28271		N:D3L,N:R203K,N:G204R,N:S235F,ORF1a:P885S,ORF1a:T1001I,ORF1a:T1567A,ORF1a:A1708D,ORF1a:P1989S,ORF1a:I2230T,ORF1a:Q3966R,ORF1b:P314L,ORF1b:K1383R,ORF8:Q27*,ORF8:R52I,ORF8:Y73C,S:A570D,S:D614G,S:P681H,S:T716I,S:S982A,S:D1118H	ORF1a:S3675-,ORF1a:G3676-,ORF1a:F3677-,S:H69-,S:V70-,S:Y144-	1-54,1943-2205,2569-2850,3827-4077,4996-5287,7093-7332,7672-7968,8636-8913,9246-10099,10738-11022,11373-11584,12196,12780-13029,13364-13625,16187-16444,16805-17087,17739-17993,19276-19570,19912-20496,21147-21682,22325-22542,22878-23144,25647-26219,26891-27164,27512-27808,29042-29316,29666-29903		ChinaCDC_N_F:G28881A;G28882A;G28883C,ChinaCDC_N_R:C28977T	89492	0	29903	3000.000000	291.666667	bad	8175	10.000000	0.000000	good	0	24.000000	-1.000000	0.000000	good	7.000000		0.000000	good	0		0	0.000000	good		0	0.000000	good
CV192_80_M1_nb55_fr_med/ARTIC/medaka MN908947.3	20I (Alpha, V1)	10.224859	good	33	19	0	20	6	1156	0	4	C241T,C913T,C2091T,C2453T,C3037T,C3267T,C5388A,C5986T,C6312T,T6954C,C14408T,C14676T,C15279T,T16176C,C17934T,C23271A,A23403G,C23604A,C23709T,T24506G,G24914C,C27972T,G28048T,A28111G,A28175G,G28280C,A28281T,T28282A,G28881A,G28882A,G28883C,C28977T,G29744T	11288-11296,21765-21770,21992-21994,28271		N:D3L,N:R203K,N:G204R,N:S235F,ORF1a:T609I,ORF1a:L730F,ORF1a:T1001I,ORF1a:A1708D,ORF1a:T2016I,ORF1a:I2230T,ORF1b:P314L,ORF8:Q27*,ORF8:R52I,ORF8:Y73C,S:A570D,S:D614G,S:P681H,S:T716I,S:S982A,S:D1118H	ORF1a:S3675-,ORF1a:G3676-,ORF1a:F3677-,S:H69-,S:V70-,S:Y144-	1-54,7093-7332,13364-13376,22325-22542,22878-23144,27512-27808,29837-29903		ChinaCDC_N_F:G28881A;G28882A;G28883C,ChinaCDC_N_R:C28977T	89492	0	29903	3000.000000	31.703704	mediocre	1156	10.000000	0.000000	good	0	24.000000	1.000000	4.166667	good	9.000000		0.000000	good	0		0	0.000000	good		0	0.000000	good
CV192_80_M1_nb55_sa_med/ARTIC/medaka MN908947.3	20I (Alpha, V1)	104.364777	bad	32	19	0	19	6	3056	0	4	C241T,C913T,C2091T,C2453T,C3037T,C3267T,C5388A,C5986T,C6312T,C14408T,C14676T,C15279T,T16176C,C17934T,C23271A,A23403G,C23604A,C23709T,T24506G,G24914C,C27972T,G28048T,A28111G,A28175G,G28280C,A28281T,T28282A,G28881A,G28882A,G28883C,C28977T,G29744T	11288-11296,21765-21770,21992-21994,28271		N:D3L,N:R203K,N:G204R,N:S235F,ORF1a:T609I,ORF1a:L730F,ORF1a:T1001I,ORF1a:A1708D,ORF1a:T2016I,ORF1b:P314L,ORF8:Q27*,ORF8:R52I,ORF8:Y73C,S:A570D,S:D614G,S:P681H,S:T716I,S:S982A,S:D1118H	ORF1a:S3675-,ORF1a:G3676-,ORF1a:F3677-,S:H69-,S:V70-,S:Y144-	1-54,2569-2850,6847-7332,7672-7715,8636-8913,9246-9502,13364-13625,19912-20200,21428-21682,22325-22542,22878-23144,27512-27808,29837-29903		ChinaCDC_N_F:G28881A;G28882A;G28883C,ChinaCDC_N_R:C28977T	89496	0	29903	3000.000000	102.074074	bad	3056	10.000000	0.000000	good	0	24.000000	1.000000	4.166667	good	9.000000		0.000000	good	0		0	0.000000	good		0	0.000000	good
CV192_80_M1_nb55_ru_med/ARTIC/medaka MN908947.3	20I (Alpha, V1)	10.224859	good	33	19	0	20	6	1156	0	4	C241T,C913T,C2091T,C2453T,C3037T,C3267T,C5388A,C5986T,C6312T,T6954C,C14408T,C14676T,C15279T,T16176C,C17934T,C23271A,A23403G,C23604A,C23709T,T24506G,G24914C,C27972T,G28048T,A28111G,A28175G,G28280C,A28281T,T28282A,G28881A,G28882A,G28883C,C28977T,G29744T	11288-11296,21765-21770,21992-21994,28271		N:D3L,N:R203K,N:G204R,N:S235F,ORF1a:T609I,ORF1a:L730F,ORF1a:T1001I,ORF1a:A1708D,ORF1a:T2016I,ORF1a:I2230T,ORF1b:P314L,ORF8:Q27*,ORF8:R52I,ORF8:Y73C,S:A570D,S:D614G,S:P681H,S:T716I,S:S982A,S:D1118H	ORF1a:S3675-,ORF1a:G3676-,ORF1a:F3677-,S:H69-,S:V70-,S:Y144-	1-54,7093-7332,13364-13376,22325-22542,22878-23144,27512-27808,29837-29903		ChinaCDC_N_F:G28881A;G28882A;G28883C,ChinaCDC_N_R:C28977T	89492	0	29903	3000.000000	31.703704	mediocre	1156	10.000000	0.000000	good	0	24.000000	1.000000	4.166667	good	9.000000		0.000000	good	0		0	0.000000	good		0	0.000000	good
CV192_80_M1_nb33_fr_med/ARTIC/medaka MN908947.3	20I (Alpha, V1)	0.885446	good	35	19	0	22	6	418	0	4	C241T,C913T,C2091T,C2453T,C3037T,C3267T,C5388A,C5986T,C6312T,T6954C,G7019A,C14408T,C14676T,C15279T,T16176C,C17934T,A23063T,C23271A,A23403G,C23604A,C23709T,T24506G,G24914C,C27972T,G28048T,A28111G,A28175G,G28280C,A28281T,T28282A,G28881A,G28882A,G28883C,C28977T,G29744T	11288-11296,21765-21770,21992-21994,28271		N:D3L,N:R203K,N:G204R,N:S235F,ORF1a:T609I,ORF1a:L730F,ORF1a:T1001I,ORF1a:A1708D,ORF1a:T2016I,ORF1a:I2230T,ORF1a:V2252I,ORF1b:P314L,ORF8:Q27*,ORF8:R52I,ORF8:Y73C,S:N501Y,S:A570D,S:D614G,S:P681H,S:T716I,S:S982A,S:D1118H	ORF1a:S3675-,ORF1a:G3676-,ORF1a:F3677-,S:H69-,S:V70-,S:Y144-	1-54,27512-27808,29837-29903		ChinaCDC_N_F:G28881A;G28882A;G28883C,ChinaCDC_N_R:C28977T	89484	0	29903	3000.000000	4.370370	good	418	10.000000	0.000000	good	0	24.000000	2.000000	8.333333	good	10.000000		0.000000	good	0		0	0.000000	good		0	0.000000	good
CV192_80_M1_nb33_ru_med/ARTIC/medaka MN908947.3	20I (Alpha, V1)	0.885446	good	35	19	0	22	6	418	0	4	C241T,C913T,C2091T,C2453T,C3037T,C3267T,C5388A,C5986T,C6312T,T6954C,G7019A,C14408T,C14676T,C15279T,T16176C,C17934T,A23063T,C23271A,A23403G,C23604A,C23709T,T24506G,G24914C,C27972T,G28048T,A28111G,A28175G,G28280C,A28281T,T28282A,G28881A,G28882A,G28883C,C28977T,G29744T	11288-11296,21765-21770,21992-21994,28271		N:D3L,N:R203K,N:G204R,N:S235F,ORF1a:T609I,ORF1a:L730F,ORF1a:T1001I,ORF1a:A1708D,ORF1a:T2016I,ORF1a:I2230T,ORF1a:V2252I,ORF1b:P314L,ORF8:Q27*,ORF8:R52I,ORF8:Y73C,S:N501Y,S:A570D,S:D614G,S:P681H,S:T716I,S:S982A,S:D1118H	ORF1a:S3675-,ORF1a:G3676-,ORF1a:F3677-,S:H69-,S:V70-,S:Y144-	1-54,27512-27808,29837-29903		ChinaCDC_N_F:G28881A;G28882A;G28883C,ChinaCDC_N_R:C28977T	89484	0	29903	3000.000000	4.370370	good	418	10.000000	0.000000	good	0	24.000000	2.000000	8.333333	good	10.000000		0.000000	good	0		0	0.000000	good		0	0.000000	good
CV192_80_M1_nb33_sa_med/ARTIC/medaka MN908947.3	20I (Alpha, V1)	67.170868	mediocre	33	19	0	20	6	2510	0	4	C241T,C913T,C2091T,C2453T,C3037T,C3267T,C5388A,C5986T,C6312T,C14408T,C14676T,C15279T,T16176C,C17934T,A23063T,C23271A,A23403G,C23604A,C23709T,T24506G,G24914C,C27972T,G28048T,A28111G,A28175G,G28280C,A28281T,T28282A,G28881A,G28882A,G28883C,C28977T,G29744T	11288-11296,21765-21770,21992-21994,28271		N:D3L,N:R203K,N:G204R,N:S235F,ORF1a:T609I,ORF1a:L730F,ORF1a:T1001I,ORF1a:A1708D,ORF1a:T2016I,ORF1b:P314L,ORF8:Q27*,ORF8:R52I,ORF8:Y73C,S:N501Y,S:A570D,S:D614G,S:P681H,S:T716I,S:S982A,S:D1118H	ORF1a:S3675-,ORF1a:G3676-,ORF1a:F3677-,S:H69-,S:V70-,S:Y144-	1-54,6847-7332,7672-7968,9478-9502,19276-19570,20232-20496,21428-21682,22325-22542,25970-26219,27512-27808,28214,29837-29903		ChinaCDC_N_F:G28881A;G28882A;G28883C,ChinaCDC_N_R:C28977T	89492	0	29903	3000.000000	81.851852	mediocre	2510	10.000000	0.000000	good	0	24.000000	1.000000	4.166667	good	9.000000		0.000000	good	0		0	0.000000	good		0	0.000000	good
CV192_80_M1_nb32_ru_med/ARTIC/medaka MN908947.3	20I (Alpha, V1)	102.834623	bad	33	10	0	20	3	3038	0	4	C241T,C913T,C2453T,C3037T,C3267T,C5388A,C5986T,C6568T,T6954C,T7771C,C11020T,C14408T,C14676T,C15279T,T16176C,G18803T,C23271A,A23403G,C23604A,C23709T,T24506G,G24914C,C27881A,C27972T,G28048T,A28111G,G28280C,A28281T,T28282A,G28881A,G28882A,G28883C,C28977T	21765-21770,21992-21994,28271		N:D3L,N:R203K,N:G204R,N:S235F,ORF1a:L730F,ORF1a:T1001I,ORF1a:A1708D,ORF1a:I2230T,ORF1b:P314L,ORF1b:S1779I,ORF7b:H42Q,ORF8:Q27*,ORF8:R52I,ORF8:Y73C,S:A570D,S:D614G,S:P681H,S:T716I,S:S982A,S:D1118H	S:H69-,S:V70-,S:Y144-	1-54,2569-2850,7093-7332,8636-8913,9246-9502,11049-11331,13364-13625,16187-16444,21008,22325-22542,22878-23144,26891-27164,27512-27808,29837-29903		ChinaCDC_N_F:G28881A;G28882A;G28883C,ChinaCDC_N_R:C28977T	89526	0	29903	3000.000000	101.407407	bad	3038	10.000000	0.000000	good	0	24.000000	0.000000	0.000000	good	8.000000		0.000000	good	0		0	0.000000	good		0	0.000000	good
CV192_80_M1_nb32_fr_med/ARTIC/medaka MN908947.3	20I (Alpha, V1)	102.834623	bad	33	10	0	20	3	3038	0	4	C241T,C913T,C2453T,C3037T,C3267T,C5388A,C5986T,C6568T,T6954C,T7771C,C11020T,C14408T,C14676T,C15279T,T16176C,G18803T,C23271A,A23403G,C23604A,C23709T,T24506G,G24914C,C27881A,C27972T,G28048T,A28111G,G28280C,A28281T,T28282A,G28881A,G28882A,G28883C,C28977T	21765-21770,21992-21994,28271		N:D3L,N:R203K,N:G204R,N:S235F,ORF1a:L730F,ORF1a:T1001I,ORF1a:A1708D,ORF1a:I2230T,ORF1b:P314L,ORF1b:S1779I,ORF7b:H42Q,ORF8:Q27*,ORF8:R52I,ORF8:Y73C,S:A570D,S:D614G,S:P681H,S:T716I,S:S982A,S:D1118H	S:H69-,S:V70-,S:Y144-	1-54,2569-2850,7093-7332,8636-8913,9246-9502,11049-11331,13364-13625,16187-16444,21008,22325-22542,22878-23144,26891-27164,27512-27808,29837-29903		ChinaCDC_N_F:G28881A;G28882A;G28883C,ChinaCDC_N_R:C28977T	89526	0	29903	3000.000000	101.407407	bad	3038	10.000000	0.000000	good	0	24.000000	0.000000	0.000000	good	8.000000		0.000000	good	0		0	0.000000	good		0	0.000000	good
CV192_80_M1_nb79_fr_med/ARTIC/medaka MN908947.3	20I (Alpha, V1)	8496.059931	bad	10	10	0	5	3	25187	0	0	T16176C,A24790G,G24914C,T25461C,C27972T,G28048T,A28111G,G28280C,A28281T,T28282A	11288-11296,28271		N:D3L,ORF8:Q27*,ORF8:R52I,ORF8:Y73C,S:D1118H	ORF1a:S3675-,ORF1a:G3676-,ORF1a:F3677-	1-342,705-4322,4643-7968,8320-8913,9246-11022,11074,11373-15503,16187-17993,18325-22542,22878-24100,24444-24721,25053-25301,25647-27808,28443-29903			89626	0	29903	3000.000000	921.740741	bad	25187	10.000000	0.000000	good	0	24.000000	-4.000000	0.000000	good	4.000000		0.000000	good	0		0	0.000000	good		0	0.000000	good
CV192_80_M1_nb79_ru_med/ARTIC/medaka MN908947.3	20I (Alpha, V1)	8496.059931	bad	10	10	0	5	3	25187	0	0	T16176C,A24790G,G24914C,T25461C,C27972T,G28048T,A28111G,G28280C,A28281T,T28282A	11288-11296,28271		N:D3L,ORF8:Q27*,ORF8:R52I,ORF8:Y73C,S:D1118H	ORF1a:S3675-,ORF1a:G3676-,ORF1a:F3677-	1-342,705-4322,4643-7968,8320-8913,9246-11022,11074,11373-15503,16187-17993,18325-22542,22878-24100,24444-24721,25053-25301,25647-27808,28443-29903			89626	0	29903	3000.000000	921.740741	bad	25187	10.000000	0.000000	good	0	24.000000	-4.000000	0.000000	good	4.000000		0.000000	good	0		0	0.000000	good		0	0.000000	good
CV192_80_M1_nb67_fr_med/ARTIC/medaka MN908947.3	20I (Alpha, V1)	8754.028038	bad	7	1	0	3	0	25562	0	0	C15279T,T16176C,G24914C,G28280C,A28281T,T28282A,A28370T	28271		N:D3L,N:S33C,S:D1118H		1-342,705-11889,12235-12439,13364-15193,15539-15851,16187-17087,17431-18618,18958-24721,25053-26860,27191-28104,28443-29007,29357-29903			89672	0	29903	3000.000000	935.629630	bad	25562	10.000000	0.000000	good	0	24.000000	-6.000000	0.000000	good	2.000000		0.000000	good	0		0	0.000000	good		0	0.000000	good
CV192_80_M1_nb67_ru_med/ARTIC/medaka MN908947.3	20I (Alpha, V1)	8754.028038	bad	7	1	0	3	0	25562	0	0	C15279T,T16176C,G24914C,G28280C,A28281T,T28282A,A28370T	28271		N:D3L,N:S33C,S:D1118H		1-342,705-11889,12235-12439,13364-15193,15539-15851,16187-17087,17431-18618,18958-24721,25053-26860,27191-28104,28443-29007,29357-29903			89672	0	29903	3000.000000	935.629630	bad	25562	10.000000	0.000000	good	0	24.000000	-6.000000	0.000000	good	2.000000		0.000000	good	0		0	0.000000	good		0	0.000000	good
CV192_80_M1_nb43_sa_med/ARTIC/medaka MN908947.3	20I (Alpha, V1)	69.432994	mediocre	33	19	0	20	6	2547	0	4	C241T,C913T,C2091T,C2453T,C3037T,C3267T,C5388A,C5986T,C6312T,T6954C,C14408T,C14676T,C15279T,T16176C,C17934T,C23271A,A23403G,C23604A,C23709T,T24506G,G24914C,C27972T,G28048T,A28111G,A28175G,G28280C,A28281T,T28282A,G28881A,G28882A,G28883C,C28977T,G29744T	11288-11296,21765-21770,21992-21994,28271		N:D3L,N:R203K,N:G204R,N:S235F,ORF1a:T609I,ORF1a:L730F,ORF1a:T1001I,ORF1a:A1708D,ORF1a:T2016I,ORF1a:I2230T,ORF1b:P314L,ORF8:Q27*,ORF8:R52I,ORF8:Y73C,S:A570D,S:D614G,S:P681H,S:T716I,S:S982A,S:D1118H	ORF1a:S3675-,ORF1a:G3676-,ORF1a:F3677-,S:H69-,S:V70-,S:Y144-	1-54,2569-2850,7093-7332,7672-7968,13364-13625,19912-20200,22325-22542,22878-23144,26891-27164,27512-27808,29837-29903		ChinaCDC_N_F:G28881A;G28882A;G28883C,ChinaCDC_N_R:C28977T	89492	0	29903	3000.000000	83.222222	mediocre	2547	10.000000	0.000000	good	0	24.000000	1.000000	4.166667	good	9.000000		0.000000	good	0		0	0.000000	good		0	0.000000	good
CV192_80_M1_nb43_fr_med/ARTIC/medaka MN908947.3	20I (Alpha, V1)	0.364612	good	34	19	0	21	6	418	0	4	C241T,C913T,C2091T,C2453T,C3037T,C3267T,C5388A,C5986T,C6312T,T6954C,C14408T,C14676T,C15279T,T16176C,C17934T,A23063T,C23271A,A23403G,C23604A,C23709T,T24506G,G24914C,C27972T,G28048T,A28111G,A28175G,G28280C,A28281T,T28282A,G28881A,G28882A,G28883C,C28977T,G29744T	11288-11296,21765-21770,21992-21994,28271		N:D3L,N:R203K,N:G204R,N:S235F,ORF1a:T609I,ORF1a:L730F,ORF1a:T1001I,ORF1a:A1708D,ORF1a:T2016I,ORF1a:I2230T,ORF1b:P314L,ORF8:Q27*,ORF8:R52I,ORF8:Y73C,S:N501Y,S:A570D,S:D614G,S:P681H,S:T716I,S:S982A,S:D1118H	ORF1a:S3675-,ORF1a:G3676-,ORF1a:F3677-,S:H69-,S:V70-,S:Y144-	1-54,27512-27808,29837-29903		ChinaCDC_N_F:G28881A;G28882A;G28883C,ChinaCDC_N_R:C28977T	89488	0	29903	3000.000000	4.370370	good	418	10.000000	0.000000	good	0	24.000000	1.000000	4.166667	good	9.000000		0.000000	good	0		0	0.000000	good		0	0.000000	good
CV192_80_M1_nb43_ru_med/ARTIC/medaka MN908947.3	20I (Alpha, V1)	0.364612	good	34	19	0	21	6	418	0	4	C241T,C913T,C2091T,C2453T,C3037T,C3267T,C5388A,C5986T,C6312T,T6954C,C14408T,C14676T,C15279T,T16176C,C17934T,A23063T,C23271A,A23403G,C23604A,C23709T,T24506G,G24914C,C27972T,G28048T,A28111G,A28175G,G28280C,A28281T,T28282A,G28881A,G28882A,G28883C,C28977T,G29744T	11288-11296,21765-21770,21992-21994,28271		N:D3L,N:R203K,N:G204R,N:S235F,ORF1a:T609I,ORF1a:L730F,ORF1a:T1001I,ORF1a:A1708D,ORF1a:T2016I,ORF1a:I2230T,ORF1b:P314L,ORF8:Q27*,ORF8:R52I,ORF8:Y73C,S:N501Y,S:A570D,S:D614G,S:P681H,S:T716I,S:S982A,S:D1118H	ORF1a:S3675-,ORF1a:G3676-,ORF1a:F3677-,S:H69-,S:V70-,S:Y144-	1-54,27512-27808,29837-29903		ChinaCDC_N_F:G28881A;G28882A;G28883C,ChinaCDC_N_R:C28977T	89488	0	29903	3000.000000	4.370370	good	418	10.000000	0.000000	good	0	24.000000	1.000000	4.166667	good	9.000000		0.000000	good	0		0	0.000000	good		0	0.000000	good
CV192_80_M1_nb80_ru_med/ARTIC/medaka MN908947.3	20I (Alpha, V1)	5954.694444	bad	11	10	0	9	3	21135	0	1	C3267T,C23271A,A23403G,G24914C,C27972T,G28048T,A28111G,G28280C,A28281T,T28282A,G28690C	21765-21770,21992-21994,28271		N:D3L,N:L139F,ORF1a:T1001I,ORF8:Q27*,ORF8:R52I,ORF8:Y73C,S:A570D,S:D614G,S:D1118H	S:H69-,S:V70-,S:Y144-	1-342,705-3166,3508-4966,5297-5586,5933-7332,7672-7968,8320-8913,9246-10099,10438-11584,11928-15503,15862-17087,17739-17993,18651-18918,19276-21682,22014-22542,22836,22878-23144,23501-24721,25053-25301,25647-26219,26891-27164,27512-27808,28757-29903		USCDC_N3_F:G28690C	89614	0	29903	3000.000000	771.666667	bad	21135	10.000000	0.000000	good	0	24.000000	-4.000000	0.000000	good	4.000000		0.000000	good	0		0	0.000000	good		0	0.000000	good
CV192_80_M1_nb80_fr_med/ARTIC/medaka MN908947.3	20I (Alpha, V1)	5954.694444	bad	11	10	0	9	3	21135	0	1	C3267T,C23271A,A23403G,G24914C,C27972T,G28048T,A28111G,G28280C,A28281T,T28282A,G28690C	21765-21770,21992-21994,28271		N:D3L,N:L139F,ORF1a:T1001I,ORF8:Q27*,ORF8:R52I,ORF8:Y73C,S:A570D,S:D614G,S:D1118H	S:H69-,S:V70-,S:Y144-	1-342,705-3166,3508-4966,5297-5586,5933-7332,7672-7968,8320-8913,9246-10099,10438-11584,11928-15503,15862-17087,17739-17993,18651-18918,19276-21682,22014-22542,22836,22878-23144,23501-24721,25053-25301,25647-26219,26891-27164,27512-27808,28757-29903		USCDC_N3_F:G28690C	89614	0	29903	3000.000000	771.666667	bad	21135	10.000000	0.000000	good	0	24.000000	-4.000000	0.000000	good	4.000000		0.000000	good	0		0	0.000000	good		0	0.000000	good
CV192_80_M1_nb31_ru_med/ARTIC/medaka MN908947.3	20I (Alpha, V1)	488.573717	bad	29	19	0	19	6	6268	0	4	C913T,C2453T,C3037T,C3267T,C5388A,C5986T,C6312T,T6954C,C14408T,C14676T,C15279T,T16176C,C23271A,A23403G,C23604A,C23709T,T24506G,G24914C,C27972T,G28048T,A28111G,A28175G,G28280C,A28281T,T28282A,G28881A,G28882A,G28883C,C28977T	11288-11296,21765-21770,21992-21994,28271		N:D3L,N:R203K,N:G204R,N:S235F,ORF1a:L730F,ORF1a:T1001I,ORF1a:A1708D,ORF1a:T2016I,ORF1a:I2230T,ORF1b:P314L,ORF8:Q27*,ORF8:R52I,ORF8:Y73C,S:A570D,S:D614G,S:P681H,S:T716I,S:S982A,S:D1118H	ORF1a:S3675-,ORF1a:G3676-,ORF1a:F3677-,S:H69-,S:V70-,S:Y144-	1-342,1313-1595,1943-2205,2569-2850,3827-4077,7093-7332,7672-7968,8636-8913,9246-9806,10738-11022,13364-13625,16187-16444,17739-17993,19912-20200,21428-21682,22325-22542,22878-23144,25647-26219,26891-27164,27512-27808,29666-29903		ChinaCDC_N_F:G28881A;G28882A;G28883C,ChinaCDC_N_R:C28977T	89508	0	29903	3000.000000	221.037037	bad	6268	10.000000	0.000000	good	0	24.000000	-2.000000	0.000000	good	6.000000		0.000000	good	0		0	0.000000	good		0	0.000000	good
CV192_80_M1_nb31_fr_med/ARTIC/medaka MN908947.3	20I (Alpha, V1)	488.573717	bad	29	19	0	19	6	6268	0	4	C913T,C2453T,C3037T,C3267T,C5388A,C5986T,C6312T,T6954C,C14408T,C14676T,C15279T,T16176C,C23271A,A23403G,C23604A,C23709T,T24506G,G24914C,C27972T,G28048T,A28111G,A28175G,G28280C,A28281T,T28282A,G28881A,G28882A,G28883C,C28977T	11288-11296,21765-21770,21992-21994,28271		N:D3L,N:R203K,N:G204R,N:S235F,ORF1a:L730F,ORF1a:T1001I,ORF1a:A1708D,ORF1a:T2016I,ORF1a:I2230T,ORF1b:P314L,ORF8:Q27*,ORF8:R52I,ORF8:Y73C,S:A570D,S:D614G,S:P681H,S:T716I,S:S982A,S:D1118H	ORF1a:S3675-,ORF1a:G3676-,ORF1a:F3677-,S:H69-,S:V70-,S:Y144-	1-342,1313-1595,1943-2205,2569-2850,3827-4077,7093-7332,7672-7968,8636-8913,9246-9806,10738-11022,13364-13625,16187-16444,17739-17993,19912-20200,21428-21682,22325-22542,22878-23144,25647-26219,26891-27164,27512-27808,29666-29903		ChinaCDC_N_F:G28881A;G28882A;G28883C,ChinaCDC_N_R:C28977T	89508	0	29903	3000.000000	221.037037	bad	6268	10.000000	0.000000	good	0	24.000000	-2.000000	0.000000	good	6.000000		0.000000	good	0		0	0.000000	good		0	0.000000	good
CV192_80_M1_nb25_ru_med/ARTIC/medaka MN908947.3	20I (Alpha, V1)	1348.521605	bad	27	18	0	18	6	10215	0	4	C913T,C3037T,C3267T,C5388A,C5986T,C6781T,T6954C,C14408T,C14676T,C15240T,C15279T,T16176C,A17615G,C23271A,A23403G,C23604A,C23709T,T24506G,G24914C,C27972T,G28048T,C28093T,A28111G,G28881A,G28882A,G28883C,C28977T	11288-11296,21765-21770,21992-21994		N:R203K,N:G204R,N:S235F,ORF1a:T1001I,ORF1a:A1708D,ORF1a:I2230T,ORF1b:P314L,ORF1b:K1383R,ORF8:Q27*,ORF8:R52I,ORF8:S67F,ORF8:Y73C,S:A570D,S:D614G,S:P681H,S:T716I,S:S982A,S:D1118H	ORF1a:S3675-,ORF1a:G3676-,ORF1a:F3677-,S:H69-,S:V70-,S:Y144-	1-342,1313-2205,2569-2850,3508-4077,5902,7093-7332,7672-7968,8636-8913,9246-9821,10738-11022,11373-11889,12235-12439,12780-13029,13364-13625,13932,14899-15193,16187-16770,17739-17993,19276-19570,19912-20200,20543-20813,21147-21682,22325-22542,22878-23144,23823-24100,25647-26219,26891-27164,27512-27808,28146-28416,29042-29316,29666-29903		ChinaCDC_N_F:G28881A;G28882A;G28883C,ChinaCDC_N_R:C28977T	89525	0	29903	3000.000000	367.222222	bad	10215	10.000000	0.000000	good	0	24.000000	-2.000000	0.000000	good	6.000000		0.000000	good	0		0	0.000000	good		0	0.000000	good
CV192_80_M1_nb25_fr_med/ARTIC/medaka MN908947.3	20I (Alpha, V1)	1348.521605	bad	27	18	0	18	6	10215	0	4	C913T,C3037T,C3267T,C5388A,C5986T,C6781T,T6954C,C14408T,C14676T,C15240T,C15279T,T16176C,A17615G,C23271A,A23403G,C23604A,C23709T,T24506G,G24914C,C27972T,G28048T,C28093T,A28111G,G28881A,G28882A,G28883C,C28977T	11288-11296,21765-21770,21992-21994		N:R203K,N:G204R,N:S235F,ORF1a:T1001I,ORF1a:A1708D,ORF1a:I2230T,ORF1b:P314L,ORF1b:K1383R,ORF8:Q27*,ORF8:R52I,ORF8:S67F,ORF8:Y73C,S:A570D,S:D614G,S:P681H,S:T716I,S:S982A,S:D1118H	ORF1a:S3675-,ORF1a:G3676-,ORF1a:F3677-,S:H69-,S:V70-,S:Y144-	1-342,1313-2205,2569-2850,3508-4077,5902,7093-7332,7672-7968,8636-8913,9246-9821,10738-11022,11373-11889,12235-12439,12780-13029,13364-13625,13932,14899-15193,16187-16770,17739-17993,19276-19570,19912-20200,20543-20813,21147-21682,22325-22542,22878-23144,23823-24100,25647-26219,26891-27164,27512-27808,28146-28416,29042-29316,29666-29903		ChinaCDC_N_F:G28881A;G28882A;G28883C,ChinaCDC_N_R:C28977T	89525	0	29903	3000.000000	367.222222	bad	10215	10.000000	0.000000	good	0	24.000000	-2.000000	0.000000	good	6.000000		0.000000	good	0		0	0.000000	good		0	0.000000	good
CV192_80_M1_nb07_fr_med/ARTIC/medaka MN908947.3	20I (Alpha, V1)	56.423611	mediocre	34	27	0	18	6	121	0	4	C241T,C913T,C3037T,C3267T,G4255A,C5388A,C5986T,T6954C,C7735T,C8841T,G11507A,C14408T,C14676T,C15279T,T16176C,C17502T,A23063T,C23271A,A23403G,C23604A,C23709T,T24506G,G24914C,G26995T,C27972T,G28048T,A28111G,G28280C,A28281T,T28282A,G28881A,G28882A,G28883C,C28977T	11288-11296,21765-21770,21992-21994,28143-28150,28271		M:R158L,N:D3L,N:R203K,N:G204R,N:S235F,ORF1a:T1001I,ORF1a:A1708D,ORF1a:I2230T,ORF1a:T2859I,ORF1a:V3748I,ORF1b:P314L,S:N501Y,S:A570D,S:D614G,S:P681H,S:T716I,S:S982A,S:D1118H	ORF1a:S3675-,ORF1a:G3676-,ORF1a:F3677-,S:H69-,S:V70-,S:Y144-	1-54,29837-29903		ChinaCDC_N_F:G28881A;G28882A;G28883C,ChinaCDC_N_R:C28977T	89457	0	29903	3000.000000	0.000000	good	121	10.000000	0.000000	good	0	24.000000	1.000000	4.166667	good	9.000000		0.000000	good	0	ORF8	1	75.000000	mediocre		0	0.000000	good
CV192_80_M1_nb07_ru_med/ARTIC/medaka MN908947.3	20I (Alpha, V1)	56.423611	mediocre	34	27	0	18	6	121	0	4	C241T,C913T,C3037T,C3267T,G4255A,C5388A,C5986T,T6954C,C7735T,C8841T,G11507A,C14408T,C14676T,C15279T,T16176C,C17502T,A23063T,C23271A,A23403G,C23604A,C23709T,T24506G,G24914C,G26995T,C27972T,G28048T,A28111G,G28280C,A28281T,T28282A,G28881A,G28882A,G28883C,C28977T	11288-11296,21765-21770,21992-21994,28143-28150,28271		M:R158L,N:D3L,N:R203K,N:G204R,N:S235F,ORF1a:T1001I,ORF1a:A1708D,ORF1a:I2230T,ORF1a:T2859I,ORF1a:V3748I,ORF1b:P314L,S:N501Y,S:A570D,S:D614G,S:P681H,S:T716I,S:S982A,S:D1118H	ORF1a:S3675-,ORF1a:G3676-,ORF1a:F3677-,S:H69-,S:V70-,S:Y144-	1-54,29837-29903		ChinaCDC_N_F:G28881A;G28882A;G28883C,ChinaCDC_N_R:C28977T	89457	0	29903	3000.000000	0.000000	good	121	10.000000	0.000000	good	0	24.000000	1.000000	4.166667	good	9.000000		0.000000	good	0	ORF8	1	75.000000	mediocre		0	0.000000	good
CV192_80_M1_nb07_sa_med/ARTIC/medaka MN908947.3	20I (Alpha, V1)	116.863512	bad	30	27	0	17	6	2390	0	4	C241T,C913T,C3037T,C3267T,G4255A,C5388A,C5986T,T6954C,C8841T,G11507A,C14408T,C14676T,C15279T,T16176C,C17502T,C23271A,A23403G,C23604A,C23709T,T24506G,G24914C,G26995T,T28149A,G28280C,A28281T,T28282A,G28881A,G28882A,G28883C,C28977T	11288-11296,21765-21770,21992-21994,28140-28147,28271		M:R158L,N:D3L,N:R203K,N:G204R,N:S235F,ORF1a:T1001I,ORF1a:A1708D,ORF1a:I2230T,ORF1a:T2859I,ORF1a:V3748I,ORF1b:P314L,S:A570D,S:D614G,S:P681H,S:T716I,S:S982A,S:D1118H	ORF1a:S3675-,ORF1a:G3676-,ORF1a:F3677-,S:H69-,S:V70-,S:Y144-	1-54,2569-2850,7672-7968,9246-9502,11074,19472-19570,21428-21682,22325-22542,22878-23144,27512-28104,29837-29903		ChinaCDC_N_F:G28881A;G28882A;G28883C,ChinaCDC_N_R:C28977T	89473	0	29903	3000.000000	77.407407	mediocre	2390	10.000000	0.000000	good	0	24.000000	2.000000	8.333333	good	10.000000		0.000000	good	0	ORF8	1	75.000000	mediocre		0	0.000000	good
CV192_80_M1_nb17_ru_med/ARTIC/medaka MN908947.3	20I (Alpha, V1)	68.370713	mediocre	29	27	0	16	6	1240	0	4	C241T,C913T,C3037T,C3267T,G4255A,C5388A,C5986T,T6954C,C7735T,C8841T,G11507A,C14408T,C14676T,C15279T,T16176C,C17502T,C23271A,A23403G,C23604A,C23709T,T24506G,G24914C,G28280C,A28281T,T28282A,G28881A,G28882A,G28883C,C28977T	11288-11296,21765-21770,21992-21994,28143-28150,28271		N:D3L,N:R203K,N:G204R,N:S235F,ORF1a:T1001I,ORF1a:A1708D,ORF1a:I2230T,ORF1a:T2859I,ORF1a:V3748I,ORF1b:P314L,S:A570D,S:D614G,S:P681H,S:T716I,S:S982A,S:D1118H	ORF1a:S3675-,ORF1a:G3676-,ORF1a:F3677-,S:H69-,S:V70-,S:Y144-	1-54,9246-9502,11074,22878-23144,27512-28104,28111,29837-29903		ChinaCDC_N_F:G28881A;G28882A;G28883C,ChinaCDC_N_R:C28977T	89477	0	29903	3000.000000	34.814815	mediocre	1240	10.000000	0.000000	good	0	24.000000	0.000000	0.000000	good	8.000000		0.000000	good	0	ORF8	1	75.000000	mediocre		0	0.000000	good
CV192_80_M1_nb17_fr_med/ARTIC/medaka MN908947.3	20I (Alpha, V1)	68.370713	mediocre	29	27	0	16	6	1240	0	4	C241T,C913T,C3037T,C3267T,G4255A,C5388A,C5986T,T6954C,C7735T,C8841T,G11507A,C14408T,C14676T,C15279T,T16176C,C17502T,C23271A,A23403G,C23604A,C23709T,T24506G,G24914C,G28280C,A28281T,T28282A,G28881A,G28882A,G28883C,C28977T	11288-11296,21765-21770,21992-21994,28143-28150,28271		N:D3L,N:R203K,N:G204R,N:S235F,ORF1a:T1001I,ORF1a:A1708D,ORF1a:I2230T,ORF1a:T2859I,ORF1a:V3748I,ORF1b:P314L,S:A570D,S:D614G,S:P681H,S:T716I,S:S982A,S:D1118H	ORF1a:S3675-,ORF1a:G3676-,ORF1a:F3677-,S:H69-,S:V70-,S:Y144-	1-54,9246-9502,11074,22878-23144,27512-28104,28111,29837-29903		ChinaCDC_N_F:G28881A;G28882A;G28883C,ChinaCDC_N_R:C28977T	89477	0	29903	3000.000000	34.814815	mediocre	1240	10.000000	0.000000	good	0	24.000000	0.000000	0.000000	good	8.000000		0.000000	good	0	ORF8	1	75.000000	mediocre		0	0.000000	good
CV192_80_M1_nb17_sa_med/ARTIC/medaka MN908947.3	20I (Alpha, V1)	148.908450	bad	27	27	0	15	6	2899	0	4	C241T,C913T,C3037T,C3267T,G4255A,C5388A,C5986T,T6954C,G11507A,C14408T,C14676T,C15279T,T16176C,C17502T,C23271A,A23403G,C23604A,C23709T,T24506G,G24914C,G28280C,A28281T,T28282A,G28881A,G28882A,G28883C,C28977T	11288-11296,21765-21770,21992-21994,28143-28150,28271		N:D3L,N:R203K,N:G204R,N:S235F,ORF1a:T1001I,ORF1a:A1708D,ORF1a:I2230T,ORF1a:V3748I,ORF1b:P314L,S:A570D,S:D614G,S:P681H,S:T716I,S:S982A,S:D1118H	ORF1a:S3675-,ORF1a:G3676-,ORF1a:F3677-,S:H69-,S:V70-,S:Y144-	1-54,2569-2850,7093-7332,7672-7968,8636-8913,9246-9502,13364-13384,13552-13625,22325-22542,22878-23144,25970-26219,27512-28104,28111,29837-29903		ChinaCDC_N_F:G28881A;G28882A;G28883C,ChinaCDC_N_R:C28977T	89485	0	29903	3000.000000	96.259259	mediocre	2899	10.000000	0.000000	good	0	24.000000	-2.000000	0.000000	good	6.000000		0.000000	good	0	ORF8	1	75.000000	mediocre		0	0.000000	good
CV192_80_M1_nb56_ru_med/ARTIC/medaka MN908947.3	20I (Alpha, V1)	151.529232	bad	36	19	0	22	6	3616	0	5	C241T,C913T,C2110T,C3037T,C3267T,C5388A,C5986T,C6040T,T6954C,A13715G,C14120T,C14408T,C14676T,C15279T,C15540T,T16176C,C21587T,C23271A,A23403G,C23604A,C23683T,C23709T,T24506G,G24914C,T27878G,C27972T,G28048T,A28095T,A28111G,G28280C,A28281T,T28282A,G28881A,G28882A,G28883C,C28977T	11288-11296,21765-21770,21992-21994,28271		N:D3L,N:R203K,N:G204R,N:S235F,ORF1a:T1001I,ORF1a:A1708D,ORF1a:I2230T,ORF1b:D83G,ORF1b:P218L,ORF1b:P314L,ORF7b:C41W,ORF8:Q27*,ORF8:R52I,ORF8:K68*,ORF8:Y73C,S:P9S,S:A570D,S:D614G,S:P681H,S:T716I,S:S982A,S:D1118H	ORF1a:S3675-,ORF1a:G3676-,ORF1a:F3677-,S:H69-,S:V70-,S:Y144-	1-54,2569-2850,7093-7332,8636-8913,9246-9806,10738-11022,13364-13625,16187-16444,19912-20200,21675-21682,22325-22542,22878-23144,25970-26219,27512-27808,29837-29903		ChinaCDC_N_F:G28881A;G28882A;G28883C,ChinaCDC_N_R:C28977T,Pasteur_IP4_P:C14120T	89480	0	29903	3000.000000	122.814815	bad	3616	10.000000	0.000000	good	0	24.000000	2.000000	8.333333	good	10.000000		0.000000	good	0		0	0.000000	good		0	0.000000	good
CV192_80_M1_nb56_fr_med/ARTIC/medaka MN908947.3	20I (Alpha, V1)	151.529232	bad	36	19	0	22	6	3616	0	5	C241T,C913T,C2110T,C3037T,C3267T,C5388A,C5986T,C6040T,T6954C,A13715G,C14120T,C14408T,C14676T,C15279T,C15540T,T16176C,C21587T,C23271A,A23403G,C23604A,C23683T,C23709T,T24506G,G24914C,T27878G,C27972T,G28048T,A28095T,A28111G,G28280C,A28281T,T28282A,G28881A,G28882A,G28883C,C28977T	11288-11296,21765-21770,21992-21994,28271		N:D3L,N:R203K,N:G204R,N:S235F,ORF1a:T1001I,ORF1a:A1708D,ORF1a:I2230T,ORF1b:D83G,ORF1b:P218L,ORF1b:P314L,ORF7b:C41W,ORF8:Q27*,ORF8:R52I,ORF8:K68*,ORF8:Y73C,S:P9S,S:A570D,S:D614G,S:P681H,S:T716I,S:S982A,S:D1118H	ORF1a:S3675-,ORF1a:G3676-,ORF1a:F3677-,S:H69-,S:V70-,S:Y144-	1-54,2569-2850,7093-7332,8636-8913,9246-9806,10738-11022,13364-13625,16187-16444,19912-20200,21675-21682,22325-22542,22878-23144,25970-26219,27512-27808,29837-29903		ChinaCDC_N_F:G28881A;G28882A;G28883C,ChinaCDC_N_R:C28977T,Pasteur_IP4_P:C14120T	89480	0	29903	3000.000000	122.814815	bad	3616	10.000000	0.000000	good	0	24.000000	2.000000	8.333333	good	10.000000		0.000000	good	0		0	0.000000	good		0	0.000000	good
CV192_80_M1_nb53_ru_med/ARTIC/medaka MN908947.3	20I (Alpha, V1)	19.241389	good	33	19	0	20	6	1479	0	4	C241T,C913T,C2453T,C3037T,C3267T,G4136T,C5388A,C5986T,T6954C,C14408T,C14676T,C15279T,T16176C,T17865C,A21194G,C23271A,A23403G,C23604A,C23709T,T24506G,A24790G,G24914C,T25461C,C27972T,G28048T,A28111G,G28280C,A28281T,T28282A,G28881A,G28882A,G28883C,C28977T	11288-11296,21765-21770,21992-21994,28271		N:D3L,N:R203K,N:G204R,N:S235F,ORF1a:L730F,ORF1a:T1001I,ORF1a:V1291F,ORF1a:A1708D,ORF1a:I2230T,ORF1b:P314L,ORF1b:D2576G,ORF8:Q27*,ORF8:R52I,ORF8:Y73C,S:A570D,S:D614G,S:P681H,S:T716I,S:S982A,S:D1118H	ORF1a:S3675-,ORF1a:G3676-,ORF1a:F3677-,S:H69-,S:V70-,S:Y144-	1-54,2569-2850,13364-13625,22878-23144,25970-26219,27512-27808,29837-29903		ChinaCDC_N_F:G28881A;G28882A;G28883C,ChinaCDC_N_R:C28977T	89492	0	29903	3000.000000	43.666667	mediocre	1479	10.000000	0.000000	good	0	24.000000	1.000000	4.166667	good	9.000000		0.000000	good	0		0	0.000000	good		0	0.000000	good
CV192_80_M1_nb53_fr_med/ARTIC/medaka MN908947.3	20I (Alpha, V1)	19.241389	good	33	19	0	20	6	1479	0	4	C241T,C913T,C2453T,C3037T,C3267T,G4136T,C5388A,C5986T,T6954C,C14408T,C14676T,C15279T,T16176C,T17865C,A21194G,C23271A,A23403G,C23604A,C23709T,T24506G,A24790G,G24914C,T25461C,C27972T,G28048T,A28111G,G28280C,A28281T,T28282A,G28881A,G28882A,G28883C,C28977T	11288-11296,21765-21770,21992-21994,28271		N:D3L,N:R203K,N:G204R,N:S235F,ORF1a:L730F,ORF1a:T1001I,ORF1a:V1291F,ORF1a:A1708D,ORF1a:I2230T,ORF1b:P314L,ORF1b:D2576G,ORF8:Q27*,ORF8:R52I,ORF8:Y73C,S:A570D,S:D614G,S:P681H,S:T716I,S:S982A,S:D1118H	ORF1a:S3675-,ORF1a:G3676-,ORF1a:F3677-,S:H69-,S:V70-,S:Y144-	1-54,2569-2850,13364-13625,22878-23144,25970-26219,27512-27808,29837-29903		ChinaCDC_N_F:G28881A;G28882A;G28883C,ChinaCDC_N_R:C28977T	89492	0	29903	3000.000000	43.666667	mediocre	1479	10.000000	0.000000	good	0	24.000000	1.000000	4.166667	good	9.000000		0.000000	good	0		0	0.000000	good		0	0.000000	good
CV192_80_M1_nb53_sa_med/ARTIC/medaka MN908947.3	20I (Alpha, V1)	91.058056	mediocre	33	19	0	20	6	2874	0	4	C241T,C913T,C2453T,C3037T,C3267T,G4136T,C5388A,C5986T,T6954C,C14408T,C14676T,C15279T,T16176C,T17865C,A21194G,C23271A,A23403G,C23604A,C23709T,T24506G,A24790G,G24914C,T25461C,C27972T,G28048T,A28111G,G28280C,A28281T,T28282A,G28881A,G28882A,G28883C,C28977T	11288-11296,21765-21770,21992-21994,28271		N:D3L,N:R203K,N:G204R,N:S235F,ORF1a:L730F,ORF1a:T1001I,ORF1a:V1291F,ORF1a:A1708D,ORF1a:I2230T,ORF1b:P314L,ORF1b:D2576G,ORF8:Q27*,ORF8:R52I,ORF8:Y73C,S:A570D,S:D614G,S:P681H,S:T716I,S:S982A,S:D1118H	ORF1a:S3675-,ORF1a:G3676-,ORF1a:F3677-,S:H69-,S:V70-,S:Y144-	1-54,2569-2850,7093-7332,7672-7968,8636-8913,9246-9502,13364-13625,22878-23144,25647-26219,27512-27808,29837-29903		ChinaCDC_N_F:G28881A;G28882A;G28883C,ChinaCDC_N_R:C28977T	89492	0	29903	3000.000000	95.333333	mediocre	2874	10.000000	0.000000	good	0	24.000000	1.000000	4.166667	good	9.000000		0.000000	good	0		0	0.000000	good		0	0.000000	good
CV192_80_M1_nb48_ru_med/ARTIC/medaka MN908947.3	20I (Alpha, V1)	0.348769	good	36	19	0	25	6	413	0	4	C241T,C913T,T2007C,C2918T,C3037T,C3267T,A4964G,C5388A,C5986T,C6230T,T6954C,T7030A,A12162G,C14408T,C14676T,C15279T,T16176C,A17615G,G20269T,A23063T,C23271A,A23403G,C23604A,C23709T,T24506G,G24914C,C27972T,G28048T,A28111G,G28280C,A28281T,T28282A,G28881A,G28882A,G28883C,C28977T	11288-11296,21765-21770,21992-21994,28271		N:D3L,N:R203K,N:G204R,N:S235F,ORF1a:I581T,ORF1a:P885S,ORF1a:T1001I,ORF1a:T1567A,ORF1a:A1708D,ORF1a:P1989S,ORF1a:I2230T,ORF1a:Q3966R,ORF1b:P314L,ORF1b:K1383R,ORF1b:A2268S,ORF8:Q27*,ORF8:R52I,ORF8:Y73C,S:N501Y,S:A570D,S:D614G,S:P681H,S:T716I,S:S982A,S:D1118H	ORF1a:S3675-,ORF1a:G3676-,ORF1a:F3677-,S:H69-,S:V70-,S:Y144-	1-54,4996-5287,29837-29903		ChinaCDC_N_F:G28881A;G28882A;G28883C,ChinaCDC_N_R:C28977T	89480	0	29903	3000.000000	4.185185	good	413	10.000000	0.000000	good	0	24.000000	1.000000	4.166667	good	9.000000		0.000000	good	0		0	0.000000	good		0	0.000000	good
CV192_80_M1_nb48_fr_med/ARTIC/medaka MN908947.3	20I (Alpha, V1)	0.348769	good	36	19	0	25	6	413	0	4	C241T,C913T,T2007C,C2918T,C3037T,C3267T,A4964G,C5388A,C5986T,C6230T,T6954C,T7030A,A12162G,C14408T,C14676T,C15279T,T16176C,A17615G,G20269T,A23063T,C23271A,A23403G,C23604A,C23709T,T24506G,G24914C,C27972T,G28048T,A28111G,G28280C,A28281T,T28282A,G28881A,G28882A,G28883C,C28977T	11288-11296,21765-21770,21992-21994,28271		N:D3L,N:R203K,N:G204R,N:S235F,ORF1a:I581T,ORF1a:P885S,ORF1a:T1001I,ORF1a:T1567A,ORF1a:A1708D,ORF1a:P1989S,ORF1a:I2230T,ORF1a:Q3966R,ORF1b:P314L,ORF1b:K1383R,ORF1b:A2268S,ORF8:Q27*,ORF8:R52I,ORF8:Y73C,S:N501Y,S:A570D,S:D614G,S:P681H,S:T716I,S:S982A,S:D1118H	ORF1a:S3675-,ORF1a:G3676-,ORF1a:F3677-,S:H69-,S:V70-,S:Y144-	1-54,4996-5287,29837-29903		ChinaCDC_N_F:G28881A;G28882A;G28883C,ChinaCDC_N_R:C28977T	89480	0	29903	3000.000000	4.185185	good	413	10.000000	0.000000	good	0	24.000000	1.000000	4.166667	good	9.000000		0.000000	good	0		0	0.000000	good		0	0.000000	good
CV192_80_M1_nb48_sa_med/ARTIC/medaka MN908947.3	20I (Alpha, V1)	71.308642	mediocre	35	19	0	24	6	2580	0	4	C241T,C913T,T2007C,C2918T,C3037T,C3267T,A4964G,C5388A,C5986T,C6230T,T6954C,T7030A,A12162G,C14408T,C14676T,C15279T,T16176C,A17615G,A23063T,C23271A,A23403G,C23604A,C23709T,T24506G,G24914C,C27972T,G28048T,A28111G,G28280C,A28281T,T28282A,G28881A,G28882A,G28883C,C28977T	11288-11296,21765-21770,21992-21994,28271		N:D3L,N:R203K,N:G204R,N:S235F,ORF1a:I581T,ORF1a:P885S,ORF1a:T1001I,ORF1a:T1567A,ORF1a:A1708D,ORF1a:P1989S,ORF1a:I2230T,ORF1a:Q3966R,ORF1b:P314L,ORF1b:K1383R,ORF8:Q27*,ORF8:R52I,ORF8:Y73C,S:N501Y,S:A570D,S:D614G,S:P681H,S:T716I,S:S982A,S:D1118H	ORF1a:S3675-,ORF1a:G3676-,ORF1a:F3677-,S:H69-,S:V70-,S:Y144-	1-54,1313-1595,4996-5287,7672-7968,9246-9502,19276-19570,20232-20496,21428-21682,22325-22542,27512-27808,29837-29903		ChinaCDC_N_F:G28881A;G28882A;G28883C,ChinaCDC_N_R:C28977T	89484	0	29903	3000.000000	84.444444	mediocre	2580	10.000000	0.000000	good	0	24.000000	0.000000	0.000000	good	8.000000		0.000000	good	0		0	0.000000	good		0	0.000000	good
CV192_80_M1_nb37_ru_med/ARTIC/medaka MN908947.3	20I (Alpha, V1)	0.173611	good	34	19	0	21	6	121	0	4	C241T,C913T,C3037T,C3267T,C3874T,C5388A,C5986T,C6781T,T6954C,C14408T,C14676T,C15240T,C15279T,T16176C,A17615G,A23063T,C23271A,A23403G,C23604A,C23709T,T24506G,G24914C,G27632T,C27972T,G28048T,C28093T,A28111G,G28280C,A28281T,T28282A,G28881A,G28882A,G28883C,C28977T	11288-11296,21765-21770,21992-21994,28271		N:D3L,N:R203K,N:G204R,N:S235F,ORF1a:T1001I,ORF1a:A1708D,ORF1a:I2230T,ORF1b:P314L,ORF1b:K1383R,ORF7a:R80I,ORF8:Q27*,ORF8:R52I,ORF8:S67F,ORF8:Y73C,S:N501Y,S:A570D,S:D614G,S:P681H,S:T716I,S:S982A,S:D1118H	ORF1a:S3675-,ORF1a:G3676-,ORF1a:F3677-,S:H69-,S:V70-,S:Y144-	1-54,29837-29903		ChinaCDC_N_F:G28881A;G28882A;G28883C,ChinaCDC_N_R:C28977T	89488	0	29903	3000.000000	0.000000	good	121	10.000000	0.000000	good	0	24.000000	1.000000	4.166667	good	9.000000		0.000000	good	0		0	0.000000	good		0	0.000000	good
CV192_80_M1_nb37_sa_med/ARTIC/medaka MN908947.3	20I (Alpha, V1)	69.939150	mediocre	31	19	0	18	6	2558	0	4	C241T,C913T,C3037T,C3267T,C3874T,C5388A,C5986T,C6781T,C14408T,C14676T,C15240T,C15279T,T16176C,A17615G,C23271A,A23403G,C23604A,C23709T,T24506G,G24914C,C27972T,G28048T,C28093T,A28111G,G28280C,A28281T,T28282A,G28881A,G28882A,G28883C,C28977T	11288-11296,21765-21770,21992-21994,28271		N:D3L,N:R203K,N:G204R,N:S235F,ORF1a:T1001I,ORF1a:A1708D,ORF1b:P314L,ORF1b:K1383R,ORF8:Q27*,ORF8:R52I,ORF8:S67F,ORF8:Y73C,S:A570D,S:D614G,S:P681H,S:T716I,S:S982A,S:D1118H	ORF1a:S3675-,ORF1a:G3676-,ORF1a:F3677-,S:H69-,S:V70-,S:Y144-	1-54,2569-2850,6847-7332,7672-7968,14899-15193,19276-19570,22325-22542,22878-23144,27512-27808,29837-29903		ChinaCDC_N_F:G28881A;G28882A;G28883C,ChinaCDC_N_R:C28977T	89500	0	29903	3000.000000	83.629630	mediocre	2558	10.000000	0.000000	good	0	24.000000	0.000000	0.000000	good	8.000000		0.000000	good	0		0	0.000000	good		0	0.000000	good
CV192_80_M1_nb37_fr_med/ARTIC/medaka MN908947.3	20I (Alpha, V1)	0.173611	good	34	19	0	21	6	121	0	4	C241T,C913T,C3037T,C3267T,C3874T,C5388A,C5986T,C6781T,T6954C,C14408T,C14676T,C15240T,C15279T,T16176C,A17615G,A23063T,C23271A,A23403G,C23604A,C23709T,T24506G,G24914C,G27632T,C27972T,G28048T,C28093T,A28111G,G28280C,A28281T,T28282A,G28881A,G28882A,G28883C,C28977T	11288-11296,21765-21770,21992-21994,28271		N:D3L,N:R203K,N:G204R,N:S235F,ORF1a:T1001I,ORF1a:A1708D,ORF1a:I2230T,ORF1b:P314L,ORF1b:K1383R,ORF7a:R80I,ORF8:Q27*,ORF8:R52I,ORF8:S67F,ORF8:Y73C,S:N501Y,S:A570D,S:D614G,S:P681H,S:T716I,S:S982A,S:D1118H	ORF1a:S3675-,ORF1a:G3676-,ORF1a:F3677-,S:H69-,S:V70-,S:Y144-	1-54,29837-29903		ChinaCDC_N_F:G28881A;G28882A;G28883C,ChinaCDC_N_R:C28977T	89488	0	29903	3000.000000	0.000000	good	121	10.000000	0.000000	good	0	24.000000	1.000000	4.166667	good	9.000000		0.000000	good	0		0	0.000000	good		0	0.000000	good
CV192_80_M1_nb61_ru_med/ARTIC/medaka MN908947.3	20I (Alpha, V1)	0.000000	good	31	19	0	20	6	121	0	4	C241T,C913T,C3037T,C3267T,C5388A,C5986T,T6954C,A10323G,C14408T,C14676T,T15096C,C15279T,T16176C,A23063T,C23271A,A23403G,C23604A,C23709T,T24506G,G24914C,C27972T,G28048T,A28095T,A28111G,G28280C,A28281T,T28282A,G28881A,G28882A,G28883C,C28977T	11288-11296,21765-21770,21992-21994,28271		N:D3L,N:R203K,N:G204R,N:S235F,ORF1a:T1001I,ORF1a:A1708D,ORF1a:I2230T,ORF1a:K3353R,ORF1b:P314L,ORF8:Q27*,ORF8:R52I,ORF8:K68*,ORF8:Y73C,S:N501Y,S:A570D,S:D614G,S:P681H,S:T716I,S:S982A,S:D1118H	ORF1a:S3675-,ORF1a:G3676-,ORF1a:F3677-,S:H69-,S:V70-,S:Y144-	1-54,29837-29903		ChinaCDC_N_F:G28881A;G28882A;G28883C,ChinaCDC_N_R:C28977T	89500	0	29903	3000.000000	0.000000	good	121	10.000000	0.000000	good	0	24.000000	-3.000000	0.000000	good	5.000000		0.000000	good	0		0	0.000000	good		0	0.000000	good
CV192_80_M1_nb61_sa_med/ARTIC/medaka MN908947.3	20I (Alpha, V1)	121.407750	bad	29	19	0	19	6	3275	0	4	C913T,C3037T,C3267T,C5388A,C5986T,T6954C,A10323G,C14408T,C14676T,T15096C,C15279T,T16176C,C23271A,A23403G,C23604A,C23709T,T24506G,G24914C,C27972T,G28048T,A28095T,A28111G,G28280C,A28281T,T28282A,G28881A,G28882A,G28883C,C28977T	11288-11296,21765-21770,21992-21994,28271		N:D3L,N:R203K,N:G204R,N:S235F,ORF1a:T1001I,ORF1a:A1708D,ORF1a:I2230T,ORF1a:K3353R,ORF1b:P314L,ORF8:Q27*,ORF8:R52I,ORF8:K68*,ORF8:Y73C,S:A570D,S:D614G,S:P681H,S:T716I,S:S982A,S:D1118H	ORF1a:S3675-,ORF1a:G3676-,ORF1a:F3677-,S:H69-,S:V70-,S:Y144-	1-342,2569-2850,7672-7968,9246-9502,13364-13625,19276-19570,20232-20496,21428-21682,22325-22542,22878-23144,27512-27808,29666-29903		ChinaCDC_N_F:G28881A;G28882A;G28883C,ChinaCDC_N_R:C28977T	89508	0	29903	3000.000000	110.185185	bad	3275	10.000000	0.000000	good	0	24.000000	-3.000000	0.000000	good	5.000000		0.000000	good	0		0	0.000000	good		0	0.000000	good
CV192_80_M1_nb61_fr_med/ARTIC/medaka MN908947.3	20I (Alpha, V1)	0.000000	good	31	19	0	20	6	121	0	4	C241T,C913T,C3037T,C3267T,C5388A,C5986T,T6954C,A10323G,C14408T,C14676T,T15096C,C15279T,T16176C,A23063T,C23271A,A23403G,C23604A,C23709T,T24506G,G24914C,C27972T,G28048T,A28095T,A28111G,G28280C,A28281T,T28282A,G28881A,G28882A,G28883C,C28977T	11288-11296,21765-21770,21992-21994,28271		N:D3L,N:R203K,N:G204R,N:S235F,ORF1a:T1001I,ORF1a:A1708D,ORF1a:I2230T,ORF1a:K3353R,ORF1b:P314L,ORF8:Q27*,ORF8:R52I,ORF8:K68*,ORF8:Y73C,S:N501Y,S:A570D,S:D614G,S:P681H,S:T716I,S:S982A,S:D1118H	ORF1a:S3675-,ORF1a:G3676-,ORF1a:F3677-,S:H69-,S:V70-,S:Y144-	1-54,29837-29903		ChinaCDC_N_F:G28881A;G28882A;G28883C,ChinaCDC_N_R:C28977T	89500	0	29903	3000.000000	0.000000	good	121	10.000000	0.000000	good	0	24.000000	-3.000000	0.000000	good	5.000000		0.000000	good	0		0	0.000000	good		0	0.000000	good
CV192_80_M1_nb40_ru_med/ARTIC/medaka MN908947.3	20I (Alpha, V1)	237.700878	bad	27	27	0	15	6	3937	0	4	C241T,C913T,C3037T,C3267T,G4255A,C5388A,C5986T,T6954C,G11507A,C14408T,C14676T,C15279T,T16176C,C17502T,C23271A,A23403G,C23604A,C23709T,T24506G,G24914C,G28280C,A28281T,T28282A,G28881A,G28882A,G28883C,C28977T	11288-11296,21765-21770,21992-21994,28143-28150,28271		N:D3L,N:R203K,N:G204R,N:S235F,ORF1a:T1001I,ORF1a:A1708D,ORF1a:I2230T,ORF1a:V3748I,ORF1b:P314L,S:A570D,S:D614G,S:P681H,S:T716I,S:S982A,S:D1118H	ORF1a:S3675-,ORF1a:G3676-,ORF1a:F3677-,S:H69-,S:V70-,S:Y144-	1-54,1943-2205,2569-2850,7093-7332,7672-7968,8636-8913,9246-9502,13364-13625,19912-20200,21675-21682,22014-22542,22878-23144,25970-26219,27512-28104,28111,29837-29903		ChinaCDC_N_F:G28881A;G28882A;G28883C,ChinaCDC_N_R:C28977T	89485	0	29903	3000.000000	134.703704	bad	3937	10.000000	0.000000	good	0	24.000000	-2.000000	0.000000	good	6.000000		0.000000	good	0	ORF8	1	75.000000	mediocre		0	0.000000	good
CV192_80_M1_nb40_fr_med/ARTIC/medaka MN908947.3	20I (Alpha, V1)	237.700878	bad	27	27	0	15	6	3937	0	4	C241T,C913T,C3037T,C3267T,G4255A,C5388A,C5986T,T6954C,G11507A,C14408T,C14676T,C15279T,T16176C,C17502T,C23271A,A23403G,C23604A,C23709T,T24506G,G24914C,G28280C,A28281T,T28282A,G28881A,G28882A,G28883C,C28977T	11288-11296,21765-21770,21992-21994,28143-28150,28271		N:D3L,N:R203K,N:G204R,N:S235F,ORF1a:T1001I,ORF1a:A1708D,ORF1a:I2230T,ORF1a:V3748I,ORF1b:P314L,S:A570D,S:D614G,S:P681H,S:T716I,S:S982A,S:D1118H	ORF1a:S3675-,ORF1a:G3676-,ORF1a:F3677-,S:H69-,S:V70-,S:Y144-	1-54,1943-2205,2569-2850,7093-7332,7672-7968,8636-8913,9246-9502,13364-13625,19912-20200,21675-21682,22014-22542,22878-23144,25970-26219,27512-28104,28111,29837-29903		ChinaCDC_N_F:G28881A;G28882A;G28883C,ChinaCDC_N_R:C28977T	89485	0	29903	3000.000000	134.703704	bad	3937	10.000000	0.000000	good	0	24.000000	-2.000000	0.000000	good	6.000000		0.000000	good	0	ORF8	1	75.000000	mediocre		0	0.000000	good
CV192_80_M1_nb01_ru_med/ARTIC/medaka MN908947.3	20I (Alpha, V1)	56.423611	mediocre	33	30	0	17	7	180	0	4	C241T,C913T,C3037T,C3267T,G4255A,C5388A,C5986T,T6954C,C7735T,C8841T,G11507A,C14408T,C14676T,C15279T,T16176C,C17502T,A23063T,C23271A,A23403G,C23604A,C23709T,T24506G,G24914C,C27972T,G28048T,A28111G,G28280C,A28281T,T28282A,G28881A,G28882A,G28883C,C28977T	516-518,11288-11296,21765-21770,21992-21994,28143-28150,28271		N:D3L,N:R203K,N:G204R,N:S235F,ORF1a:T1001I,ORF1a:A1708D,ORF1a:I2230T,ORF1a:T2859I,ORF1a:V3748I,ORF1b:P314L,S:N501Y,S:A570D,S:D614G,S:P681H,S:T716I,S:S982A,S:D1118H	ORF1a:M85-,ORF1a:S3675-,ORF1a:G3676-,ORF1a:F3677-,S:H69-,S:V70-,S:Y144-	1-54,23086-23144,29837-29903		ChinaCDC_N_F:G28881A;G28882A;G28883C,ChinaCDC_N_R:C28977T	89444	0	29903	3000.000000	0.000000	good	180	10.000000	0.000000	good	0	24.000000	1.000000	4.166667	good	9.000000		0.000000	good	0	ORF8	1	75.000000	mediocre		0	0.000000	good
[truncated: 819 more rows]
