# Supplementary material for: A framework for real-time monitoring, analysis and adaptive sampling of viral amplicon nanopore sequencing
Source: Front Genet. 2023 Mar 27;14:1138582. doi: 10.3389/fgene.2023.1138582 (PMC10083257; doi:10.3389/fgene.2023.1138582)
Supplement: Supplementary file 1 [file DataSheet1.ZIP › supplementary_data/supplementary_file_4.csv]

seqName	clade	qc.overallScore	qc.overallStatus	totalSubstitutions	totalDeletions	totalInsertions	totalAminoacidSubstitutions	totalAminoacidDeletions	totalMissing	totalNonACGTNs	totalPcrPrimerChanges	substitutions	deletions	insertions	aaSubstitutions	aaDeletions	missing	nonACGTNs	pcrPrimerChanges	alignmentScore	alignmentStart	alignmentEnd	qc.missingData.missingDataThreshold	qc.missingData.score	qc.missingData.status	qc.missingData.totalMissing	qc.mixedSites.mixedSitesThreshold	qc.mixedSites.score	qc.mixedSites.status	qc.mixedSites.totalMixedSites	qc.privateMutations.cutoff	qc.privateMutations.excess	qc.privateMutations.score	qc.privateMutations.status	qc.privateMutations.total	qc.snpClusters.clusteredSNPs	qc.snpClusters.score	qc.snpClusters.status	qc.snpClusters.totalSNPs	qc.frameShifts.frameShifts	qc.frameShifts.totalFrameShifts	qc.frameShifts.score	qc.frameShifts.status	qc.stopCodons.stopCodons	qc.stopCodons.totalStopCodons	qc.stopCodons.score	qc.stopCodons.status	errors
CV177_96_M1_nb01_ru/ARTIC/nanopolish MN908947.3	20I (Alpha, V1)	38.440000	mediocre	28	19	0	17	6	1974	0	4	C241T,C913T,C2453T,C3037T,C3267T,C5388A,C5986T,T6954C,G10870T,C14408T,C14676T,C15279T,T16176C,A23063T,C23271A,A23403G,C23604A,C23709T,T24506G,G24914C,A28111G,G28280C,A28281T,T28282A,G28881A,G28882A,G28883C,C28977T	11288-11296,21765-21770,21992-21994,28271		N:D3L,N:R203K,N:G204R,N:S235F,ORF1a:L730F,ORF1a:T1001I,ORF1a:A1708D,ORF1a:I2230T,ORF1b:P314L,ORF8:Y73C,S:N501Y,S:A570D,S:D614G,S:P681H,S:T716I,S:S982A,S:D1118H	ORF1a:S3675-,ORF1a:G3676-,ORF1a:F3677-,S:H69-,S:V70-,S:Y144-	1-54,7672-7968,9246-9502,13661-13946,25053-25301,27512-28104,29666-29903		ChinaCDC_N_F:G28881A;G28882A;G28883C,ChinaCDC_N_R:C28977T	89512	0	29903	3000.000000	62.000000	mediocre	1974	10.000000	0.000000	good	0	24.000000	-3.000000	0.000000	good	5.000000		0.000000	good	0		0	0.000000	good		0	0.000000	good
CV177_96_M1_nb01_sa/ARTIC/nanopolish MN908947.3	20I (Alpha, V1)	80.135652	mediocre	28	19	0	17	6	2717	0	4	C241T,C913T,C2453T,C3037T,C3267T,C5388A,C5986T,T6954C,G10870T,C14408T,C14676T,C15279T,T16176C,A23063T,C23271A,A23403G,C23604A,C23709T,T24506G,G24914C,A28111G,G28280C,A28281T,T28282A,G28881A,G28882A,G28883C,C28977T	11288-11296,21765-21770,21992-21994,28271		N:D3L,N:R203K,N:G204R,N:S235F,ORF1a:L730F,ORF1a:T1001I,ORF1a:A1708D,ORF1a:I2230T,ORF1b:P314L,ORF8:Y73C,S:N501Y,S:A570D,S:D614G,S:P681H,S:T716I,S:S982A,S:D1118H	ORF1a:S3675-,ORF1a:G3676-,ORF1a:F3677-,S:H69-,S:V70-,S:Y144-	1-54,3827-4077,7672-7968,9246-9502,11373-11584,13661-13946,16255-16256,25053-25301,25647-25924,27512-28104,29666-29903		ChinaCDC_N_F:G28881A;G28882A;G28883C,ChinaCDC_N_R:C28977T	89512	0	29903	3000.000000	89.518519	mediocre	2717	10.000000	0.000000	good	0	24.000000	-3.000000	0.000000	good	5.000000		0.000000	good	0		0	0.000000	good		0	0.000000	good
CV177_96_M1_nb01_fr/ARTIC/nanopolish MN908947.3	20I (Alpha, V1)	38.440000	mediocre	28	19	0	17	6	1974	0	4	C241T,C913T,C2453T,C3037T,C3267T,C5388A,C5986T,T6954C,G10870T,C14408T,C14676T,C15279T,T16176C,A23063T,C23271A,A23403G,C23604A,C23709T,T24506G,G24914C,A28111G,G28280C,A28281T,T28282A,G28881A,G28882A,G28883C,C28977T	11288-11296,21765-21770,21992-21994,28271		N:D3L,N:R203K,N:G204R,N:S235F,ORF1a:L730F,ORF1a:T1001I,ORF1a:A1708D,ORF1a:I2230T,ORF1b:P314L,ORF8:Y73C,S:N501Y,S:A570D,S:D614G,S:P681H,S:T716I,S:S982A,S:D1118H	ORF1a:S3675-,ORF1a:G3676-,ORF1a:F3677-,S:H69-,S:V70-,S:Y144-	1-54,7672-7968,9246-9502,13661-13946,25053-25301,27512-28104,29666-29903		ChinaCDC_N_F:G28881A;G28882A;G28883C,ChinaCDC_N_R:C28977T	89512	0	29903	3000.000000	62.000000	mediocre	1974	10.000000	0.000000	good	0	24.000000	-3.000000	0.000000	good	5.000000		0.000000	good	0		0	0.000000	good		0	0.000000	good
CV177_96_M1_nb02_ru/ARTIC/nanopolish MN908947.3	20I (Alpha, V1)	6007.972346	bad	9	10	0	5	3	21228	0	0	C2453T,C5986T,T6954C,T16176C,A23063T,A28111G,G28280C,A28281T,T28282A	21765-21770,21992-21994,28271		N:D3L,ORF1a:L730F,ORF1a:I2230T,ORF8:Y73C,S:N501Y	S:H69-,S:V70-,S:Y144-	1-2205,2569-3482,3827-4322,4667-5586,6248-6745,7093-8913,9246-11889,12235-15503,16187-16444,16805-17993,18325-18618,18958-19232,19592-20496,20868-21104,21428-21682,22014-22290,22627-22821,23190-24213,24444-25416,25647-25924,26291-26860,27191-28104,28757-29026,29357-29903			89622	0	29903	3000.000000	775.111111	bad	21228	10.000000	0.000000	good	0	24.000000	-5.000000	0.000000	good	3.000000		0.000000	good	0		0	0.000000	good		0	0.000000	good
CV177_96_M1_nb02_fr/ARTIC/nanopolish MN908947.3	20I (Alpha, V1)	6007.972346	bad	9	10	0	5	3	21228	0	0	C2453T,C5986T,T6954C,T16176C,A23063T,A28111G,G28280C,A28281T,T28282A	21765-21770,21992-21994,28271		N:D3L,ORF1a:L730F,ORF1a:I2230T,ORF8:Y73C,S:N501Y	S:H69-,S:V70-,S:Y144-	1-2205,2569-3482,3827-4322,4667-5586,6248-6745,7093-8913,9246-11889,12235-15503,16187-16444,16805-17993,18325-18618,18958-19232,19592-20496,20868-21104,21428-21682,22014-22290,22627-22821,23190-24213,24444-25416,25647-25924,26291-26860,27191-28104,28757-29026,29357-29903			89622	0	29903	3000.000000	775.111111	bad	21228	10.000000	0.000000	good	0	24.000000	-5.000000	0.000000	good	3.000000		0.000000	good	0		0	0.000000	good		0	0.000000	good
CV177_96_M1_nb03_fr/ARTIC/nanopolish MN908947.3	20I (Alpha, V1)	0.191001	good	29	19	0	19	6	418	0	4	C241T,C913T,C2453T,C3037T,C3267T,C5388A,C5986T,T6954C,C14408T,C14676T,C15279T,T16176C,A23063T,C23271A,A23403G,C23604A,C23709T,T24506G,G24914C,C27972T,G28048T,A28111G,G28280C,A28281T,T28282A,G28881A,G28882A,G28883C,C28977T	11288-11296,21765-21770,21992-21994,28271		N:D3L,N:R203K,N:G204R,N:S235F,ORF1a:L730F,ORF1a:T1001I,ORF1a:A1708D,ORF1a:I2230T,ORF1b:P314L,ORF8:Q27*,ORF8:R52I,ORF8:Y73C,S:N501Y,S:A570D,S:D614G,S:P681H,S:T716I,S:S982A,S:D1118H	ORF1a:S3675-,ORF1a:G3676-,ORF1a:F3677-,S:H69-,S:V70-,S:Y144-	1-54,27512-27808,29837-29903		ChinaCDC_N_F:G28881A;G28882A;G28883C,ChinaCDC_N_R:C28977T	89508	0	29903	3000.000000	4.370370	good	418	10.000000	0.000000	good	0	24.000000	-4.000000	0.000000	good	4.000000		0.000000	good	0		0	0.000000	good		0	0.000000	good
CV177_96_M1_nb03_sa/ARTIC/nanopolish MN908947.3	20I (Alpha, V1)	102.010000	bad	26	19	0	17	6	3027	0	4	C241T,C2453T,C3037T,C3267T,C5388A,C5986T,T6954C,C14408T,C14676T,C15279T,T16176C,A23063T,C23271A,A23403G,C23604A,C23709T,T24506G,G24914C,A28111G,G28280C,A28281T,T28282A,G28881A,G28882A,G28883C,C28977T	11288-11296,21765-21770,21992-21994,28271		N:D3L,N:R203K,N:G204R,N:S235F,ORF1a:L730F,ORF1a:T1001I,ORF1a:A1708D,ORF1a:I2230T,ORF1b:P314L,ORF8:Y73C,S:N501Y,S:A570D,S:D614G,S:P681H,S:T716I,S:S982A,S:D1118H	ORF1a:S3675-,ORF1a:G3676-,ORF1a:F3677-,S:H69-,S:V70-,S:Y144-	1-54,913,3827-4077,7672-7968,9246-9502,10738-11022,12780-13029,13661-13946,20868-21104,23823-24100,27512-28104,29666-29903		ChinaCDC_N_F:G28881A;G28882A;G28883C,ChinaCDC_N_R:C28977T	89520	0	29903	3000.000000	101.000000	bad	3027	10.000000	0.000000	good	0	24.000000	-4.000000	0.000000	good	4.000000		0.000000	good	0		0	0.000000	good		0	0.000000	good
CV177_96_M1_nb03_ru/ARTIC/nanopolish MN908947.3	20I (Alpha, V1)	0.191001	good	29	19	0	19	6	418	0	4	C241T,C913T,C2453T,C3037T,C3267T,C5388A,C5986T,T6954C,C14408T,C14676T,C15279T,T16176C,A23063T,C23271A,A23403G,C23604A,C23709T,T24506G,G24914C,C27972T,G28048T,A28111G,G28280C,A28281T,T28282A,G28881A,G28882A,G28883C,C28977T	11288-11296,21765-21770,21992-21994,28271		N:D3L,N:R203K,N:G204R,N:S235F,ORF1a:L730F,ORF1a:T1001I,ORF1a:A1708D,ORF1a:I2230T,ORF1b:P314L,ORF8:Q27*,ORF8:R52I,ORF8:Y73C,S:N501Y,S:A570D,S:D614G,S:P681H,S:T716I,S:S982A,S:D1118H	ORF1a:S3675-,ORF1a:G3676-,ORF1a:F3677-,S:H69-,S:V70-,S:Y144-	1-54,27512-27808,29837-29903		ChinaCDC_N_F:G28881A;G28882A;G28883C,ChinaCDC_N_R:C28977T	89508	0	29903	3000.000000	4.370370	good	418	10.000000	0.000000	good	0	24.000000	-4.000000	0.000000	good	4.000000		0.000000	good	0		0	0.000000	good		0	0.000000	good
CV177_96_M1_nb04_ru/ARTIC/nanopolish MN908947.3	20I (Alpha, V1)	0.000000	good	34	19	0	23	6	121	0	4	C241T,C913T,C3037T,C3267T,T4092C,C5388A,C5986T,T6954C,T8603C,C14408T,C14676T,C15279T,G15384A,T16176C,A17615G,C19610T,A23063T,C23271A,A23403G,C23604A,C23709T,T24506G,G24914C,G25437T,C27972T,G28048T,A28111G,G28280C,A28281T,T28282A,G28881A,G28882A,G28883C,C28977T	11288-11296,21765-21770,21992-21994,28271		N:D3L,N:R203K,N:G204R,N:S235F,ORF1a:T1001I,ORF1a:I1276T,ORF1a:A1708D,ORF1a:I2230T,ORF1a:F2780L,ORF1b:P314L,ORF1b:K1383R,ORF1b:T2048I,ORF3a:L15F,ORF8:Q27*,ORF8:R52I,ORF8:Y73C,S:N501Y,S:A570D,S:D614G,S:P681H,S:T716I,S:S982A,S:D1118H	ORF1a:S3675-,ORF1a:G3676-,ORF1a:F3677-,S:H69-,S:V70-,S:Y144-	1-54,29837-29903		ChinaCDC_N_F:G28881A;G28882A;G28883C,ChinaCDC_N_R:C28977T	89488	0	29903	3000.000000	0.000000	good	121	10.000000	0.000000	good	0	24.000000	-2.000000	0.000000	good	6.000000		0.000000	good	0		0	0.000000	good		0	0.000000	good
CV177_96_M1_nb04_sa/ARTIC/nanopolish MN908947.3	20I (Alpha, V1)	90.039012	mediocre	29	19	0	18	6	2862	0	4	C241T,C913T,C3037T,C3267T,T4092C,C5388A,C5986T,T6954C,C14676T,C15279T,G15384A,T16176C,A17615G,C19610T,A23063T,C23271A,A23403G,C23604A,C23709T,T24506G,G24914C,A28111G,G28280C,A28281T,T28282A,G28881A,G28882A,G28883C,C28977T	11288-11296,21765-21770,21992-21994,28271		N:D3L,N:R203K,N:G204R,N:S235F,ORF1a:T1001I,ORF1a:I1276T,ORF1a:A1708D,ORF1a:I2230T,ORF1b:K1383R,ORF1b:T2048I,ORF8:Y73C,S:N501Y,S:A570D,S:D614G,S:P681H,S:T716I,S:S982A,S:D1118H	ORF1a:S3675-,ORF1a:G3676-,ORF1a:F3677-,S:H69-,S:V70-,S:Y144-	1-54,3827-4077,7672-7968,8545-8619,9246-9502,13661-13946,14272-14570,19276-19570,21428-21682,25348-25623,27826-28104,29666-29903		ChinaCDC_N_F:G28881A;G28882A;G28883C,ChinaCDC_N_R:C28977T	89508	0	29903	3000.000000	94.888889	mediocre	2862	10.000000	0.000000	good	0	24.000000	-2.000000	0.000000	good	6.000000		0.000000	good	0		0	0.000000	good		0	0.000000	good
CV177_96_M1_nb04_fr/ARTIC/nanopolish MN908947.3	20I (Alpha, V1)	0.000000	good	34	19	0	23	6	121	0	4	C241T,C913T,C3037T,C3267T,T4092C,C5388A,C5986T,T6954C,T8603C,C14408T,C14676T,C15279T,G15384A,T16176C,A17615G,C19610T,A23063T,C23271A,A23403G,C23604A,C23709T,T24506G,G24914C,G25437T,C27972T,G28048T,A28111G,G28280C,A28281T,T28282A,G28881A,G28882A,G28883C,C28977T	11288-11296,21765-21770,21992-21994,28271		N:D3L,N:R203K,N:G204R,N:S235F,ORF1a:T1001I,ORF1a:I1276T,ORF1a:A1708D,ORF1a:I2230T,ORF1a:F2780L,ORF1b:P314L,ORF1b:K1383R,ORF1b:T2048I,ORF3a:L15F,ORF8:Q27*,ORF8:R52I,ORF8:Y73C,S:N501Y,S:A570D,S:D614G,S:P681H,S:T716I,S:S982A,S:D1118H	ORF1a:S3675-,ORF1a:G3676-,ORF1a:F3677-,S:H69-,S:V70-,S:Y144-	1-54,29837-29903		ChinaCDC_N_F:G28881A;G28882A;G28883C,ChinaCDC_N_R:C28977T	89488	0	29903	3000.000000	0.000000	good	121	10.000000	0.000000	good	0	24.000000	-2.000000	0.000000	good	6.000000		0.000000	good	0		0	0.000000	good		0	0.000000	good
CV177_96_M1_nb05_fr/ARTIC/nanopolish MN908947.3	20I (Alpha, V1)	0.850494	good	31	19	0	21	6	549	0	4	C241T,C913T,C3037T,C3267T,C5388A,C5986T,T6954C,C14408T,C14676T,C15279T,C16049T,T16176C,G18079T,A23063T,C23271A,A23403G,C23604A,C23709T,T24506G,G24914C,A27599G,C27972T,G28048T,A28111G,G28280C,A28281T,T28282A,G28881A,G28882A,G28883C,C28977T	11288-11296,21765-21770,21992-21994,28271		N:D3L,N:R203K,N:G204R,N:S235F,ORF1a:T1001I,ORF1a:A1708D,ORF1a:I2230T,ORF1b:P314L,ORF1b:T861I,ORF1b:V1538L,ORF7a:D69G,ORF8:Q27*,ORF8:R52I,ORF8:Y73C,S:N501Y,S:A570D,S:D614G,S:P681H,S:T716I,S:S982A,S:D1118H	ORF1a:S3675-,ORF1a:G3676-,ORF1a:F3677-,S:H69-,S:V70-,S:Y144-	1-54,9246-9502,29666-29903		ChinaCDC_N_F:G28881A;G28882A;G28883C,ChinaCDC_N_R:C28977T	89500	0	29903	3000.000000	9.222222	good	549	10.000000	0.000000	good	0	24.000000	-1.000000	0.000000	good	7.000000		0.000000	good	0		0	0.000000	good		0	0.000000	good
CV177_96_M1_nb05_ru/ARTIC/nanopolish MN908947.3	20I (Alpha, V1)	0.850494	good	31	19	0	21	6	549	0	4	C241T,C913T,C3037T,C3267T,C5388A,C5986T,T6954C,C14408T,C14676T,C15279T,C16049T,T16176C,G18079T,A23063T,C23271A,A23403G,C23604A,C23709T,T24506G,G24914C,A27599G,C27972T,G28048T,A28111G,G28280C,A28281T,T28282A,G28881A,G28882A,G28883C,C28977T	11288-11296,21765-21770,21992-21994,28271		N:D3L,N:R203K,N:G204R,N:S235F,ORF1a:T1001I,ORF1a:A1708D,ORF1a:I2230T,ORF1b:P314L,ORF1b:T861I,ORF1b:V1538L,ORF7a:D69G,ORF8:Q27*,ORF8:R52I,ORF8:Y73C,S:N501Y,S:A570D,S:D614G,S:P681H,S:T716I,S:S982A,S:D1118H	ORF1a:S3675-,ORF1a:G3676-,ORF1a:F3677-,S:H69-,S:V70-,S:Y144-	1-54,9246-9502,29666-29903		ChinaCDC_N_F:G28881A;G28882A;G28883C,ChinaCDC_N_R:C28977T	89500	0	29903	3000.000000	9.222222	good	549	10.000000	0.000000	good	0	24.000000	-1.000000	0.000000	good	7.000000		0.000000	good	0		0	0.000000	good		0	0.000000	good
CV177_96_M1_nb05_sa/ARTIC/nanopolish MN908947.3	20I (Alpha, V1)	64.653512	mediocre	30	19	0	21	6	2471	0	4	C913T,C3037T,C3267T,C5388A,C5986T,T6954C,C14408T,C14676T,C15279T,C16049T,T16176C,G18079T,A23063T,C23271A,A23403G,C23604A,C23709T,T24506G,G24914C,A27599G,C27972T,G28048T,A28111G,G28280C,A28281T,T28282A,G28881A,G28882A,G28883C,C28977T	11288-11296,21765-21770,21992-21994,28271		N:D3L,N:R203K,N:G204R,N:S235F,ORF1a:T1001I,ORF1a:A1708D,ORF1a:I2230T,ORF1b:P314L,ORF1b:T861I,ORF1b:V1538L,ORF7a:D69G,ORF8:Q27*,ORF8:R52I,ORF8:Y73C,S:N501Y,S:A570D,S:D614G,S:P681H,S:T716I,S:S982A,S:D1118H	ORF1a:S3675-,ORF1a:G3676-,ORF1a:F3677-,S:H69-,S:V70-,S:Y144-	1-342,3827-4077,7672-7968,9246-9502,10738-11022,13661-13946,20868-21104,25647-25924,29666-29903		ChinaCDC_N_F:G28881A;G28882A;G28883C,ChinaCDC_N_R:C28977T	89504	0	29903	3000.000000	80.407407	mediocre	2471	10.000000	0.000000	good	0	24.000000	-1.000000	0.000000	good	7.000000		0.000000	good	0		0	0.000000	good		0	0.000000	good
CV177_96_M1_nb06_ru/ARTIC/nanopolish MN908947.3	20I (Alpha, V1)	0.191001	good	30	19	0	19	6	418	0	4	C241T,C913T,C2453T,C3037T,C3267T,C5388A,C5986T,T6954C,C14408T,C14676T,C15279T,T16176C,C19170T,A23063T,C23271A,A23403G,C23604A,C23709T,T24506G,G24914C,C27972T,G28048T,A28111G,G28280C,A28281T,T28282A,G28881A,G28882A,G28883C,C28977T	11288-11296,21765-21770,21992-21994,28271		N:D3L,N:R203K,N:G204R,N:S235F,ORF1a:L730F,ORF1a:T1001I,ORF1a:A1708D,ORF1a:I2230T,ORF1b:P314L,ORF8:Q27*,ORF8:R52I,ORF8:Y73C,S:N501Y,S:A570D,S:D614G,S:P681H,S:T716I,S:S982A,S:D1118H	ORF1a:S3675-,ORF1a:G3676-,ORF1a:F3677-,S:H69-,S:V70-,S:Y144-	1-54,27512-27808,29837-29903		ChinaCDC_N_F:G28881A;G28882A;G28883C,ChinaCDC_N_R:C28977T	89504	0	29903	3000.000000	4.370370	good	418	10.000000	0.000000	good	0	24.000000	-3.000000	0.000000	good	5.000000		0.000000	good	0		0	0.000000	good		0	0.000000	good
CV177_96_M1_nb06_fr/ARTIC/nanopolish MN908947.3	20I (Alpha, V1)	0.191001	good	30	19	0	19	6	418	0	4	C241T,C913T,C2453T,C3037T,C3267T,C5388A,C5986T,T6954C,C14408T,C14676T,C15279T,T16176C,C19170T,A23063T,C23271A,A23403G,C23604A,C23709T,T24506G,G24914C,C27972T,G28048T,A28111G,G28280C,A28281T,T28282A,G28881A,G28882A,G28883C,C28977T	11288-11296,21765-21770,21992-21994,28271		N:D3L,N:R203K,N:G204R,N:S235F,ORF1a:L730F,ORF1a:T1001I,ORF1a:A1708D,ORF1a:I2230T,ORF1b:P314L,ORF8:Q27*,ORF8:R52I,ORF8:Y73C,S:N501Y,S:A570D,S:D614G,S:P681H,S:T716I,S:S982A,S:D1118H	ORF1a:S3675-,ORF1a:G3676-,ORF1a:F3677-,S:H69-,S:V70-,S:Y144-	1-54,27512-27808,29837-29903		ChinaCDC_N_F:G28881A;G28882A;G28883C,ChinaCDC_N_R:C28977T	89504	0	29903	3000.000000	4.370370	good	418	10.000000	0.000000	good	0	24.000000	-3.000000	0.000000	good	5.000000		0.000000	good	0		0	0.000000	good		0	0.000000	good
CV177_96_M1_nb06_sa/ARTIC/nanopolish MN908947.3	20I (Alpha, V1)	103.135309	bad	27	19	0	17	6	3042	0	4	C241T,C913T,C2453T,C3037T,C3267T,C5388A,C5986T,T6954C,C14408T,C14676T,C15279T,T16176C,A23063T,C23271A,A23403G,C23604A,C23709T,T24506G,G24914C,A28111G,G28280C,A28281T,T28282A,G28881A,G28882A,G28883C,C28977T	11288-11296,21765-21770,21992-21994,28271		N:D3L,N:R203K,N:G204R,N:S235F,ORF1a:L730F,ORF1a:T1001I,ORF1a:A1708D,ORF1a:I2230T,ORF1b:P314L,ORF8:Y73C,S:N501Y,S:A570D,S:D614G,S:P681H,S:T716I,S:S982A,S:D1118H	ORF1a:S3675-,ORF1a:G3676-,ORF1a:F3677-,S:H69-,S:V70-,S:Y144-	1-54,6248-6495,7672-7968,8636-8913,9246-9502,10147-10384,13661-13946,18958-19232,23823-24100,27512-28104,29666-29903		ChinaCDC_N_F:G28881A;G28882A;G28883C,ChinaCDC_N_R:C28977T	89516	0	29903	3000.000000	101.555556	bad	3042	10.000000	0.000000	good	0	24.000000	-4.000000	0.000000	good	4.000000		0.000000	good	0		0	0.000000	good		0	0.000000	good
CV177_96_M1_nb07_sa/ARTIC/nanopolish MN908947.3	20I (Alpha, V1)	37.436269	mediocre	27	19	0	18	6	1952	0	4	C241T,C3037T,C3267T,C5388A,C5986T,T6954C,C14676T,C15279T,C16049T,T16176C,G18079T,A23063T,C23271A,A23403G,C23604A,C23709T,T24506G,G24914C,A27599G,A28111G,G28280C,A28281T,T28282A,G28881A,G28882A,G28883C,C28977T	11288-11296,21765-21770,21992-21994,28271		N:D3L,N:R203K,N:G204R,N:S235F,ORF1a:T1001I,ORF1a:A1708D,ORF1a:I2230T,ORF1b:T861I,ORF1b:V1538L,ORF7a:D69G,ORF8:Y73C,S:N501Y,S:A570D,S:D614G,S:P681H,S:T716I,S:S982A,S:D1118H	ORF1a:S3675-,ORF1a:G3676-,ORF1a:F3677-,S:H69-,S:V70-,S:Y144-	1-54,913,3827-4077,7672-7968,9026-9027,9246-9502,13911-13946,14272-14570,19484,20868-21104,27826-28104,29666-29903		ChinaCDC_N_F:G28881A;G28882A;G28883C,ChinaCDC_N_R:C28977T	89516	0	29903	3000.000000	61.185185	mediocre	1952	10.000000	0.000000	good	0	24.000000	-1.000000	0.000000	good	7.000000		0.000000	good	0		0	0.000000	good		0	0.000000	good
CV177_96_M1_nb07_fr/ARTIC/nanopolish MN908947.3	20I (Alpha, V1)	0.000000	good	31	19	0	21	6	121	0	4	C241T,C913T,C3037T,C3267T,C5388A,C5986T,T6954C,C14408T,C14676T,C15279T,C16049T,T16176C,G18079T,A23063T,C23271A,A23403G,C23604A,C23709T,T24506G,G24914C,A27599G,C27972T,G28048T,A28111G,G28280C,A28281T,T28282A,G28881A,G28882A,G28883C,C28977T	11288-11296,21765-21770,21992-21994,28271		N:D3L,N:R203K,N:G204R,N:S235F,ORF1a:T1001I,ORF1a:A1708D,ORF1a:I2230T,ORF1b:P314L,ORF1b:T861I,ORF1b:V1538L,ORF7a:D69G,ORF8:Q27*,ORF8:R52I,ORF8:Y73C,S:N501Y,S:A570D,S:D614G,S:P681H,S:T716I,S:S982A,S:D1118H	ORF1a:S3675-,ORF1a:G3676-,ORF1a:F3677-,S:H69-,S:V70-,S:Y144-	1-54,29837-29903		ChinaCDC_N_F:G28881A;G28882A;G28883C,ChinaCDC_N_R:C28977T	89500	0	29903	3000.000000	0.000000	good	121	10.000000	0.000000	good	0	24.000000	-1.000000	0.000000	good	7.000000		0.000000	good	0		0	0.000000	good		0	0.000000	good
CV177_96_M1_nb07_ru/ARTIC/nanopolish MN908947.3	20I (Alpha, V1)	0.000000	good	31	19	0	21	6	121	0	4	C241T,C913T,C3037T,C3267T,C5388A,C5986T,T6954C,C14408T,C14676T,C15279T,C16049T,T16176C,G18079T,A23063T,C23271A,A23403G,C23604A,C23709T,T24506G,G24914C,A27599G,C27972T,G28048T,A28111G,G28280C,A28281T,T28282A,G28881A,G28882A,G28883C,C28977T	11288-11296,21765-21770,21992-21994,28271		N:D3L,N:R203K,N:G204R,N:S235F,ORF1a:T1001I,ORF1a:A1708D,ORF1a:I2230T,ORF1b:P314L,ORF1b:T861I,ORF1b:V1538L,ORF7a:D69G,ORF8:Q27*,ORF8:R52I,ORF8:Y73C,S:N501Y,S:A570D,S:D614G,S:P681H,S:T716I,S:S982A,S:D1118H	ORF1a:S3675-,ORF1a:G3676-,ORF1a:F3677-,S:H69-,S:V70-,S:Y144-	1-54,29837-29903		ChinaCDC_N_F:G28881A;G28882A;G28883C,ChinaCDC_N_R:C28977T	89500	0	29903	3000.000000	0.000000	good	121	10.000000	0.000000	good	0	24.000000	-1.000000	0.000000	good	7.000000		0.000000	good	0		0	0.000000	good		0	0.000000	good
CV177_96_M1_nb08_ru/ARTIC/nanopolish MN908947.3	20I (Alpha, V1)	0.355024	good	34	19	0	22	6	415	0	4	C241T,A272G,C913T,T1482G,C2453T,C2509T,C3037T,C3267T,C5388A,C5986T,T6954C,C10969T,C14408T,C14676T,C15279T,T16176C,G20578T,A23063T,C23271A,A23403G,C23604A,C23709T,T24506G,G24914C,C27972T,G28048T,A28111G,G28280C,A28281T,T28282A,G28881A,G28882A,G28883C,C28977T	11288-11296,21765-21770,21992-21994,28271		N:D3L,N:R203K,N:G204R,N:S235F,ORF1a:S3G,ORF1a:F406C,ORF1a:L730F,ORF1a:T1001I,ORF1a:A1708D,ORF1a:I2230T,ORF1b:P314L,ORF1b:V2371L,ORF8:Q27*,ORF8:R52I,ORF8:Y73C,S:N501Y,S:A570D,S:D614G,S:P681H,S:T716I,S:S982A,S:D1118H	ORF1a:S3675-,ORF1a:G3676-,ORF1a:F3677-,S:H69-,S:V70-,S:Y144-	1-54,509-518,2569-2850,16255-16256,29837-29903		ChinaCDC_N_F:G28881A;G28882A;G28883C,ChinaCDC_N_R:C28977T	89488	0	29903	3000.000000	4.259259	good	415	10.000000	0.000000	good	0	24.000000	1.000000	4.166667	good	9.000000		0.000000	good	0		0	0.000000	good		0	0.000000	good
CV177_96_M1_nb08_fr/ARTIC/nanopolish MN908947.3	20I (Alpha, V1)	0.355024	good	34	19	0	22	6	415	0	4	C241T,A272G,C913T,T1482G,C2453T,C2509T,C3037T,C3267T,C5388A,C5986T,T6954C,C10969T,C14408T,C14676T,C15279T,T16176C,G20578T,A23063T,C23271A,A23403G,C23604A,C23709T,T24506G,G24914C,C27972T,G28048T,A28111G,G28280C,A28281T,T28282A,G28881A,G28882A,G28883C,C28977T	11288-11296,21765-21770,21992-21994,28271		N:D3L,N:R203K,N:G204R,N:S235F,ORF1a:S3G,ORF1a:F406C,ORF1a:L730F,ORF1a:T1001I,ORF1a:A1708D,ORF1a:I2230T,ORF1b:P314L,ORF1b:V2371L,ORF8:Q27*,ORF8:R52I,ORF8:Y73C,S:N501Y,S:A570D,S:D614G,S:P681H,S:T716I,S:S982A,S:D1118H	ORF1a:S3675-,ORF1a:G3676-,ORF1a:F3677-,S:H69-,S:V70-,S:Y144-	1-54,509-518,2569-2850,16255-16256,29837-29903		ChinaCDC_N_F:G28881A;G28882A;G28883C,ChinaCDC_N_R:C28977T	89488	0	29903	3000.000000	4.259259	good	415	10.000000	0.000000	good	0	24.000000	1.000000	4.166667	good	9.000000		0.000000	good	0		0	0.000000	good		0	0.000000	good
CV177_96_M1_nb08_sa/ARTIC/nanopolish MN908947.3	20I (Alpha, V1)	67.839468	mediocre	34	19	0	22	6	2521	0	4	C241T,A272G,C913T,T1482G,C2453T,C2509T,C3037T,C3267T,C5388A,C5986T,T6954C,C10969T,C14408T,C14676T,C15279T,T16176C,G20578T,A23063T,C23271A,A23403G,C23604A,C23709T,T24506G,G24914C,C27972T,G28048T,A28111G,G28280C,A28281T,T28282A,G28881A,G28882A,G28883C,C28977T	11288-11296,21765-21770,21992-21994,28271		N:D3L,N:R203K,N:G204R,N:S235F,ORF1a:S3G,ORF1a:F406C,ORF1a:L730F,ORF1a:T1001I,ORF1a:A1708D,ORF1a:I2230T,ORF1b:P314L,ORF1b:V2371L,ORF8:Q27*,ORF8:R52I,ORF8:Y73C,S:N501Y,S:A570D,S:D614G,S:P681H,S:T716I,S:S982A,S:D1118H	ORF1a:S3675-,ORF1a:G3676-,ORF1a:F3677-,S:H69-,S:V70-,S:Y144-	1-54,509-518,2569-2850,3827-4077,7672-7968,8636-8913,9246-9502,12780-13029,13936-13946,16255-16256,18958-19232,21675-21682,25272-25301,25647-25924,29666-29903		ChinaCDC_N_F:G28881A;G28882A;G28883C,ChinaCDC_N_R:C28977T	89488	0	29903	3000.000000	82.259259	mediocre	2521	10.000000	0.000000	good	0	24.000000	1.000000	4.166667	good	9.000000		0.000000	good	0		0	0.000000	good		0	0.000000	good
CV177_96_M1_nb09_ru/ARTIC/nanopolish MN908947.3	20I (Alpha, V1)	1695.914417	bad	24	10	0	17	3	11419	0	4	C5388A,T6954C,C14676T,C15738T,T16176C,G21255T,A23063T,C23271A,A23403G,C23604A,C23709T,T24506G,G24914C,G26526T,C27972T,G28048T,A28111G,G28280C,A28281T,T28282A,G28881A,G28882A,G28883C,C28977T	21765-21770,21992-21994,28271		M:A2S,N:D3L,N:R203K,N:G204R,N:S235F,ORF1a:A1708D,ORF1a:I2230T,ORF8:Q27*,ORF8:R52I,ORF8:Y73C,S:N501Y,S:A570D,S:D614G,S:P681H,S:T716I,S:S982A,S:D1118H	S:H69-,S:V70-,S:Y144-	1-342,705-965,2569-4322,5933-6745,7390-7968,8320-9502,9835-10384,10738-11584,12235-13029,13661-13946,14272-14570,14899-15503,16187-16770,17131-17406,18325-18618,18958-19570,19912-20200,21428-21682,23823-24100,25647-25924,29666-29903		ChinaCDC_N_F:G28881A;G28882A;G28883C,ChinaCDC_N_R:C28977T	89562	0	29903	3000.000000	411.814815	bad	11419	10.000000	0.000000	good	0	24.000000	-2.000000	0.000000	good	6.000000		0.000000	good	0		0	0.000000	good		0	0.000000	good
CV177_96_M1_nb09_fr/ARTIC/nanopolish MN908947.3	20I (Alpha, V1)	1695.914417	bad	24	10	0	17	3	11419	0	4	C5388A,T6954C,C14676T,C15738T,T16176C,G21255T,A23063T,C23271A,A23403G,C23604A,C23709T,T24506G,G24914C,G26526T,C27972T,G28048T,A28111G,G28280C,A28281T,T28282A,G28881A,G28882A,G28883C,C28977T	21765-21770,21992-21994,28271		M:A2S,N:D3L,N:R203K,N:G204R,N:S235F,ORF1a:A1708D,ORF1a:I2230T,ORF8:Q27*,ORF8:R52I,ORF8:Y73C,S:N501Y,S:A570D,S:D614G,S:P681H,S:T716I,S:S982A,S:D1118H	S:H69-,S:V70-,S:Y144-	1-342,705-965,2569-4322,5933-6745,7390-7968,8320-9502,9835-10384,10738-11584,12235-13029,13661-13946,14272-14570,14899-15503,16187-16770,17131-17406,18325-18618,18958-19570,19912-20200,21428-21682,23823-24100,25647-25924,29666-29903		ChinaCDC_N_F:G28881A;G28882A;G28883C,ChinaCDC_N_R:C28977T	89562	0	29903	3000.000000	411.814815	bad	11419	10.000000	0.000000	good	0	24.000000	-2.000000	0.000000	good	6.000000		0.000000	good	0		0	0.000000	good		0	0.000000	good
CV177_96_M1_nb10_fr/ARTIC/nanopolish MN908947.3	20I (Alpha, V1)	0.173611	good	34	19	0	22	6	123	0	4	C241T,C913T,C2453T,C3037T,C3267T,G4136T,C5388A,C5986T,T6954C,C14408T,C14676T,C15279T,T16176C,T17865C,A21194G,A23063T,C23271A,A23403G,C23604A,C23709T,T24506G,G24914C,T25461C,T27692C,C27972T,G28048T,A28111G,G28280C,A28281T,T28282A,G28881A,G28882A,G28883C,C28977T	11288-11296,21765-21770,21992-21994,28271		N:D3L,N:R203K,N:G204R,N:S235F,ORF1a:L730F,ORF1a:T1001I,ORF1a:V1291F,ORF1a:A1708D,ORF1a:I2230T,ORF1b:P314L,ORF1b:D2576G,ORF7a:I100T,ORF8:Q27*,ORF8:R52I,ORF8:Y73C,S:N501Y,S:A570D,S:D614G,S:P681H,S:T716I,S:S982A,S:D1118H	ORF1a:S3675-,ORF1a:G3676-,ORF1a:F3677-,S:H69-,S:V70-,S:Y144-	1-54,16255-16256,29837-29903		ChinaCDC_N_F:G28881A;G28882A;G28883C,ChinaCDC_N_R:C28977T	89488	0	29903	3000.000000	0.000000	good	123	10.000000	0.000000	good	0	24.000000	1.000000	4.166667	good	9.000000		0.000000	good	0		0	0.000000	good		0	0.000000	good
CV177_96_M1_nb10_sa/ARTIC/nanopolish MN908947.3	20I (Alpha, V1)	63.349808	mediocre	30	19	0	19	6	2449	0	4	C241T,C913T,C2453T,C3037T,C3267T,G4136T,C5388A,C5986T,T6954C,C14676T,C15279T,T16176C,T17865C,A21194G,A23063T,C23271A,A23403G,C23604A,C23709T,T24506G,G24914C,T27692C,A28111G,G28280C,A28281T,T28282A,G28881A,G28882A,G28883C,C28977T	11288-11296,21765-21770,21992-21994,28271		N:D3L,N:R203K,N:G204R,N:S235F,ORF1a:L730F,ORF1a:T1001I,ORF1a:V1291F,ORF1a:A1708D,ORF1a:I2230T,ORF1b:D2576G,ORF7a:I100T,ORF8:Y73C,S:N501Y,S:A570D,S:D614G,S:P681H,S:T716I,S:S982A,S:D1118H	ORF1a:S3675-,ORF1a:G3676-,ORF1a:F3677-,S:H69-,S:V70-,S:Y144-	1-54,3827-4077,7672-7968,9246-9502,12780-13029,13936-13946,14272-14570,20868-21104,25348-25623,27826-28104,29666-29903		ChinaCDC_N_F:G28881A;G28882A;G28883C,ChinaCDC_N_R:C28977T	89504	0	29903	3000.000000	79.592593	mediocre	2449	10.000000	0.000000	good	0	24.000000	0.000000	0.000000	good	8.000000		0.000000	good	0		0	0.000000	good		0	0.000000	good
CV177_96_M1_nb10_ru/ARTIC/nanopolish MN908947.3	20I (Alpha, V1)	0.173611	good	34	19	0	22	6	123	0	4	C241T,C913T,C2453T,C3037T,C3267T,G4136T,C5388A,C5986T,T6954C,C14408T,C14676T,C15279T,T16176C,T17865C,A21194G,A23063T,C23271A,A23403G,C23604A,C23709T,T24506G,G24914C,T25461C,T27692C,C27972T,G28048T,A28111G,G28280C,A28281T,T28282A,G28881A,G28882A,G28883C,C28977T	11288-11296,21765-21770,21992-21994,28271		N:D3L,N:R203K,N:G204R,N:S235F,ORF1a:L730F,ORF1a:T1001I,ORF1a:V1291F,ORF1a:A1708D,ORF1a:I2230T,ORF1b:P314L,ORF1b:D2576G,ORF7a:I100T,ORF8:Q27*,ORF8:R52I,ORF8:Y73C,S:N501Y,S:A570D,S:D614G,S:P681H,S:T716I,S:S982A,S:D1118H	ORF1a:S3675-,ORF1a:G3676-,ORF1a:F3677-,S:H69-,S:V70-,S:Y144-	1-54,16255-16256,29837-29903		ChinaCDC_N_F:G28881A;G28882A;G28883C,ChinaCDC_N_R:C28977T	89488	0	29903	3000.000000	0.000000	good	123	10.000000	0.000000	good	0	24.000000	1.000000	4.166667	good	9.000000		0.000000	good	0		0	0.000000	good		0	0.000000	good
CV177_96_M1_nb11_fr/ARTIC/nanopolish MN908947.3	20I (Alpha, V1)	0.137174	good	30	19	0	18	6	400	0	4	C241T,T277A,C913T,C3037T,C3267T,C5388A,C5986T,T6954C,C14408T,C14676T,C15279T,T16176C,A17615G,G20489T,A23063T,C23271A,A23403G,C23604A,C23709T,T24506G,G24914C,C27804T,A28111G,G28280C,A28281T,T28282A,G28881A,G28882A,G28883C,C28977T	11288-11296,21765-21770,21992-21994,28271		N:D3L,N:R203K,N:G204R,N:S235F,ORF1a:T1001I,ORF1a:A1708D,ORF1a:I2230T,ORF1b:P314L,ORF1b:K1383R,ORF1b:C2341F,ORF8:Y73C,S:N501Y,S:A570D,S:D614G,S:P681H,S:T716I,S:S982A,S:D1118H	ORF1a:S3675-,ORF1a:G3676-,ORF1a:F3677-,S:H69-,S:V70-,S:Y144-	1-54,27826-28104,29837-29903		ChinaCDC_N_F:G28881A;G28882A;G28883C,ChinaCDC_N_R:C28977T	89504	0	29903	3000.000000	3.703704	good	400	10.000000	0.000000	good	0	24.000000	-1.000000	0.000000	good	7.000000		0.000000	good	0		0	0.000000	good		0	0.000000	good
CV177_96_M1_nb11_sa/ARTIC/nanopolish MN908947.3	20I (Alpha, V1)	76.400549	mediocre	29	19	0	17	6	2660	0	4	C241T,T277A,C913T,C3037T,C3267T,C5388A,C5986T,T6954C,C14676T,C15279T,T16176C,A17615G,G20489T,A23063T,C23271A,A23403G,C23604A,C23709T,T24506G,G24914C,C27804T,A28111G,G28280C,A28281T,T28282A,G28881A,G28882A,G28883C,C28977T	11288-11296,21765-21770,21992-21994,28271		N:D3L,N:R203K,N:G204R,N:S235F,ORF1a:T1001I,ORF1a:A1708D,ORF1a:I2230T,ORF1b:K1383R,ORF1b:C2341F,ORF8:Y73C,S:N501Y,S:A570D,S:D614G,S:P681H,S:T716I,S:S982A,S:D1118H	ORF1a:S3675-,ORF1a:G3676-,ORF1a:F3677-,S:H69-,S:V70-,S:Y144-	1-54,7672-7968,9246-9502,14272-14570,16255-16256,19484,20543-21104,24146-24416,25053-25623,27826-28104,29837-29903		ChinaCDC_N_F:G28881A;G28882A;G28883C,ChinaCDC_N_R:C28977T	89508	0	29903	3000.000000	87.407407	mediocre	2660	10.000000	0.000000	good	0	24.000000	-1.000000	0.000000	good	7.000000		0.000000	good	0		0	0.000000	good		0	0.000000	good
CV177_96_M1_nb11_ru/ARTIC/nanopolish MN908947.3	20I (Alpha, V1)	0.137174	good	30	19	0	18	6	400	0	4	C241T,T277A,C913T,C3037T,C3267T,C5388A,C5986T,T6954C,C14408T,C14676T,C15279T,T16176C,A17615G,G20489T,A23063T,C23271A,A23403G,C23604A,C23709T,T24506G,G24914C,C27804T,A28111G,G28280C,A28281T,T28282A,G28881A,G28882A,G28883C,C28977T	11288-11296,21765-21770,21992-21994,28271		N:D3L,N:R203K,N:G204R,N:S235F,ORF1a:T1001I,ORF1a:A1708D,ORF1a:I2230T,ORF1b:P314L,ORF1b:K1383R,ORF1b:C2341F,ORF8:Y73C,S:N501Y,S:A570D,S:D614G,S:P681H,S:T716I,S:S982A,S:D1118H	ORF1a:S3675-,ORF1a:G3676-,ORF1a:F3677-,S:H69-,S:V70-,S:Y144-	1-54,27826-28104,29837-29903		ChinaCDC_N_F:G28881A;G28882A;G28883C,ChinaCDC_N_R:C28977T	89504	0	29903	3000.000000	3.703704	good	400	10.000000	0.000000	good	0	24.000000	-1.000000	0.000000	good	7.000000		0.000000	good	0		0	0.000000	good		0	0.000000	good
CV177_96_M1_nb12_fr/ARTIC/nanopolish MN908947.3	20I (Alpha, V1)	2.112925	good	33	19	0	21	6	676	0	4	C241T,C913T,C3037T,C3267T,C3426T,C5388A,C5986T,T6954C,G11507A,C14408T,C14676T,C15279T,T16176C,C21998T,C22088T,A23063T,C23271A,A23403G,C23604A,C23709T,T24506G,G24914C,C27972T,G28048T,A28111G,G28280C,A28281T,T28282A,G28881A,G28882A,G28883C,C28977T,C29831T	11288-11296,21765-21770,21992-21994,28271		N:D3L,N:R203K,N:G204R,N:S235F,ORF1a:T1001I,ORF1a:P1054L,ORF1a:A1708D,ORF1a:I2230T,ORF1a:V3748I,ORF1b:P314L,ORF8:Q27*,ORF8:R52I,ORF8:Y73C,S:L176F,S:N501Y,S:A570D,S:D614G,S:P681H,S:T716I,S:S982A,S:D1118H	ORF1a:S3675-,ORF1a:G3676-,ORF1a:F3677-,S:H69-,S:V70-,S:H146-	1-54,6696,7672-7968,9246-9502,29837-29903		ChinaCDC_N_F:G28881A;G28882A;G28883C,ChinaCDC_N_R:C28977T	89492	0	29903	3000.000000	13.925926	good	676	10.000000	0.000000	good	0	24.000000	1.000000	4.166667	good	9.000000		0.000000	good	0		0	0.000000	good		0	0.000000	good
CV177_96_M1_nb12_ru/ARTIC/nanopolish MN908947.3	20I (Alpha, V1)	2.112925	good	33	19	0	21	6	676	0	4	C241T,C913T,C3037T,C3267T,C3426T,C5388A,C5986T,T6954C,G11507A,C14408T,C14676T,C15279T,T16176C,C21998T,C22088T,A23063T,C23271A,A23403G,C23604A,C23709T,T24506G,G24914C,C27972T,G28048T,A28111G,G28280C,A28281T,T28282A,G28881A,G28882A,G28883C,C28977T,C29831T	11288-11296,21765-21770,21992-21994,28271		N:D3L,N:R203K,N:G204R,N:S235F,ORF1a:T1001I,ORF1a:P1054L,ORF1a:A1708D,ORF1a:I2230T,ORF1a:V3748I,ORF1b:P314L,ORF8:Q27*,ORF8:R52I,ORF8:Y73C,S:L176F,S:N501Y,S:A570D,S:D614G,S:P681H,S:T716I,S:S982A,S:D1118H	ORF1a:S3675-,ORF1a:G3676-,ORF1a:F3677-,S:H69-,S:V70-,S:H146-	1-54,6696,7672-7968,9246-9502,29837-29903		ChinaCDC_N_F:G28881A;G28882A;G28883C,ChinaCDC_N_R:C28977T	89492	0	29903	3000.000000	13.925926	good	676	10.000000	0.000000	good	0	24.000000	1.000000	4.166667	good	9.000000		0.000000	good	0		0	0.000000	good		0	0.000000	good
CV177_96_M1_nb12_sa/ARTIC/nanopolish MN908947.3	20I (Alpha, V1)	53.398203	mediocre	31	19	0	21	6	2273	0	4	C913T,C3037T,C3267T,C3426T,C5388A,C5986T,T6954C,G11507A,C14408T,C14676T,C15279T,T16176C,C21998T,C22088T,A23063T,C23271A,A23403G,C23604A,C23709T,T24506G,G24914C,C27972T,G28048T,A28111G,G28280C,A28281T,T28282A,G28881A,G28882A,G28883C,C28977T	11288-11296,21765-21770,21992-21994,28271		N:D3L,N:R203K,N:G204R,N:S235F,ORF1a:T1001I,ORF1a:P1054L,ORF1a:A1708D,ORF1a:I2230T,ORF1a:V3748I,ORF1b:P314L,ORF8:Q27*,ORF8:R52I,ORF8:Y73C,S:L176F,S:N501Y,S:A570D,S:D614G,S:P681H,S:T716I,S:S982A,S:D1118H	ORF1a:S3675-,ORF1a:G3676-,ORF1a:F3677-,S:H69-,S:V70-,S:H146-	1-342,3827-4077,7672-7968,9246-9502,10738-11022,13911-13946,19912-20200,25647-25924,29666-29903		ChinaCDC_N_F:G28881A;G28882A;G28883C,ChinaCDC_N_R:C28977T	89500	0	29903	3000.000000	73.074074	mediocre	2273	10.000000	0.000000	good	0	24.000000	0.000000	0.000000	good	8.000000		0.000000	good	0		0	0.000000	good		0	0.000000	good
CV177_96_M1_nb13_fr/ARTIC/nanopolish MN908947.3	20I (Alpha, V1)	1060.587778	bad	20	10	0	12	3	9093	0	1	C913T,C3037T,C3267T,C5388A,C5986T,T6954C,C14408T,C14676T,C15279T,T16176C,A16609G,A23063T,C23271A,A23403G,T24506G,A28111G,G28280C,A28281T,T28282A,C28312T	21765-21770,21992-21994,28271		N:D3L,ORF1a:T1001I,ORF1a:A1708D,ORF1a:I2230T,ORF1b:P314L,ORF1b:T1048A,ORF8:Y73C,ORF9b:P10L,S:N501Y,S:A570D,S:D614G,S:S982A	S:H69-,S:V70-,S:Y144-	1-342,1624-1897,3827-4966,6248-6745,7093-7332,7998-9502,10738-11584,11928-12133,12780-13029,13661-13946,16187-16444,17131-17406,19912-20200,20868-21104,23501-24100,24766-25003,25647-25924,26291-26542,27826-28104,28757-29007,29357-29903		USCDC_N1_P:C28312T	89578	0	29903	3000.000000	325.666667	bad	9093	10.000000	0.000000	good	0	24.000000	-3.000000	0.000000	good	5.000000		0.000000	good	0		0	0.000000	good		0	0.000000	good
CV177_96_M1_nb13_ru/ARTIC/nanopolish MN908947.3	20I (Alpha, V1)	1060.587778	bad	20	10	0	12	3	9093	0	1	C913T,C3037T,C3267T,C5388A,C5986T,T6954C,C14408T,C14676T,C15279T,T16176C,A16609G,A23063T,C23271A,A23403G,T24506G,A28111G,G28280C,A28281T,T28282A,C28312T	21765-21770,21992-21994,28271		N:D3L,ORF1a:T1001I,ORF1a:A1708D,ORF1a:I2230T,ORF1b:P314L,ORF1b:T1048A,ORF8:Y73C,ORF9b:P10L,S:N501Y,S:A570D,S:D614G,S:S982A	S:H69-,S:V70-,S:Y144-	1-342,1624-1897,3827-4966,6248-6745,7093-7332,7998-9502,10738-11584,11928-12133,12780-13029,13661-13946,16187-16444,17131-17406,19912-20200,20868-21104,23501-24100,24766-25003,25647-25924,26291-26542,27826-28104,28757-29007,29357-29903		USCDC_N1_P:C28312T	89578	0	29903	3000.000000	325.666667	bad	9093	10.000000	0.000000	good	0	24.000000	-3.000000	0.000000	good	5.000000		0.000000	good	0		0	0.000000	good		0	0.000000	good
CV177_96_M1_nb14_ru/ARTIC/nanopolish MN908947.3	20I (Alpha, V1)	0.000000	good	32	19	0	20	6	121	0	4	C241T,C913T,C3037T,C3267T,G4255A,C5388A,C5986T,T6954C,C8841T,G11507A,C14408T,C14676T,C15279T,T16176C,C17502T,A23063T,C23271A,A23403G,C23604A,C23709T,T24506G,G24914C,C27972T,G28048T,A28111G,G28280C,A28281T,T28282A,G28881A,G28882A,G28883C,C28977T	11288-11296,21765-21770,21992-21994,28271		N:D3L,N:R203K,N:G204R,N:S235F,ORF1a:T1001I,ORF1a:A1708D,ORF1a:I2230T,ORF1a:T2859I,ORF1a:V3748I,ORF1b:P314L,ORF8:Q27*,ORF8:R52I,ORF8:Y73C,S:N501Y,S:A570D,S:D614G,S:P681H,S:T716I,S:S982A,S:D1118H	ORF1a:S3675-,ORF1a:G3676-,ORF1a:F3677-,S:H69-,S:V70-,S:Y144-	1-54,29837-29903		ChinaCDC_N_F:G28881A;G28882A;G28883C,ChinaCDC_N_R:C28977T	89496	0	29903	3000.000000	0.000000	good	121	10.000000	0.000000	good	0	24.000000	-2.000000	0.000000	good	6.000000		0.000000	good	0		0	0.000000	good		0	0.000000	good
CV177_96_M1_nb14_sa/ARTIC/nanopolish MN908947.3	20I (Alpha, V1)	9.817778	good	31	19	0	19	6	1146	0	4	C241T,C913T,C3037T,C3267T,G4255A,C5388A,C5986T,T6954C,C8841T,G11507A,C14676T,C15279T,T16176C,C17502T,A23063T,C23271A,A23403G,C23604A,C23709T,T24506G,G24914C,C27972T,G28048T,A28111G,G28280C,A28281T,T28282A,G28881A,G28882A,G28883C,C28977T	11288-11296,21765-21770,21992-21994,28271		N:D3L,N:R203K,N:G204R,N:S235F,ORF1a:T1001I,ORF1a:A1708D,ORF1a:I2230T,ORF1a:T2859I,ORF1a:V3748I,ORF8:Q27*,ORF8:R52I,ORF8:Y73C,S:N501Y,S:A570D,S:D614G,S:P681H,S:T716I,S:S982A,S:D1118H	ORF1a:S3675-,ORF1a:G3676-,ORF1a:F3677-,S:H69-,S:V70-,S:Y144-	1-54,7672-7968,9246-9502,14272-14570,19484,29666-29903		ChinaCDC_N_F:G28881A;G28882A;G28883C,ChinaCDC_N_R:C28977T	89500	0	29903	3000.000000	31.333333	mediocre	1146	10.000000	0.000000	good	0	24.000000	-2.000000	0.000000	good	6.000000		0.000000	good	0		0	0.000000	good		0	0.000000	good
CV177_96_M1_nb14_fr/ARTIC/nanopolish MN908947.3	20I (Alpha, V1)	0.000000	good	32	19	0	20	6	121	0	4	C241T,C913T,C3037T,C3267T,G4255A,C5388A,C5986T,T6954C,C8841T,G11507A,C14408T,C14676T,C15279T,T16176C,C17502T,A23063T,C23271A,A23403G,C23604A,C23709T,T24506G,G24914C,C27972T,G28048T,A28111G,G28280C,A28281T,T28282A,G28881A,G28882A,G28883C,C28977T	11288-11296,21765-21770,21992-21994,28271		N:D3L,N:R203K,N:G204R,N:S235F,ORF1a:T1001I,ORF1a:A1708D,ORF1a:I2230T,ORF1a:T2859I,ORF1a:V3748I,ORF1b:P314L,ORF8:Q27*,ORF8:R52I,ORF8:Y73C,S:N501Y,S:A570D,S:D614G,S:P681H,S:T716I,S:S982A,S:D1118H	ORF1a:S3675-,ORF1a:G3676-,ORF1a:F3677-,S:H69-,S:V70-,S:Y144-	1-54,29837-29903		ChinaCDC_N_F:G28881A;G28882A;G28883C,ChinaCDC_N_R:C28977T	89496	0	29903	3000.000000	0.000000	good	121	10.000000	0.000000	good	0	24.000000	-2.000000	0.000000	good	6.000000		0.000000	good	0		0	0.000000	good		0	0.000000	good
CV177_96_M1_nb15_fr/ARTIC/nanopolish MN908947.3	20I (Alpha, V1)	1.699643	good	31	19	0	20	6	652	0	4	C241T,C913T,C3037T,C3177T,C3267T,C5388A,C5986T,T6954C,C14408T,C14676T,C15279T,T16176C,C21575T,A23063T,C23271A,A23403G,C23604A,C23709T,C24130T,T24506G,G24914C,C27972T,G28048T,A28111G,G28280C,A28281T,T28282A,G28881A,G28882A,G28883C,C28977T	11288-11296,21765-21770,21992-21994,28271		N:D3L,N:R203K,N:G204R,N:S235F,ORF1a:P971L,ORF1a:T1001I,ORF1a:A1708D,ORF1a:I2230T,ORF1b:P314L,ORF8:Q27*,ORF8:R52I,ORF8:Y73C,S:L5F,S:N501Y,S:A570D,S:D614G,S:P681H,S:T716I,S:S982A,S:D1118H	ORF1a:S3675-,ORF1a:G3676-,ORF1a:F3677-,S:H69-,S:V70-,S:Y144-	1-54,9246-9502,13844-13946,29666-29903		ChinaCDC_N_F:G28881A;G28882A;G28883C,ChinaCDC_N_R:C28977T	89500	0	29903	3000.000000	13.037037	good	652	10.000000	0.000000	good	0	24.000000	-2.000000	0.000000	good	6.000000		0.000000	good	0		0	0.000000	good		0	0.000000	good
CV177_96_M1_nb15_sa/ARTIC/nanopolish MN908947.3	20I (Alpha, V1)	80.800123	mediocre	31	19	0	20	6	2727	0	4	C241T,C913T,C3037T,C3177T,C3267T,C5388A,C5986T,T6954C,C14408T,C14676T,C15279T,T16176C,C21575T,A23063T,C23271A,A23403G,C23604A,C23709T,C24130T,T24506G,G24914C,C27972T,G28048T,A28111G,G28280C,A28281T,T28282A,G28881A,G28882A,G28883C,C28977T	11288-11296,21765-21770,21992-21994,28271		N:D3L,N:R203K,N:G204R,N:S235F,ORF1a:P971L,ORF1a:T1001I,ORF1a:A1708D,ORF1a:I2230T,ORF1b:P314L,ORF8:Q27*,ORF8:R52I,ORF8:Y73C,S:L5F,S:N501Y,S:A570D,S:D614G,S:P681H,S:T716I,S:S982A,S:D1118H	ORF1a:S3675-,ORF1a:G3676-,ORF1a:F3677-,S:H69-,S:V70-,S:Y144-	1-54,3827-4077,7672-7968,9246-9502,10738-11022,11373-11584,13661-13946,16255-16256,19912-20200,23823-24100,25647-25924,29666-29903		ChinaCDC_N_F:G28881A;G28882A;G28883C,ChinaCDC_N_R:C28977T	89500	0	29903	3000.000000	89.888889	mediocre	2727	10.000000	0.000000	good	0	24.000000	-2.000000	0.000000	good	6.000000		0.000000	good	0		0	0.000000	good		0	0.000000	good
CV177_96_M1_nb15_ru/ARTIC/nanopolish MN908947.3	20I (Alpha, V1)	1.699643	good	31	19	0	20	6	652	0	4	C241T,C913T,C3037T,C3177T,C3267T,C5388A,C5986T,T6954C,C14408T,C14676T,C15279T,T16176C,C21575T,A23063T,C23271A,A23403G,C23604A,C23709T,C24130T,T24506G,G24914C,C27972T,G28048T,A28111G,G28280C,A28281T,T28282A,G28881A,G28882A,G28883C,C28977T	11288-11296,21765-21770,21992-21994,28271		N:D3L,N:R203K,N:G204R,N:S235F,ORF1a:P971L,ORF1a:T1001I,ORF1a:A1708D,ORF1a:I2230T,ORF1b:P314L,ORF8:Q27*,ORF8:R52I,ORF8:Y73C,S:L5F,S:N501Y,S:A570D,S:D614G,S:P681H,S:T716I,S:S982A,S:D1118H	ORF1a:S3675-,ORF1a:G3676-,ORF1a:F3677-,S:H69-,S:V70-,S:Y144-	1-54,9246-9502,13844-13946,29666-29903		ChinaCDC_N_F:G28881A;G28882A;G28883C,ChinaCDC_N_R:C28977T	89500	0	29903	3000.000000	13.037037	good	652	10.000000	0.000000	good	0	24.000000	-2.000000	0.000000	good	6.000000		0.000000	good	0		0	0.000000	good		0	0.000000	good
CV177_96_M1_nb16_fr/ARTIC/nanopolish MN908947.3	20I (Alpha, V1)	0.204170	good	29	19	0	19	6	422	0	4	C241T,C913T,C2453T,C3037T,C3267T,C5388A,C5986T,T6954C,C14408T,C14676T,C15279T,T16176C,A23063T,C23271A,A23403G,C23604A,C23709T,T24506G,G24914C,C27972T,G28048T,A28111G,G28280C,A28281T,T28282A,G28881A,G28882A,G28883C,C28977T	11288-11296,21765-21770,21992-21994,28271		N:D3L,N:R203K,N:G204R,N:S235F,ORF1a:L730F,ORF1a:T1001I,ORF1a:A1708D,ORF1a:I2230T,ORF1b:P314L,ORF8:Q27*,ORF8:R52I,ORF8:Y73C,S:N501Y,S:A570D,S:D614G,S:P681H,S:T716I,S:S982A,S:D1118H	ORF1a:S3675-,ORF1a:G3676-,ORF1a:F3677-,S:H69-,S:V70-,S:Y144-	1-54,9026-9027,16255-16256,27512-27808,29837-29903		ChinaCDC_N_F:G28881A;G28882A;G28883C,ChinaCDC_N_R:C28977T	89508	0	29903	3000.000000	4.518519	good	422	10.000000	0.000000	good	0	24.000000	-4.000000	0.000000	good	4.000000		0.000000	good	0		0	0.000000	good		0	0.000000	good
CV177_96_M1_nb16_sa/ARTIC/nanopolish MN908947.3	20I (Alpha, V1)	43.364664	mediocre	28	19	0	18	6	2078	0	4	C241T,C913T,C2453T,C3037T,C3267T,C5388A,C5986T,T6954C,C14676T,C15279T,T16176C,A23063T,C23271A,A23403G,C23604A,C23709T,T24506G,G24914C,C27972T,G28048T,A28111G,G28280C,A28281T,T28282A,G28881A,G28882A,G28883C,C28977T	11288-11296,21765-21770,21992-21994,28271		N:D3L,N:R203K,N:G204R,N:S235F,ORF1a:L730F,ORF1a:T1001I,ORF1a:A1708D,ORF1a:I2230T,ORF8:Q27*,ORF8:R52I,ORF8:Y73C,S:N501Y,S:A570D,S:D614G,S:P681H,S:T716I,S:S982A,S:D1118H	ORF1a:S3675-,ORF1a:G3676-,ORF1a:F3677-,S:H69-,S:V70-,S:Y144-	1-54,3827-4077,7672-7968,9026-9027,9246-9502,12780-13029,13899-13946,14272-14570,25647-25731,27512-27808,29666-29903		ChinaCDC_N_F:G28881A;G28882A;G28883C,ChinaCDC_N_R:C28977T	89512	0	29903	3000.000000	65.851852	mediocre	2078	10.000000	0.000000	good	0	24.000000	-4.000000	0.000000	good	4.000000		0.000000	good	0		0	0.000000	good		0	0.000000	good
CV177_96_M1_nb16_ru/ARTIC/nanopolish MN908947.3	20I (Alpha, V1)	0.204170	good	29	19	0	19	6	422	0	4	C241T,C913T,C2453T,C3037T,C3267T,C5388A,C5986T,T6954C,C14408T,C14676T,C15279T,T16176C,A23063T,C23271A,A23403G,C23604A,C23709T,T24506G,G24914C,C27972T,G28048T,A28111G,G28280C,A28281T,T28282A,G28881A,G28882A,G28883C,C28977T	11288-11296,21765-21770,21992-21994,28271		N:D3L,N:R203K,N:G204R,N:S235F,ORF1a:L730F,ORF1a:T1001I,ORF1a:A1708D,ORF1a:I2230T,ORF1b:P314L,ORF8:Q27*,ORF8:R52I,ORF8:Y73C,S:N501Y,S:A570D,S:D614G,S:P681H,S:T716I,S:S982A,S:D1118H	ORF1a:S3675-,ORF1a:G3676-,ORF1a:F3677-,S:H69-,S:V70-,S:Y144-	1-54,9026-9027,16255-16256,27512-27808,29837-29903		ChinaCDC_N_F:G28881A;G28882A;G28883C,ChinaCDC_N_R:C28977T	89508	0	29903	3000.000000	4.518519	good	422	10.000000	0.000000	good	0	24.000000	-4.000000	0.000000	good	4.000000		0.000000	good	0		0	0.000000	good		0	0.000000	good
CV177_96_M1_nb17_sa/ARTIC/nanopolish MN908947.3	20I (Alpha, V1)	82.877421	mediocre	29	19	0	19	6	2758	0	4	C913T,C2453T,C3037T,C3267T,C5388A,C5986T,T6954C,C14408T,C14676T,C15279T,T16176C,A20262G,A23063T,C23271A,A23403G,C23604A,C23709T,T24506G,G24914C,C27972T,G28048T,A28111G,G28280C,A28281T,T28282A,G28881A,G28882A,G28883C,C28977T	11288-11296,21765-21770,21992-21994,28271		N:D3L,N:R203K,N:G204R,N:S235F,ORF1a:L730F,ORF1a:T1001I,ORF1a:A1708D,ORF1a:I2230T,ORF1b:P314L,ORF8:Q27*,ORF8:R52I,ORF8:Y73C,S:N501Y,S:A570D,S:D614G,S:P681H,S:T716I,S:S982A,S:D1118H	ORF1a:S3675-,ORF1a:G3676-,ORF1a:F3677-,S:H69-,S:V70-,S:Y144-	1-342,3827-4077,7672-7968,9246-9502,10738-11022,12780-13029,13661-13946,21428-21682,27512-27808,29666-29903		ChinaCDC_N_F:G28881A;G28882A;G28883C,ChinaCDC_N_R:C28977T	89508	0	29903	3000.000000	91.037037	mediocre	2758	10.000000	0.000000	good	0	24.000000	-3.000000	0.000000	good	5.000000		0.000000	good	0		0	0.000000	good		0	0.000000	good
CV177_96_M1_nb17_ru/ARTIC/nanopolish MN908947.3	20I (Alpha, V1)	17.237874	good	30	19	0	19	6	1421	0	4	C241T,C913T,C2453T,C3037T,C3267T,C5388A,C5986T,T6954C,C14408T,C14676T,C15279T,T16176C,A20262G,A23063T,C23271A,A23403G,C23604A,C23709T,T24506G,G24914C,C27972T,G28048T,A28111G,G28280C,A28281T,T28282A,G28881A,G28882A,G28883C,C28977T	11288-11296,21765-21770,21992-21994,28271		N:D3L,N:R203K,N:G204R,N:S235F,ORF1a:L730F,ORF1a:T1001I,ORF1a:A1708D,ORF1a:I2230T,ORF1b:P314L,ORF8:Q27*,ORF8:R52I,ORF8:Y73C,S:N501Y,S:A570D,S:D614G,S:P681H,S:T716I,S:S982A,S:D1118H	ORF1a:S3675-,ORF1a:G3676-,ORF1a:F3677-,S:H69-,S:V70-,S:Y144-	1-54,3827-4077,9026-9027,9246-9502,10738-11022,12436-12437,13912-13946,27512-27808,29666-29903		ChinaCDC_N_F:G28881A;G28882A;G28883C,ChinaCDC_N_R:C28977T	89504	0	29903	3000.000000	41.518519	mediocre	1421	10.000000	0.000000	good	0	24.000000	-3.000000	0.000000	good	5.000000		0.000000	good	0		0	0.000000	good		0	0.000000	good
CV177_96_M1_nb17_fr/ARTIC/nanopolish MN908947.3	20I (Alpha, V1)	17.237874	good	30	19	0	19	6	1421	0	4	C241T,C913T,C2453T,C3037T,C3267T,C5388A,C5986T,T6954C,C14408T,C14676T,C15279T,T16176C,A20262G,A23063T,C23271A,A23403G,C23604A,C23709T,T24506G,G24914C,C27972T,G28048T,A28111G,G28280C,A28281T,T28282A,G28881A,G28882A,G28883C,C28977T	11288-11296,21765-21770,21992-21994,28271		N:D3L,N:R203K,N:G204R,N:S235F,ORF1a:L730F,ORF1a:T1001I,ORF1a:A1708D,ORF1a:I2230T,ORF1b:P314L,ORF8:Q27*,ORF8:R52I,ORF8:Y73C,S:N501Y,S:A570D,S:D614G,S:P681H,S:T716I,S:S982A,S:D1118H	ORF1a:S3675-,ORF1a:G3676-,ORF1a:F3677-,S:H69-,S:V70-,S:Y144-	1-54,3827-4077,9026-9027,9246-9502,10738-11022,12436-12437,13912-13946,27512-27808,29666-29903		ChinaCDC_N_F:G28881A;G28882A;G28883C,ChinaCDC_N_R:C28977T	89504	0	29903	3000.000000	41.518519	mediocre	1421	10.000000	0.000000	good	0	24.000000	-3.000000	0.000000	good	5.000000		0.000000	good	0		0	0.000000	good		0	0.000000	good
CV177_96_M1_nb18_ru/ARTIC/nanopolish MN908947.3	20B	6630.784582	bad	1	9	0	0	3	22286	0	0	C913T	21765-21770,21992-21994			S:H69-,S:V70-,S:Y144-	1-664,1313-1897,2243-4322,5297-9502,9835-11584,11928-13029,13364-13946,14272-15503,15862-17406,17739-17993,18325-18618,18958-19232,19912-21386,22627-26542,26891-28416,28757-29007,29357-29903			89663	0	29903	3000.000000	814.296296	bad	22286	10.000000	0.000000	good	0	24.000000	-6.000000	0.000000	good	2.000000		0.000000	good	0		0	0.000000	good		0	0.000000	good
CV177_96_M1_nb18_fr/ARTIC/nanopolish MN908947.3	20B	6630.784582	bad	1	9	0	0	3	22286	0	0	C913T	21765-21770,21992-21994			S:H69-,S:V70-,S:Y144-	1-664,1313-1897,2243-4322,5297-9502,9835-11584,11928-13029,13364-13946,14272-15503,15862-17406,17739-17993,18325-18618,18958-19232,19912-21386,22627-26542,26891-28416,28757-29007,29357-29903			89663	0	29903	3000.000000	814.296296	bad	22286	10.000000	0.000000	good	0	24.000000	-6.000000	0.000000	good	2.000000		0.000000	good	0		0	0.000000	good		0	0.000000	good
CV177_96_M1_nb19_fr/ARTIC/nanopolish MN908947.3	20I (Alpha, V1)	0.000000	good	32	19	0	20	6	123	0	4	C241T,C913T,C3037T,C3267T,G4255A,C5388A,C5986T,T6954C,C8841T,G11507A,C14408T,C14676T,C15279T,T16176C,C17502T,A23063T,C23271A,A23403G,C23604A,C23709T,T24506G,G24914C,C27972T,G28048T,A28111G,G28280C,A28281T,T28282A,G28881A,G28882A,G28883C,C28977T	11288-11296,21765-21770,21992-21994,28271		N:D3L,N:R203K,N:G204R,N:S235F,ORF1a:T1001I,ORF1a:A1708D,ORF1a:I2230T,ORF1a:T2859I,ORF1a:V3748I,ORF1b:P314L,ORF8:Q27*,ORF8:R52I,ORF8:Y73C,S:N501Y,S:A570D,S:D614G,S:P681H,S:T716I,S:S982A,S:D1118H	ORF1a:S3675-,ORF1a:G3676-,ORF1a:F3677-,S:H69-,S:V70-,S:Y144-	1-54,16255-16256,29837-29903		ChinaCDC_N_F:G28881A;G28882A;G28883C,ChinaCDC_N_R:C28977T	89496	0	29903	3000.000000	0.000000	good	123	10.000000	0.000000	good	0	24.000000	-2.000000	0.000000	good	6.000000		0.000000	good	0		0	0.000000	good		0	0.000000	good
CV177_96_M1_nb19_sa/ARTIC/nanopolish MN908947.3	20I (Alpha, V1)	19.490590	good	32	19	0	20	6	1492	0	4	C241T,C913T,C3037T,C3267T,G4255A,C5388A,C5986T,T6954C,C8841T,G11507A,C14408T,C14676T,C15279T,T16176C,C17502T,A23063T,C23271A,A23403G,C23604A,C23709T,T24506G,G24914C,C27972T,G28048T,A28111G,G28280C,A28281T,T28282A,G28881A,G28882A,G28883C,C28977T	11288-11296,21765-21770,21992-21994,28271		N:D3L,N:R203K,N:G204R,N:S235F,ORF1a:T1001I,ORF1a:A1708D,ORF1a:I2230T,ORF1a:T2859I,ORF1a:V3748I,ORF1b:P314L,ORF8:Q27*,ORF8:R52I,ORF8:Y73C,S:N501Y,S:A570D,S:D614G,S:P681H,S:T716I,S:S982A,S:D1118H	ORF1a:S3675-,ORF1a:G3676-,ORF1a:F3677-,S:H69-,S:V70-,S:Y144-	1-54,6527-6745,7672-7968,9246-9502,14272-14354,16255-16256,20868-21104,25348-25623,29837-29903		ChinaCDC_N_F:G28881A;G28882A;G28883C,ChinaCDC_N_R:C28977T	89496	0	29903	3000.000000	44.148148	mediocre	1492	10.000000	0.000000	good	0	24.000000	-2.000000	0.000000	good	6.000000		0.000000	good	0		0	0.000000	good		0	0.000000	good
CV177_96_M1_nb19_ru/ARTIC/nanopolish MN908947.3	20I (Alpha, V1)	0.000000	good	32	19	0	20	6	123	0	4	C241T,C913T,C3037T,C3267T,G4255A,C5388A,C5986T,T6954C,C8841T,G11507A,C14408T,C14676T,C15279T,T16176C,C17502T,A23063T,C23271A,A23403G,C23604A,C23709T,T24506G,G24914C,C27972T,G28048T,A28111G,G28280C,A28281T,T28282A,G28881A,G28882A,G28883C,C28977T	11288-11296,21765-21770,21992-21994,28271		N:D3L,N:R203K,N:G204R,N:S235F,ORF1a:T1001I,ORF1a:A1708D,ORF1a:I2230T,ORF1a:T2859I,ORF1a:V3748I,ORF1b:P314L,ORF8:Q27*,ORF8:R52I,ORF8:Y73C,S:N501Y,S:A570D,S:D614G,S:P681H,S:T716I,S:S982A,S:D1118H	ORF1a:S3675-,ORF1a:G3676-,ORF1a:F3677-,S:H69-,S:V70-,S:Y144-	1-54,16255-16256,29837-29903		ChinaCDC_N_F:G28881A;G28882A;G28883C,ChinaCDC_N_R:C28977T	89496	0	29903	3000.000000	0.000000	good	123	10.000000	0.000000	good	0	24.000000	-2.000000	0.000000	good	6.000000		0.000000	good	0		0	0.000000	good		0	0.000000	good
CV177_96_M1_nb20_ru/ARTIC/nanopolish MN908947.3	20I (Alpha, V1)	0.000000	good	32	19	0	20	6	123	0	4	C241T,C913T,C3037T,C3267T,G4255A,C5388A,C5986T,T6954C,C8841T,G11507A,C14408T,C14676T,C15279T,T16176C,C17502T,A23063T,C23271A,A23403G,C23604A,C23709T,T24506G,G24914C,C27972T,G28048T,A28111G,G28280C,A28281T,T28282A,G28881A,G28882A,G28883C,C28977T	11288-11296,21765-21770,21992-21994,28271		N:D3L,N:R203K,N:G204R,N:S235F,ORF1a:T1001I,ORF1a:A1708D,ORF1a:I2230T,ORF1a:T2859I,ORF1a:V3748I,ORF1b:P314L,ORF8:Q27*,ORF8:R52I,ORF8:Y73C,S:N501Y,S:A570D,S:D614G,S:P681H,S:T716I,S:S982A,S:D1118H	ORF1a:S3675-,ORF1a:G3676-,ORF1a:F3677-,S:H69-,S:V70-,S:Y144-	1-54,9026-9027,29837-29903		ChinaCDC_N_F:G28881A;G28882A;G28883C,ChinaCDC_N_R:C28977T	89496	0	29903	3000.000000	0.000000	good	123	10.000000	0.000000	good	0	24.000000	-2.000000	0.000000	good	6.000000		0.000000	good	0		0	0.000000	good		0	0.000000	good
CV177_96_M1_nb20_fr/ARTIC/nanopolish MN908947.3	20I (Alpha, V1)	0.000000	good	32	19	0	20	6	123	0	4	C241T,C913T,C3037T,C3267T,G4255A,C5388A,C5986T,T6954C,C8841T,G11507A,C14408T,C14676T,C15279T,T16176C,C17502T,A23063T,C23271A,A23403G,C23604A,C23709T,T24506G,G24914C,C27972T,G28048T,A28111G,G28280C,A28281T,T28282A,G28881A,G28882A,G28883C,C28977T	11288-11296,21765-21770,21992-21994,28271		N:D3L,N:R203K,N:G204R,N:S235F,ORF1a:T1001I,ORF1a:A1708D,ORF1a:I2230T,ORF1a:T2859I,ORF1a:V3748I,ORF1b:P314L,ORF8:Q27*,ORF8:R52I,ORF8:Y73C,S:N501Y,S:A570D,S:D614G,S:P681H,S:T716I,S:S982A,S:D1118H	ORF1a:S3675-,ORF1a:G3676-,ORF1a:F3677-,S:H69-,S:V70-,S:Y144-	1-54,9026-9027,29837-29903		ChinaCDC_N_F:G28881A;G28882A;G28883C,ChinaCDC_N_R:C28977T	89496	0	29903	3000.000000	0.000000	good	123	10.000000	0.000000	good	0	24.000000	-2.000000	0.000000	good	6.000000		0.000000	good	0		0	0.000000	good		0	0.000000	good
CV177_96_M1_nb20_sa/ARTIC/nanopolish MN908947.3	20I (Alpha, V1)	13.417298	good	30	19	0	19	6	1289	0	4	C241T,C3037T,C3267T,G4255A,C5388A,C5986T,T6954C,C8841T,G11507A,C14676T,C15279T,T16176C,C17502T,A23063T,C23271A,A23403G,C23604A,C23709T,T24506G,G24914C,C27972T,G28048T,A28111G,G28280C,A28281T,T28282A,G28881A,G28882A,G28883C,C28977T	11288-11296,21765-21770,21992-21994,28271		N:D3L,N:R203K,N:G204R,N:S235F,ORF1a:T1001I,ORF1a:A1708D,ORF1a:I2230T,ORF1a:T2859I,ORF1a:V3748I,ORF8:Q27*,ORF8:R52I,ORF8:Y73C,S:N501Y,S:A570D,S:D614G,S:P681H,S:T716I,S:S982A,S:D1118H	ORF1a:S3675-,ORF1a:G3676-,ORF1a:F3677-,S:H69-,S:V70-,S:Y144-	1-54,913,7672-7968,14272-14570,25053-25623,29837-29903		ChinaCDC_N_F:G28881A;G28882A;G28883C,ChinaCDC_N_R:C28977T	89504	0	29903	3000.000000	36.629630	mediocre	1289	10.000000	0.000000	good	0	24.000000	-2.000000	0.000000	good	6.000000		0.000000	good	0		0	0.000000	good		0	0.000000	good
CV177_96_M1_nb21_ru/ARTIC/nanopolish MN908947.3	20I (Alpha, V1)	6.139383	good	24	18	0	15	6	969	0	4	C241T,C913T,C3037T,C3267T,C5388A,C5986T,T6954C,C10036T,C14408T,C14676T,C15279T,T16176C,A17615G,A23063T,C23271A,A23403G,C23604A,C23709T,T24506G,G24914C,G28881A,G28882A,G28883C,C28977T	11288-11296,21765-21770,21992-21994		N:R203K,N:G204R,N:S235F,ORF1a:T1001I,ORF1a:A1708D,ORF1a:I2230T,ORF1b:P314L,ORF1b:K1383R,S:N501Y,S:A570D,S:D614G,S:P681H,S:T716I,S:S982A,S:D1118H	ORF1a:S3675-,ORF1a:G3676-,ORF1a:F3677-,S:H69-,S:V70-,S:Y144-	1-54,9246-9502,27826-28416,29837-29903		ChinaCDC_N_F:G28881A;G28882A;G28883C,ChinaCDC_N_R:C28977T	89537	0	29903	3000.000000	24.777778	good	969	10.000000	0.000000	good	0	24.000000	-4.000000	0.000000	good	4.000000		0.000000	good	0		0	0.000000	good		0	0.000000	good
CV177_96_M1_nb21_fr/ARTIC/nanopolish MN908947.3	20I (Alpha, V1)	6.139383	good	24	18	0	15	6	969	0	4	C241T,C913T,C3037T,C3267T,C5388A,C5986T,T6954C,C10036T,C14408T,C14676T,C15279T,T16176C,A17615G,A23063T,C23271A,A23403G,C23604A,C23709T,T24506G,G24914C,G28881A,G28882A,G28883C,C28977T	11288-11296,21765-21770,21992-21994		N:R203K,N:G204R,N:S235F,ORF1a:T1001I,ORF1a:A1708D,ORF1a:I2230T,ORF1b:P314L,ORF1b:K1383R,S:N501Y,S:A570D,S:D614G,S:P681H,S:T716I,S:S982A,S:D1118H	ORF1a:S3675-,ORF1a:G3676-,ORF1a:F3677-,S:H69-,S:V70-,S:Y144-	1-54,9246-9502,27826-28416,29837-29903		ChinaCDC_N_F:G28881A;G28882A;G28883C,ChinaCDC_N_R:C28977T	89537	0	29903	3000.000000	24.777778	good	969	10.000000	0.000000	good	0	24.000000	-4.000000	0.000000	good	4.000000		0.000000	good	0		0	0.000000	good		0	0.000000	good
CV177_96_M1_nb21_sa/ARTIC/nanopolish MN908947.3	20I (Alpha, V1)	90.179643	mediocre	23	18	0	15	6	2864	0	4	C913T,C3037T,C3267T,C5388A,C5986T,T6954C,C10036T,C14408T,C14676T,C15279T,T16176C,A17615G,A23063T,C23271A,A23403G,C23604A,C23709T,T24506G,G24914C,G28881A,G28882A,G28883C,C28977T	11288-11296,21765-21770,21992-21994		N:R203K,N:G204R,N:S235F,ORF1a:T1001I,ORF1a:A1708D,ORF1a:I2230T,ORF1b:P314L,ORF1b:K1383R,S:N501Y,S:A570D,S:D614G,S:P681H,S:T716I,S:S982A,S:D1118H	ORF1a:S3675-,ORF1a:G3676-,ORF1a:F3677-,S:H69-,S:V70-,S:Y144-	1-342,3827-4322,7672-7968,9246-9502,12780-13029,13661-13946,25647-25924,27826-28416,29837-29903		ChinaCDC_N_F:G28881A;G28882A;G28883C,ChinaCDC_N_R:C28977T	89541	0	29903	3000.000000	94.962963	mediocre	2864	10.000000	0.000000	good	0	24.000000	-4.000000	0.000000	good	4.000000		0.000000	good	0		0	0.000000	good		0	0.000000	good
CV177_96_M1_nb22_sa/ARTIC/nanopolish MN908947.3	20I (Alpha, V1)	30.709468	mediocre	35	19	0	22	6	1792	0	4	C913T,C3037T,C3267T,C5388A,C5986T,T6954C,C14408T,C14676T,C15279T,C15924T,T16176C,A17615G,G17721T,A19079G,C19854T,A23063T,C23271A,T23323C,A23403G,C23604A,C23709T,T24506G,G24914C,G25660T,C27972T,G28048T,T28078C,A28111G,G28280C,A28281T,T28282A,G28881A,G28882A,G28883C,C28977T	11288-11296,21765-21770,21992-21994,28271		N:D3L,N:R203K,N:G204R,N:S235F,ORF1a:T1001I,ORF1a:A1708D,ORF1a:I2230T,ORF1b:P314L,ORF1b:K1383R,ORF1b:E1871G,ORF3a:V90F,ORF8:Q27*,ORF8:R52I,ORF8:V62A,ORF8:Y73C,S:N501Y,S:A570D,S:D614G,S:P681H,S:T716I,S:S982A,S:D1118H	ORF1a:S3675-,ORF1a:G3676-,ORF1a:F3677-,S:H69-,S:V70-,S:Y144-	1-342,3827-4077,7672-7968,9246-9502,13936-13946,16255-16256,19912-20200,25348-25623,29837-29903		ChinaCDC_N_F:G28881A;G28882A;G28883C,ChinaCDC_N_R:C28977T	89484	0	29903	3000.000000	55.259259	mediocre	1792	10.000000	0.000000	good	0	24.000000	1.000000	4.166667	good	9.000000		0.000000	good	0		0	0.000000	good		0	0.000000	good
CV177_96_M1_nb22_fr/ARTIC/nanopolish MN908947.3	20I (Alpha, V1)	0.173611	good	36	19	0	22	6	123	0	4	C241T,C913T,C3037T,C3267T,C5388A,C5986T,T6954C,C14408T,C14676T,C15279T,C15924T,T16176C,A17615G,G17721T,A19079G,C19854T,A23063T,C23271A,T23323C,A23403G,C23604A,C23709T,T24506G,G24914C,G25660T,C27972T,G28048T,T28078C,A28111G,G28280C,A28281T,T28282A,G28881A,G28882A,G28883C,C28977T	11288-11296,21765-21770,21992-21994,28271		N:D3L,N:R203K,N:G204R,N:S235F,ORF1a:T1001I,ORF1a:A1708D,ORF1a:I2230T,ORF1b:P314L,ORF1b:K1383R,ORF1b:E1871G,ORF3a:V90F,ORF8:Q27*,ORF8:R52I,ORF8:V62A,ORF8:Y73C,S:N501Y,S:A570D,S:D614G,S:P681H,S:T716I,S:S982A,S:D1118H	ORF1a:S3675-,ORF1a:G3676-,ORF1a:F3677-,S:H69-,S:V70-,S:Y144-	1-54,16255-16256,29837-29903		ChinaCDC_N_F:G28881A;G28882A;G28883C,ChinaCDC_N_R:C28977T	89480	0	29903	3000.000000	0.000000	good	123	10.000000	0.000000	good	0	24.000000	1.000000	4.166667	good	9.000000		0.000000	good	0		0	0.000000	good		0	0.000000	good
CV177_96_M1_nb22_ru/ARTIC/nanopolish MN908947.3	20I (Alpha, V1)	0.173611	good	36	19	0	22	6	123	0	4	C241T,C913T,C3037T,C3267T,C5388A,C5986T,T6954C,C14408T,C14676T,C15279T,C15924T,T16176C,A17615G,G17721T,A19079G,C19854T,A23063T,C23271A,T23323C,A23403G,C23604A,C23709T,T24506G,G24914C,G25660T,C27972T,G28048T,T28078C,A28111G,G28280C,A28281T,T28282A,G28881A,G28882A,G28883C,C28977T	11288-11296,21765-21770,21992-21994,28271		N:D3L,N:R203K,N:G204R,N:S235F,ORF1a:T1001I,ORF1a:A1708D,ORF1a:I2230T,ORF1b:P314L,ORF1b:K1383R,ORF1b:E1871G,ORF3a:V90F,ORF8:Q27*,ORF8:R52I,ORF8:V62A,ORF8:Y73C,S:N501Y,S:A570D,S:D614G,S:P681H,S:T716I,S:S982A,S:D1118H	ORF1a:S3675-,ORF1a:G3676-,ORF1a:F3677-,S:H69-,S:V70-,S:Y144-	1-54,16255-16256,29837-29903		ChinaCDC_N_F:G28881A;G28882A;G28883C,ChinaCDC_N_R:C28977T	89480	0	29903	3000.000000	0.000000	good	123	10.000000	0.000000	good	0	24.000000	1.000000	4.166667	good	9.000000		0.000000	good	0		0	0.000000	good		0	0.000000	good
CV177_96_M1_nb23_ru/ARTIC/nanopolish MN908947.3	20I (Alpha, V1)	0.000000	good	32	19	0	22	6	121	0	4	C241T,C913T,C3037T,C3177T,C3267T,C5388A,C5986T,T6954C,C14408T,C14676T,C14821T,C15279T,T16176C,C22295T,A23063T,C23271A,A23403G,C23604A,C23709T,T24506G,G24914C,C27972T,G28048T,A28111G,G28280C,A28281T,T28282A,A28370T,G28881A,G28882A,G28883C,C28977T	11288-11296,21765-21770,21992-21994,28271		N:D3L,N:S33C,N:R203K,N:G204R,N:S235F,ORF1a:P971L,ORF1a:T1001I,ORF1a:A1708D,ORF1a:I2230T,ORF1b:P314L,ORF1b:P452S,ORF8:Q27*,ORF8:R52I,ORF8:Y73C,S:H245Y,S:N501Y,S:A570D,S:D614G,S:P681H,S:T716I,S:S982A,S:D1118H	ORF1a:S3675-,ORF1a:G3676-,ORF1a:F3677-,S:H69-,S:V70-,S:Y144-	1-54,29837-29903		ChinaCDC_N_F:G28881A;G28882A;G28883C,ChinaCDC_N_R:C28977T	89496	0	29903	3000.000000	0.000000	good	121	10.000000	0.000000	good	0	24.000000	-1.000000	0.000000	good	7.000000		0.000000	good	0		0	0.000000	good		0	0.000000	good
CV177_96_M1_nb23_fr/ARTIC/nanopolish MN908947.3	20I (Alpha, V1)	0.000000	good	32	19	0	22	6	121	0	4	C241T,C913T,C3037T,C3177T,C3267T,C5388A,C5986T,T6954C,C14408T,C14676T,C14821T,C15279T,T16176C,C22295T,A23063T,C23271A,A23403G,C23604A,C23709T,T24506G,G24914C,C27972T,G28048T,A28111G,G28280C,A28281T,T28282A,A28370T,G28881A,G28882A,G28883C,C28977T	11288-11296,21765-21770,21992-21994,28271		N:D3L,N:S33C,N:R203K,N:G204R,N:S235F,ORF1a:P971L,ORF1a:T1001I,ORF1a:A1708D,ORF1a:I2230T,ORF1b:P314L,ORF1b:P452S,ORF8:Q27*,ORF8:R52I,ORF8:Y73C,S:H245Y,S:N501Y,S:A570D,S:D614G,S:P681H,S:T716I,S:S982A,S:D1118H	ORF1a:S3675-,ORF1a:G3676-,ORF1a:F3677-,S:H69-,S:V70-,S:Y144-	1-54,29837-29903		ChinaCDC_N_F:G28881A;G28882A;G28883C,ChinaCDC_N_R:C28977T	89496	0	29903	3000.000000	0.000000	good	121	10.000000	0.000000	good	0	24.000000	-1.000000	0.000000	good	7.000000		0.000000	good	0		0	0.000000	good		0	0.000000	good
CV177_96_M1_nb23_sa/ARTIC/nanopolish MN908947.3	20I (Alpha, V1)	17.053841	good	30	19	0	20	6	1415	0	4	C241T,C913T,C3037T,C3177T,C3267T,C5388A,C5986T,T6954C,C14408T,C14676T,C14821T,C15279T,T16176C,C22295T,A23063T,C23271A,A23403G,C23604A,C23709T,T24506G,G24914C,A28111G,G28280C,A28281T,T28282A,A28370T,G28881A,G28882A,G28883C,C28977T	11288-11296,21765-21770,21992-21994,28271		N:D3L,N:S33C,N:R203K,N:G204R,N:S235F,ORF1a:P971L,ORF1a:T1001I,ORF1a:A1708D,ORF1a:I2230T,ORF1b:P314L,ORF1b:P452S,ORF8:Y73C,S:H245Y,S:N501Y,S:A570D,S:D614G,S:P681H,S:T716I,S:S982A,S:D1118H	ORF1a:S3675-,ORF1a:G3676-,ORF1a:F3677-,S:H69-,S:V70-,S:Y144-	1-54,2526-2527,7672-7968,9246-9502,12780-13029,20868-21104,25053-25301,27972,28048,29837-29903		ChinaCDC_N_F:G28881A;G28882A;G28883C,ChinaCDC_N_R:C28977T	89504	0	29903	3000.000000	41.296296	mediocre	1415	10.000000	0.000000	good	0	24.000000	-1.000000	0.000000	good	7.000000		0.000000	good	0		0	0.000000	good		0	0.000000	good
CV177_96_M1_nb24_fr/ARTIC/nanopolish MN908947.3	20I (Alpha, V1)	0.000000	good	34	19	0	23	6	122	0	4	C241T,C913T,C3037T,C3267T,T4092C,C5388A,C5986T,T6954C,T8603C,C14408T,C14676T,C15279T,G15384A,T16176C,A17615G,C19610T,A23063T,C23271A,A23403G,C23604A,C23709T,T24506G,G24914C,G25437T,C27972T,G28048T,A28111G,G28280C,A28281T,T28282A,G28881A,G28882A,G28883C,C28977T	11288-11296,21765-21770,21992-21994,28271		N:D3L,N:R203K,N:G204R,N:S235F,ORF1a:T1001I,ORF1a:I1276T,ORF1a:A1708D,ORF1a:I2230T,ORF1a:F2780L,ORF1b:P314L,ORF1b:K1383R,ORF1b:T2048I,ORF3a:L15F,ORF8:Q27*,ORF8:R52I,ORF8:Y73C,S:N501Y,S:A570D,S:D614G,S:P681H,S:T716I,S:S982A,S:D1118H	ORF1a:S3675-,ORF1a:G3676-,ORF1a:F3677-,S:H69-,S:V70-,S:Y144-	1-54,19484,29837-29903		ChinaCDC_N_F:G28881A;G28882A;G28883C,ChinaCDC_N_R:C28977T	89488	0	29903	3000.000000	0.000000	good	122	10.000000	0.000000	good	0	24.000000	-2.000000	0.000000	good	6.000000		0.000000	good	0		0	0.000000	good		0	0.000000	good
CV177_96_M1_nb24_sa/ARTIC/nanopolish MN908947.3	20I (Alpha, V1)	27.155679	good	34	19	0	23	6	1707	0	4	C241T,C913T,C3037T,C3267T,T4092C,C5388A,C5986T,T6954C,T8603C,C14408T,C14676T,C15279T,G15384A,T16176C,A17615G,C19610T,A23063T,C23271A,A23403G,C23604A,C23709T,T24506G,G24914C,G25437T,C27972T,G28048T,A28111G,G28280C,A28281T,T28282A,G28881A,G28882A,G28883C,C28977T	11288-11296,21765-21770,21992-21994,28271		N:D3L,N:R203K,N:G204R,N:S235F,ORF1a:T1001I,ORF1a:I1276T,ORF1a:A1708D,ORF1a:I2230T,ORF1a:F2780L,ORF1b:P314L,ORF1b:K1383R,ORF1b:T2048I,ORF3a:L15F,ORF8:Q27*,ORF8:R52I,ORF8:Y73C,S:N501Y,S:A570D,S:D614G,S:P681H,S:T716I,S:S982A,S:D1118H	ORF1a:S3675-,ORF1a:G3676-,ORF1a:F3677-,S:H69-,S:V70-,S:Y144-	1-54,3827-4077,7672-7968,9246-9502,19276-19570,20868-21104,25053-25301,29837-29903		ChinaCDC_N_F:G28881A;G28882A;G28883C,ChinaCDC_N_R:C28977T	89488	0	29903	3000.000000	52.111111	mediocre	1707	10.000000	0.000000	good	0	24.000000	-2.000000	0.000000	good	6.000000		0.000000	good	0		0	0.000000	good		0	0.000000	good
CV177_96_M1_nb24_ru/ARTIC/nanopolish MN908947.3	20I (Alpha, V1)	0.000000	good	34	19	0	23	6	122	0	4	C241T,C913T,C3037T,C3267T,T4092C,C5388A,C5986T,T6954C,T8603C,C14408T,C14676T,C15279T,G15384A,T16176C,A17615G,C19610T,A23063T,C23271A,A23403G,C23604A,C23709T,T24506G,G24914C,G25437T,C27972T,G28048T,A28111G,G28280C,A28281T,T28282A,G28881A,G28882A,G28883C,C28977T	11288-11296,21765-21770,21992-21994,28271		N:D3L,N:R203K,N:G204R,N:S235F,ORF1a:T1001I,ORF1a:I1276T,ORF1a:A1708D,ORF1a:I2230T,ORF1a:F2780L,ORF1b:P314L,ORF1b:K1383R,ORF1b:T2048I,ORF3a:L15F,ORF8:Q27*,ORF8:R52I,ORF8:Y73C,S:N501Y,S:A570D,S:D614G,S:P681H,S:T716I,S:S982A,S:D1118H	ORF1a:S3675-,ORF1a:G3676-,ORF1a:F3677-,S:H69-,S:V70-,S:Y144-	1-54,19484,29837-29903		ChinaCDC_N_F:G28881A;G28882A;G28883C,ChinaCDC_N_R:C28977T	89488	0	29903	3000.000000	0.000000	good	122	10.000000	0.000000	good	0	24.000000	-2.000000	0.000000	good	6.000000		0.000000	good	0		0	0.000000	good		0	0.000000	good
CV177_96_M1_nb25_ru/ARTIC/nanopolish MN908947.3	20I (Alpha, V1)	0.694444	good	35	19	0	23	6	124	0	4	C241T,A272G,C913T,T1482G,C2453T,C2509T,T2987A,C3037T,C3267T,C5388A,C5986T,T6954C,C10969T,C14408T,C14676T,C15279T,T16176C,G20578T,A23063T,C23271A,A23403G,C23604A,C23709T,T24506G,G24914C,C27972T,G28048T,A28111G,G28280C,A28281T,T28282A,G28881A,G28882A,G28883C,C28977T	11288-11296,21765-21770,21992-21994,28271		N:D3L,N:R203K,N:G204R,N:S235F,ORF1a:S3G,ORF1a:F406C,ORF1a:L730F,ORF1a:F908I,ORF1a:T1001I,ORF1a:A1708D,ORF1a:I2230T,ORF1b:P314L,ORF1b:V2371L,ORF8:Q27*,ORF8:R52I,ORF8:Y73C,S:N501Y,S:A570D,S:D614G,S:P681H,S:T716I,S:S982A,S:D1118H	ORF1a:S3675-,ORF1a:G3676-,ORF1a:F3677-,S:H69-,S:V70-,S:Y144-	1-54,11750,16255-16256,29837-29903		ChinaCDC_N_F:G28881A;G28882A;G28883C,ChinaCDC_N_R:C28977T	89484	0	29903	3000.000000	0.000000	good	124	10.000000	0.000000	good	0	24.000000	2.000000	8.333333	good	10.000000		0.000000	good	0		0	0.000000	good		0	0.000000	good
CV177_96_M1_nb25_sa/ARTIC/nanopolish MN908947.3	20I (Alpha, V1)	13.786588	good	36	19	0	24	6	1244	0	4	C241T,A272G,C913T,T1482G,C2453T,C2509T,T2987A,C3037T,C3267T,C5388A,C5986T,T6954C,C10969T,C11750T,C14408T,C14676T,C15279T,T16176C,G20578T,A23063T,C23271A,A23403G,C23604A,C23709T,T24506G,G24914C,C27972T,G28048T,A28111G,G28280C,A28281T,T28282A,G28881A,G28882A,G28883C,C28977T	11288-11296,21765-21770,21992-21994,28271		N:D3L,N:R203K,N:G204R,N:S235F,ORF1a:S3G,ORF1a:F406C,ORF1a:L730F,ORF1a:F908I,ORF1a:T1001I,ORF1a:A1708D,ORF1a:I2230T,ORF1a:L3829F,ORF1b:P314L,ORF1b:V2371L,ORF8:Q27*,ORF8:R52I,ORF8:Y73C,S:N501Y,S:A570D,S:D614G,S:P681H,S:T716I,S:S982A,S:D1118H	ORF1a:S3675-,ORF1a:G3676-,ORF1a:F3677-,S:H69-,S:V70-,S:Y144-	1-54,2569-2850,4027-4077,7672-7968,9246-9502,13882-13946,29666-29903		ChinaCDC_N_F:G28881A;G28882A;G28883C,ChinaCDC_N_R:C28977T	89480	0	29903	3000.000000	34.962963	mediocre	1244	10.000000	0.000000	good	0	24.000000	3.000000	12.500000	good	11.000000		0.000000	good	0		0	0.000000	good		0	0.000000	good
CV177_96_M1_nb25_fr/ARTIC/nanopolish MN908947.3	20I (Alpha, V1)	0.694444	good	35	19	0	23	6	124	0	4	C241T,A272G,C913T,T1482G,C2453T,C2509T,T2987A,C3037T,C3267T,C5388A,C5986T,T6954C,C10969T,C14408T,C14676T,C15279T,T16176C,G20578T,A23063T,C23271A,A23403G,C23604A,C23709T,T24506G,G24914C,C27972T,G28048T,A28111G,G28280C,A28281T,T28282A,G28881A,G28882A,G28883C,C28977T	11288-11296,21765-21770,21992-21994,28271		N:D3L,N:R203K,N:G204R,N:S235F,ORF1a:S3G,ORF1a:F406C,ORF1a:L730F,ORF1a:F908I,ORF1a:T1001I,ORF1a:A1708D,ORF1a:I2230T,ORF1b:P314L,ORF1b:V2371L,ORF8:Q27*,ORF8:R52I,ORF8:Y73C,S:N501Y,S:A570D,S:D614G,S:P681H,S:T716I,S:S982A,S:D1118H	ORF1a:S3675-,ORF1a:G3676-,ORF1a:F3677-,S:H69-,S:V70-,S:Y144-	1-54,11750,16255-16256,29837-29903		ChinaCDC_N_F:G28881A;G28882A;G28883C,ChinaCDC_N_R:C28977T	89484	0	29903	3000.000000	0.000000	good	124	10.000000	0.000000	good	0	24.000000	2.000000	8.333333	good	10.000000		0.000000	good	0		0	0.000000	good		0	0.000000	good
CV177_96_M1_nb26_ru/ARTIC/nanopolish MN908947.3	20I (Alpha, V1)	0.197531	good	34	19	0	23	6	420	0	4	C241T,C913T,C3037T,C3267T,T4092C,C5388A,C5986T,T6954C,T8603C,C14408T,C14676T,C15279T,G15384A,T16176C,A17615G,C19610T,A23063T,C23271A,A23403G,C23604A,C23709T,T24506G,G24914C,G25437T,C27972T,G28048T,A28111G,G28280C,A28281T,T28282A,G28881A,G28882A,G28883C,C28977T	11288-11296,21765-21770,21992-21994,28271		N:D3L,N:R203K,N:G204R,N:S235F,ORF1a:T1001I,ORF1a:I1276T,ORF1a:A1708D,ORF1a:I2230T,ORF1a:F2780L,ORF1b:P314L,ORF1b:K1383R,ORF1b:T2048I,ORF3a:L15F,ORF8:Q27*,ORF8:R52I,ORF8:Y73C,S:N501Y,S:A570D,S:D614G,S:P681H,S:T716I,S:S982A,S:D1118H	ORF1a:S3675-,ORF1a:G3676-,ORF1a:F3677-,S:H69-,S:V70-,S:Y144-	1-54,9026-9027,16255-16256,19276-19570,29837-29903		ChinaCDC_N_F:G28881A;G28882A;G28883C,ChinaCDC_N_R:C28977T	89488	0	29903	3000.000000	4.444444	good	420	10.000000	0.000000	good	0	24.000000	-2.000000	0.000000	good	6.000000		0.000000	good	0		0	0.000000	good		0	0.000000	good
CV177_96_M1_nb26_fr/ARTIC/nanopolish MN908947.3	20I (Alpha, V1)	0.197531	good	34	19	0	23	6	420	0	4	C241T,C913T,C3037T,C3267T,T4092C,C5388A,C5986T,T6954C,T8603C,C14408T,C14676T,C15279T,G15384A,T16176C,A17615G,C19610T,A23063T,C23271A,A23403G,C23604A,C23709T,T24506G,G24914C,G25437T,C27972T,G28048T,A28111G,G28280C,A28281T,T28282A,G28881A,G28882A,G28883C,C28977T	11288-11296,21765-21770,21992-21994,28271		N:D3L,N:R203K,N:G204R,N:S235F,ORF1a:T1001I,ORF1a:I1276T,ORF1a:A1708D,ORF1a:I2230T,ORF1a:F2780L,ORF1b:P314L,ORF1b:K1383R,ORF1b:T2048I,ORF3a:L15F,ORF8:Q27*,ORF8:R52I,ORF8:Y73C,S:N501Y,S:A570D,S:D614G,S:P681H,S:T716I,S:S982A,S:D1118H	ORF1a:S3675-,ORF1a:G3676-,ORF1a:F3677-,S:H69-,S:V70-,S:Y144-	1-54,9026-9027,16255-16256,19276-19570,29837-29903		ChinaCDC_N_F:G28881A;G28882A;G28883C,ChinaCDC_N_R:C28977T	89488	0	29903	3000.000000	4.444444	good	420	10.000000	0.000000	good	0	24.000000	-2.000000	0.000000	good	6.000000		0.000000	good	0		0	0.000000	good		0	0.000000	good
CV177_96_M1_nb26_sa/ARTIC/nanopolish MN908947.3	20I (Alpha, V1)	85.665309	mediocre	31	19	0	20	6	2799	0	4	C241T,C913T,C3037T,C3267T,T4092C,C5388A,C5986T,T6954C,T8603C,C14676T,C15279T,G15384A,T16176C,A17615G,C19610T,A23063T,C23271A,A23403G,C23604A,C23709T,T24506G,G24914C,G25437T,A28111G,G28280C,A28281T,T28282A,G28881A,G28882A,G28883C,C28977T	11288-11296,21765-21770,21992-21994,28271		N:D3L,N:R203K,N:G204R,N:S235F,ORF1a:T1001I,ORF1a:I1276T,ORF1a:A1708D,ORF1a:I2230T,ORF1a:F2780L,ORF1b:K1383R,ORF1b:T2048I,ORF3a:L15F,ORF8:Y73C,S:N501Y,S:A570D,S:D614G,S:P681H,S:T716I,S:S982A,S:D1118H	ORF1a:S3675-,ORF1a:G3676-,ORF1a:F3677-,S:H69-,S:V70-,S:Y144-	1-54,3827-4077,7672-7968,9246-9502,13916-13946,14272-14570,19276-19570,24146-24416,25053-25301,25647-25924,27826-28104,29666-29903		ChinaCDC_N_F:G28881A;G28882A;G28883C,ChinaCDC_N_R:C28977T	89500	0	29903	3000.000000	92.555556	mediocre	2799	10.000000	0.000000	good	0	24.000000	-2.000000	0.000000	good	6.000000		0.000000	good	0		0	0.000000	good		0	0.000000	good
CV177_96_M1_nb27_ru/ARTIC/nanopolish MN908947.3	20I (Alpha, V1)	6.276341	good	36	19	0	23	6	967	0	4	C241T,C913T,T2698C,C3037T,C3267T,A4964G,C5388A,C5986T,T6954C,A12162G,C12896T,C14408T,C14676T,C15240T,C15279T,T16176C,A17615G,A23063T,C23271A,A23403G,C23604A,C23709T,T24506G,G24914C,C27972T,G28048T,A28111G,G28280C,A28281T,T28282A,T28853C,G28881A,G28882A,G28883C,C28977T,C29284T	11288-11296,21765-21770,21992-21994,28271		N:D3L,N:S194P,N:R203K,N:G204R,N:S235F,ORF1a:T1001I,ORF1a:T1567A,ORF1a:A1708D,ORF1a:I2230T,ORF1a:Q3966R,ORF1a:P4211S,ORF1b:P314L,ORF1b:K1383R,ORF8:Q27*,ORF8:R52I,ORF8:Y73C,S:N501Y,S:A570D,S:D614G,S:P681H,S:T716I,S:S982A,S:D1118H	ORF1a:S3675-,ORF1a:G3676-,ORF1a:F3677-,S:H69-,S:V70-,S:Y144-	1-54,4996-5287,9246-9502,12436-12437,14899-15193,29837-29903		ChinaCDC_N_F:G28881A;G28882A;G28883C,ChinaCDC_N_R:C28977T	89480	0	29903	3000.000000	24.703704	good	967	10.000000	0.000000	good	0	24.000000	1.000000	4.166667	good	9.000000		0.000000	good	0		0	0.000000	good		0	0.000000	good
CV177_96_M1_nb27_fr/ARTIC/nanopolish MN908947.3	20I (Alpha, V1)	6.276341	good	36	19	0	23	6	967	0	4	C241T,C913T,T2698C,C3037T,C3267T,A4964G,C5388A,C5986T,T6954C,A12162G,C12896T,C14408T,C14676T,C15240T,C15279T,T16176C,A17615G,A23063T,C23271A,A23403G,C23604A,C23709T,T24506G,G24914C,C27972T,G28048T,A28111G,G28280C,A28281T,T28282A,T28853C,G28881A,G28882A,G28883C,C28977T,C29284T	11288-11296,21765-21770,21992-21994,28271		N:D3L,N:S194P,N:R203K,N:G204R,N:S235F,ORF1a:T1001I,ORF1a:T1567A,ORF1a:A1708D,ORF1a:I2230T,ORF1a:Q3966R,ORF1a:P4211S,ORF1b:P314L,ORF1b:K1383R,ORF8:Q27*,ORF8:R52I,ORF8:Y73C,S:N501Y,S:A570D,S:D614G,S:P681H,S:T716I,S:S982A,S:D1118H	ORF1a:S3675-,ORF1a:G3676-,ORF1a:F3677-,S:H69-,S:V70-,S:Y144-	1-54,4996-5287,9246-9502,12436-12437,14899-15193,29837-29903		ChinaCDC_N_F:G28881A;G28882A;G28883C,ChinaCDC_N_R:C28977T	89480	0	29903	3000.000000	24.703704	good	967	10.000000	0.000000	good	0	24.000000	1.000000	4.166667	good	9.000000		0.000000	good	0		0	0.000000	good		0	0.000000	good
CV177_96_M1_nb27_sa/ARTIC/nanopolish MN908947.3	20I (Alpha, V1)	93.516063	mediocre	36	13	0	23	4	2911	0	4	C241T,C913T,T2698C,C3037T,C3267T,A4964G,C5388A,C5986T,T6954C,A12162G,C12896T,C14408T,C14676T,C15240T,C15279T,T16176C,A17615G,A23063T,C23271A,A23403G,C23604A,C23709T,T24506G,G24914C,C27972T,G28048T,A28111G,G28280C,A28281T,T28282A,T28853C,G28881A,G28882A,G28883C,C28977T,C29284T	11288-11296,21992-21994,28271		N:D3L,N:S194P,N:R203K,N:G204R,N:S235F,ORF1a:T1001I,ORF1a:T1567A,ORF1a:A1708D,ORF1a:I2230T,ORF1a:Q3966R,ORF1a:P4211S,ORF1b:P314L,ORF1b:K1383R,ORF8:Q27*,ORF8:R52I,ORF8:Y73C,S:N501Y,S:A570D,S:D614G,S:P681H,S:T716I,S:S982A,S:D1118H	ORF1a:S3675-,ORF1a:G3676-,ORF1a:F3677-,S:Y144-	1-54,3827-4077,4996-5287,7672-7968,8636-8642,9246-9502,12436-12437,13859-13946,14899-15193,18958-19232,19912-20200,21764-21770,23823-24100,25647-25924,27826-27828,29666-29903		ChinaCDC_N_F:G28881A;G28882A;G28883C,ChinaCDC_N_R:C28977T	89506	0	29903	3000.000000	96.703704	mediocre	2911	10.000000	0.000000	good	0	24.000000	0.000000	0.000000	good	8.000000		0.000000	good	0		0	0.000000	good		0	0.000000	good
CV177_96_M1_nb28_fr/ARTIC/nanopolish MN908947.3	20I (Alpha, V1)	0.000000	good	32	19	0	20	6	123	0	4	C241T,C913T,C3037T,C3267T,C5388A,C5986T,T6954C,C14408T,C14676T,C15279T,T16176C,A17615G,C20104T,A23063T,C23271A,A23403G,C23604A,C23709T,C24418T,T24506G,G24914C,C27732T,C27972T,G28048T,A28111G,G28280C,A28281T,T28282A,G28881A,G28882A,G28883C,C28977T	11288-11296,21765-21770,21992-21994,28271		N:D3L,N:R203K,N:G204R,N:S235F,ORF1a:T1001I,ORF1a:A1708D,ORF1a:I2230T,ORF1b:P314L,ORF1b:K1383R,ORF1b:L2213F,ORF8:Q27*,ORF8:R52I,ORF8:Y73C,S:N501Y,S:A570D,S:D614G,S:P681H,S:T716I,S:S982A,S:D1118H	ORF1a:S3675-,ORF1a:G3676-,ORF1a:F3677-,S:H69-,S:V70-,S:Y144-	1-54,16255-16256,29837-29903		ChinaCDC_N_F:G28881A;G28882A;G28883C,ChinaCDC_N_R:C28977T	89496	0	29903	3000.000000	0.000000	good	123	10.000000	0.000000	good	0	24.000000	-1.000000	0.000000	good	7.000000		0.000000	good	0		0	0.000000	good		0	0.000000	good
CV177_96_M1_nb28_ru/ARTIC/nanopolish MN908947.3	20I (Alpha, V1)	0.000000	good	32	19	0	20	6	123	0	4	C241T,C913T,C3037T,C3267T,C5388A,C5986T,T6954C,C14408T,C14676T,C15279T,T16176C,A17615G,C20104T,A23063T,C23271A,A23403G,C23604A,C23709T,C24418T,T24506G,G24914C,C27732T,C27972T,G28048T,A28111G,G28280C,A28281T,T28282A,G28881A,G28882A,G28883C,C28977T	11288-11296,21765-21770,21992-21994,28271		N:D3L,N:R203K,N:G204R,N:S235F,ORF1a:T1001I,ORF1a:A1708D,ORF1a:I2230T,ORF1b:P314L,ORF1b:K1383R,ORF1b:L2213F,ORF8:Q27*,ORF8:R52I,ORF8:Y73C,S:N501Y,S:A570D,S:D614G,S:P681H,S:T716I,S:S982A,S:D1118H	ORF1a:S3675-,ORF1a:G3676-,ORF1a:F3677-,S:H69-,S:V70-,S:Y144-	1-54,16255-16256,29837-29903		ChinaCDC_N_F:G28881A;G28882A;G28883C,ChinaCDC_N_R:C28977T	89496	0	29903	3000.000000	0.000000	good	123	10.000000	0.000000	good	0	24.000000	-1.000000	0.000000	good	7.000000		0.000000	good	0		0	0.000000	good		0	0.000000	good
CV177_96_M1_nb28_sa/ARTIC/nanopolish MN908947.3	20I (Alpha, V1)	31.029026	mediocre	30	19	0	19	6	1804	0	4	C913T,C3037T,C3267T,C5388A,C5986T,T6954C,C14676T,C15279T,T16176C,A17615G,C20104T,A23063T,C23271A,A23403G,C23604A,C23709T,C24418T,T24506G,G24914C,C27732T,C27972T,G28048T,A28111G,G28280C,A28281T,T28282A,G28881A,G28882A,G28883C,C28977T	11288-11296,21765-21770,21992-21994,28271		N:D3L,N:R203K,N:G204R,N:S235F,ORF1a:T1001I,ORF1a:A1708D,ORF1a:I2230T,ORF1b:K1383R,ORF1b:L2213F,ORF8:Q27*,ORF8:R52I,ORF8:Y73C,S:N501Y,S:A570D,S:D614G,S:P681H,S:T716I,S:S982A,S:D1118H	ORF1a:S3675-,ORF1a:G3676-,ORF1a:F3677-,S:H69-,S:V70-,S:Y144-	1-342,3827-4077,7672-7968,9246-9502,13912-13946,14272-14570,25647-25731,29666-29903		ChinaCDC_N_F:G28881A;G28882A;G28883C,ChinaCDC_N_R:C28977T	89504	0	29903	3000.000000	55.703704	mediocre	1804	10.000000	0.000000	good	0	24.000000	-1.000000	0.000000	good	7.000000		0.000000	good	0		0	0.000000	good		0	0.000000	good
CV177_96_M1_nb29_fr/ARTIC/nanopolish MN908947.3	20I (Alpha, V1)	7127.736968	bad	10	10	0	5	3	23095	0	0	C2453T,T16176C,C23271A,A23403G,T27182C,C27389T,A28111G,G28280C,A28281T,T28282A	21765-21770,21992-21994,28271		N:D3L,ORF1a:L730F,ORF8:Y73C,S:A570D,S:D614G	S:H69-,S:V70-,S:Y144-	1-342,705-965,1313-1595,1943-2205,2881-3482,3827-4322,4996-7332,7672-13946,14272-15503,16187-19232,19592-20813,21147-21682,22014-22542,22878-23144,23501-27164,27512-28104,28757-29903			89618	0	29903	3000.000000	844.259259	bad	23095	10.000000	0.000000	good	0	24.000000	-3.000000	0.000000	good	5.000000		0.000000	good	0		0	0.000000	good		0	0.000000	good
CV177_96_M1_nb29_ru/ARTIC/nanopolish MN908947.3	20I (Alpha, V1)	7127.736968	bad	10	10	0	5	3	23095	0	0	C2453T,T16176C,C23271A,A23403G,T27182C,C27389T,A28111G,G28280C,A28281T,T28282A	21765-21770,21992-21994,28271		N:D3L,ORF1a:L730F,ORF8:Y73C,S:A570D,S:D614G	S:H69-,S:V70-,S:Y144-	1-342,705-965,1313-1595,1943-2205,2881-3482,3827-4322,4996-7332,7672-13946,14272-15503,16187-19232,19592-20813,21147-21682,22014-22542,22878-23144,23501-27164,27512-28104,28757-29903			89618	0	29903	3000.000000	844.259259	bad	23095	10.000000	0.000000	good	0	24.000000	-3.000000	0.000000	good	5.000000		0.000000	good	0		0	0.000000	good		0	0.000000	good
CV177_96_M1_nb30_sa/ARTIC/nanopolish MN908947.3	20I (Alpha, V1)	139.870864	bad	33	19	0	21	6	2769	0	4	C241T,C913T,C3037T,C3267T,C5388A,C5986T,T6954C,C8950T,C8964T,C14408T,C14676T,C15279T,T16176C,C21234T,C21575T,A23063T,C23271A,A23403G,C23604A,C23709T,T24506G,G24914C,C27577T,C27972T,G28048T,A28111G,G28280C,A28281T,T28282A,G28881A,G28882A,G28883C,C28977T	11288-11296,21765-21770,21992-21994,28271		N:D3L,N:R203K,N:G204R,N:S235F,ORF1a:T1001I,ORF1a:A1708D,ORF1a:I2230T,ORF1a:S2900L,ORF1b:P314L,ORF7a:Q62*,ORF8:Q27*,ORF8:R52I,ORF8:Y73C,S:L5F,S:N501Y,S:A570D,S:D614G,S:P681H,S:T716I,S:S982A,S:D1118H	ORF1a:S3675-,ORF1a:G3676-,ORF1a:F3677-,S:H69-,S:V70-,S:Y144-	1-54,4075-4077,7672-7968,8636-8913,9246-9502,10738-11022,11373-11584,12196,12780-13029,13661-13946,16255-16256,21055-21104,23823-24100,25647-25924,29666-29903		ChinaCDC_N_F:G28881A;G28882A;G28883C,ChinaCDC_N_R:C28977T	89492	0	29903	3000.000000	91.444444	mediocre	2769	10.000000	0.000000	good	0	24.000000	0.000000	0.000000	good	8.000000		0.000000	good	0		0	0.000000	good	ORF7a:61	1	75.000000	mediocre
CV177_96_M1_nb30_ru/ARTIC/nanopolish MN908947.3	20I (Alpha, V1)	56.389931	mediocre	34	19	0	22	6	401	0	4	C241T,C913T,C3037T,C3267T,C5388A,C5986T,T6954C,C8950T,C8964T,C14408T,C14676T,C15279T,T16176C,C21234T,C21575T,A23063T,C23271A,A23403G,C23604A,C23709T,T24506G,G24914C,C25844T,C27577T,C27972T,G28048T,A28111G,G28280C,A28281T,T28282A,G28881A,G28882A,G28883C,C28977T	11288-11296,21765-21770,21992-21994,28271		N:D3L,N:R203K,N:G204R,N:S235F,ORF1a:T1001I,ORF1a:A1708D,ORF1a:I2230T,ORF1a:S2900L,ORF1b:P314L,ORF3a:T151I,ORF7a:Q62*,ORF8:Q27*,ORF8:R52I,ORF8:Y73C,S:L5F,S:N501Y,S:A570D,S:D614G,S:P681H,S:T716I,S:S982A,S:D1118H	ORF1a:S3675-,ORF1a:G3676-,ORF1a:F3677-,S:H69-,S:V70-,S:Y144-	1-54,8636-8913,16255-16256,29837-29903		ChinaCDC_N_F:G28881A;G28882A;G28883C,ChinaCDC_N_R:C28977T	89488	0	29903	3000.000000	3.740741	good	401	10.000000	0.000000	good	0	24.000000	0.000000	0.000000	good	8.000000		0.000000	good	0		0	0.000000	good	ORF7a:61	1	75.000000	mediocre
CV177_96_M1_nb30_fr/ARTIC/nanopolish MN908947.3	20I (Alpha, V1)	56.389931	mediocre	34	19	0	22	6	401	0	4	C241T,C913T,C3037T,C3267T,C5388A,C5986T,T6954C,C8950T,C8964T,C14408T,C14676T,C15279T,T16176C,C21234T,C21575T,A23063T,C23271A,A23403G,C23604A,C23709T,T24506G,G24914C,C25844T,C27577T,C27972T,G28048T,A28111G,G28280C,A28281T,T28282A,G28881A,G28882A,G28883C,C28977T	11288-11296,21765-21770,21992-21994,28271		N:D3L,N:R203K,N:G204R,N:S235F,ORF1a:T1001I,ORF1a:A1708D,ORF1a:I2230T,ORF1a:S2900L,ORF1b:P314L,ORF3a:T151I,ORF7a:Q62*,ORF8:Q27*,ORF8:R52I,ORF8:Y73C,S:L5F,S:N501Y,S:A570D,S:D614G,S:P681H,S:T716I,S:S982A,S:D1118H	ORF1a:S3675-,ORF1a:G3676-,ORF1a:F3677-,S:H69-,S:V70-,S:Y144-	1-54,8636-8913,16255-16256,29837-29903		ChinaCDC_N_F:G28881A;G28882A;G28883C,ChinaCDC_N_R:C28977T	89488	0	29903	3000.000000	3.740741	good	401	10.000000	0.000000	good	0	24.000000	0.000000	0.000000	good	8.000000		0.000000	good	0		0	0.000000	good	ORF7a:61	1	75.000000	mediocre
CV177_96_M1_nb31_fr/ARTIC/nanopolish MN908947.3	20I (Alpha, V1)	4.134444	good	32	19	0	20	6	849	0	4	C241T,C913T,C3037T,C3267T,G4255A,C5388A,C5986T,T6954C,C8841T,G11507A,C14408T,C14676T,C15279T,T16176C,C17502T,A23063T,C23271A,A23403G,C23604A,C23709T,T24506G,G24914C,C27972T,G28048T,A28111G,G28280C,A28281T,T28282A,G28881A,G28882A,G28883C,C28977T	11288-11296,21765-21770,21992-21994,28271		N:D3L,N:R203K,N:G204R,N:S235F,ORF1a:T1001I,ORF1a:A1708D,ORF1a:I2230T,ORF1a:T2859I,ORF1a:V3748I,ORF1b:P314L,ORF8:Q27*,ORF8:R52I,ORF8:Y73C,S:N501Y,S:A570D,S:D614G,S:P681H,S:T716I,S:S982A,S:D1118H	ORF1a:S3675-,ORF1a:G3676-,ORF1a:F3677-,S:H69-,S:V70-,S:Y144-	1-54,7672-7968,9246-9502,16255-16256,24056,29666-29903		ChinaCDC_N_F:G28881A;G28882A;G28883C,ChinaCDC_N_R:C28977T	89496	0	29903	3000.000000	20.333333	good	849	10.000000	0.000000	good	0	24.000000	-2.000000	0.000000	good	6.000000		0.000000	good	0		0	0.000000	good		0	0.000000	good
CV177_96_M1_nb31_sa/ARTIC/nanopolish MN908947.3	20I (Alpha, V1)	48.534444	mediocre	30	19	0	18	6	2181	0	4	C241T,C913T,C3037T,C3267T,G4255A,C5388A,C5986T,T6954C,C8841T,G11507A,C14408T,C14676T,C15279T,T16176C,C17502T,A23063T,C23271A,A23403G,C23604A,C23709T,T24506G,G24914C,A28111G,G28280C,A28281T,T28282A,G28881A,G28882A,G28883C,C28977T	11288-11296,21765-21770,21992-21994,28271		N:D3L,N:R203K,N:G204R,N:S235F,ORF1a:T1001I,ORF1a:A1708D,ORF1a:I2230T,ORF1a:T2859I,ORF1a:V3748I,ORF1b:P314L,ORF8:Y73C,S:N501Y,S:A570D,S:D614G,S:P681H,S:T716I,S:S982A,S:D1118H	ORF1a:S3675-,ORF1a:G3676-,ORF1a:F3677-,S:H69-,S:V70-,S:Y144-	1-54,3827-4077,7093-7332,7672-7968,9246-9502,13661-13946,24056,25647-25924,27826-28104,29666-29903		ChinaCDC_N_F:G28881A;G28882A;G28883C,ChinaCDC_N_R:C28977T	89504	0	29903	3000.000000	69.666667	mediocre	2181	10.000000	0.000000	good	0	24.000000	-2.000000	0.000000	good	6.000000		0.000000	good	0		0	0.000000	good		0	0.000000	good
CV177_96_M1_nb31_ru/ARTIC/nanopolish MN908947.3	20I (Alpha, V1)	4.134444	good	32	19	0	20	6	849	0	4	C241T,C913T,C3037T,C3267T,G4255A,C5388A,C5986T,T6954C,C8841T,G11507A,C14408T,C14676T,C15279T,T16176C,C17502T,A23063T,C23271A,A23403G,C23604A,C23709T,T24506G,G24914C,C27972T,G28048T,A28111G,G28280C,A28281T,T28282A,G28881A,G28882A,G28883C,C28977T	11288-11296,21765-21770,21992-21994,28271		N:D3L,N:R203K,N:G204R,N:S235F,ORF1a:T1001I,ORF1a:A1708D,ORF1a:I2230T,ORF1a:T2859I,ORF1a:V3748I,ORF1b:P314L,ORF8:Q27*,ORF8:R52I,ORF8:Y73C,S:N501Y,S:A570D,S:D614G,S:P681H,S:T716I,S:S982A,S:D1118H	ORF1a:S3675-,ORF1a:G3676-,ORF1a:F3677-,S:H69-,S:V70-,S:Y144-	1-54,7672-7968,9246-9502,16255-16256,24056,29666-29903		ChinaCDC_N_F:G28881A;G28882A;G28883C,ChinaCDC_N_R:C28977T	89496	0	29903	3000.000000	20.333333	good	849	10.000000	0.000000	good	0	24.000000	-2.000000	0.000000	good	6.000000		0.000000	good	0		0	0.000000	good		0	0.000000	good
CV177_96_M1_nb32_ru/ARTIC/nanopolish MN908947.3	20I (Alpha, V1)	56.250000	mediocre	33	27	0	17	6	125	0	4	C241T,C913T,C3037T,C3267T,G4255A,C5388A,C5986T,T6954C,C7735T,C8841T,G11507A,C14408T,C14676T,C15279T,T16176C,C17502T,A23063T,C23271A,A23403G,C23604A,C23709T,T24506G,G24914C,C27972T,G28048T,A28111G,G28280C,A28281T,T28282A,G28881A,G28882A,G28883C,C28977T	11288-11296,21765-21770,21992-21994,28143-28150,28271		N:D3L,N:R203K,N:G204R,N:S235F,ORF1a:T1001I,ORF1a:A1708D,ORF1a:I2230T,ORF1a:T2859I,ORF1a:V3748I,ORF1b:P314L,S:N501Y,S:A570D,S:D614G,S:P681H,S:T716I,S:S982A,S:D1118H	ORF1a:S3675-,ORF1a:G3676-,ORF1a:F3677-,S:H69-,S:V70-,S:Y144-	1-54,9026-9027,16255-16256,29837-29903		ChinaCDC_N_F:G28881A;G28882A;G28883C,ChinaCDC_N_R:C28977T	89461	0	29903	3000.000000	0.000000	good	125	10.000000	0.000000	good	0	24.000000	0.000000	0.000000	good	8.000000		0.000000	good	0	ORF8	1	75.000000	mediocre		0	0.000000	good
CV177_96_M1_nb32_fr/ARTIC/nanopolish MN908947.3	20I (Alpha, V1)	56.250000	mediocre	33	27	0	17	6	125	0	4	C241T,C913T,C3037T,C3267T,G4255A,C5388A,C5986T,T6954C,C7735T,C8841T,G11507A,C14408T,C14676T,C15279T,T16176C,C17502T,A23063T,C23271A,A23403G,C23604A,C23709T,T24506G,G24914C,C27972T,G28048T,A28111G,G28280C,A28281T,T28282A,G28881A,G28882A,G28883C,C28977T	11288-11296,21765-21770,21992-21994,28143-28150,28271		N:D3L,N:R203K,N:G204R,N:S235F,ORF1a:T1001I,ORF1a:A1708D,ORF1a:I2230T,ORF1a:T2859I,ORF1a:V3748I,ORF1b:P314L,S:N501Y,S:A570D,S:D614G,S:P681H,S:T716I,S:S982A,S:D1118H	ORF1a:S3675-,ORF1a:G3676-,ORF1a:F3677-,S:H69-,S:V70-,S:Y144-	1-54,9026-9027,16255-16256,29837-29903		ChinaCDC_N_F:G28881A;G28882A;G28883C,ChinaCDC_N_R:C28977T	89461	0	29903	3000.000000	0.000000	good	125	10.000000	0.000000	good	0	24.000000	0.000000	0.000000	good	8.000000		0.000000	good	0	ORF8	1	75.000000	mediocre		0	0.000000	good
CV177_96_M1_nb32_sa/ARTIC/nanopolish MN908947.3	20I (Alpha, V1)	96.831619	mediocre	30	27	0	17	6	2020	0	4	C241T,C913T,C3037T,C3267T,G4255A,C5388A,C5986T,T6954C,C8841T,G11507A,C14408T,C14676T,C15279T,T16176C,C17502T,A23063T,C23271A,A23403G,C23604A,C23709T,T24506G,G24914C,A28111G,G28280C,A28281T,T28282A,G28881A,G28882A,G28883C,C28977T	11288-11296,21765-21770,21992-21994,28143-28150,28271		N:D3L,N:R203K,N:G204R,N:S235F,ORF1a:T1001I,ORF1a:A1708D,ORF1a:I2230T,ORF1a:T2859I,ORF1a:V3748I,ORF1b:P314L,S:N501Y,S:A570D,S:D614G,S:P681H,S:T716I,S:S982A,S:D1118H	ORF1a:S3675-,ORF1a:G3676-,ORF1a:F3677-,S:H69-,S:V70-,S:Y144-	1-54,3827-4077,7672-7968,9246-9502,10738-11022,12780-13029,13899-13946,20868-20872,21049-21104,27826-28104,29666-29903		ChinaCDC_N_F:G28881A;G28882A;G28883C,ChinaCDC_N_R:C28977T	89473	0	29903	3000.000000	63.703704	mediocre	2020	10.000000	0.000000	good	0	24.000000	-1.000000	0.000000	good	7.000000		0.000000	good	0	ORF8	1	75.000000	mediocre		0	0.000000	good
CV177_96_M1_nb33_ru/ARTIC/nanopolish MN908947.3	20I (Alpha, V1)	162.783337	bad	30	19	0	18	6	3743	0	4	C913T,C3037T,C3267T,C5388A,C5986T,T6954C,C13297T,C14408T,C14676T,C15279T,T16176C,G18002C,A20284G,A23063T,C23271A,A23403G,C23604A,C23709T,T24506G,G24914C,C26028T,C26224T,A28111G,G28280C,A28281T,T28282A,G28881A,G28882A,G28883C,C28977T	11288-11296,21765-21770,21992-21994,28271		N:D3L,N:R203K,N:G204R,N:S235F,ORF1a:T1001I,ORF1a:A1708D,ORF1a:I2230T,ORF1b:P314L,ORF1b:S1512T,ORF1b:I2273V,ORF8:Y73C,S:N501Y,S:A570D,S:D614G,S:P681H,S:T716I,S:S982A,S:D1118H	ORF1a:S3675-,ORF1a:G3676-,ORF1a:F3677-,S:H69-,S:V70-,S:Y144-	1-342,3827-4322,7093-7332,7672-7968,9246-9502,10738-11022,11373-11584,13661-13946,21428-21682,23823-24100,25647-25924,27826-28104,29666-29903		ChinaCDC_N_F:G28881A;G28882A;G28883C,ChinaCDC_N_R:C28977T	89504	0	29903	3000.000000	127.518519	bad	3743	10.000000	0.000000	good	0	24.000000	1.000000	4.166667	good	9.000000		0.000000	good	0		0	0.000000	good		0	0.000000	good
CV177_96_M1_nb33_fr/ARTIC/nanopolish MN908947.3	20I (Alpha, V1)	162.783337	bad	30	19	0	18	6	3743	0	4	C913T,C3037T,C3267T,C5388A,C5986T,T6954C,C13297T,C14408T,C14676T,C15279T,T16176C,G18002C,A20284G,A23063T,C23271A,A23403G,C23604A,C23709T,T24506G,G24914C,C26028T,C26224T,A28111G,G28280C,A28281T,T28282A,G28881A,G28882A,G28883C,C28977T	11288-11296,21765-21770,21992-21994,28271		N:D3L,N:R203K,N:G204R,N:S235F,ORF1a:T1001I,ORF1a:A1708D,ORF1a:I2230T,ORF1b:P314L,ORF1b:S1512T,ORF1b:I2273V,ORF8:Y73C,S:N501Y,S:A570D,S:D614G,S:P681H,S:T716I,S:S982A,S:D1118H	ORF1a:S3675-,ORF1a:G3676-,ORF1a:F3677-,S:H69-,S:V70-,S:Y144-	1-342,3827-4322,7093-7332,7672-7968,9246-9502,10738-11022,11373-11584,13661-13946,21428-21682,23823-24100,25647-25924,27826-28104,29666-29903		ChinaCDC_N_F:G28881A;G28882A;G28883C,ChinaCDC_N_R:C28977T	89504	0	29903	3000.000000	127.518519	bad	3743	10.000000	0.000000	good	0	24.000000	1.000000	4.166667	good	9.000000		0.000000	good	0		0	0.000000	good		0	0.000000	good
CV177_96_M1_nb34_sa/ARTIC/nanopolish MN908947.3	20I (Alpha, V1)	28.168573	good	31	19	0	19	6	1733	0	4	C241T,C913T,C3037T,C3267T,G4255A,C5388A,C5986T,T6954C,C8841T,G11507A,C14676T,C15279T,T16176C,C17502T,A23063T,C23271A,A23403G,C23604A,C23709T,T24506G,G24914C,C27972T,G28048T,A28111G,G28280C,A28281T,T28282A,G28881A,G28882A,G28883C,C28977T	11288-11296,21765-21770,21992-21994,28271		N:D3L,N:R203K,N:G204R,N:S235F,ORF1a:T1001I,ORF1a:A1708D,ORF1a:I2230T,ORF1a:T2859I,ORF1a:V3748I,ORF8:Q27*,ORF8:R52I,ORF8:Y73C,S:N501Y,S:A570D,S:D614G,S:P681H,S:T716I,S:S982A,S:D1118H	ORF1a:S3675-,ORF1a:G3676-,ORF1a:F3677-,S:H69-,S:V70-,S:Y144-	1-54,3827-4077,7672-7968,9246-9502,14272-14570,20868-21104,24146-24416,29837-29903		ChinaCDC_N_F:G28881A;G28882A;G28883C,ChinaCDC_N_R:C28977T	89500	0	29903	3000.000000	53.074074	mediocre	1733	10.000000	0.000000	good	0	24.000000	-2.000000	0.000000	good	6.000000		0.000000	good	0		0	0.000000	good		0	0.000000	good
CV177_96_M1_nb34_ru/ARTIC/nanopolish MN908947.3	20I (Alpha, V1)	0.000000	good	32	19	0	20	6	121	0	4	C241T,C913T,C3037T,C3267T,G4255A,C5388A,C5986T,T6954C,C8841T,G11507A,C14408T,C14676T,C15279T,T16176C,C17502T,A23063T,C23271A,A23403G,C23604A,C23709T,T24506G,G24914C,C27972T,G28048T,A28111G,G28280C,A28281T,T28282A,G28881A,G28882A,G28883C,C28977T	11288-11296,21765-21770,21992-21994,28271		N:D3L,N:R203K,N:G204R,N:S235F,ORF1a:T1001I,ORF1a:A1708D,ORF1a:I2230T,ORF1a:T2859I,ORF1a:V3748I,ORF1b:P314L,ORF8:Q27*,ORF8:R52I,ORF8:Y73C,S:N501Y,S:A570D,S:D614G,S:P681H,S:T716I,S:S982A,S:D1118H	ORF1a:S3675-,ORF1a:G3676-,ORF1a:F3677-,S:H69-,S:V70-,S:Y144-	1-54,29837-29903		ChinaCDC_N_F:G28881A;G28882A;G28883C,ChinaCDC_N_R:C28977T	89496	0	29903	3000.000000	0.000000	good	121	10.000000	0.000000	good	0	24.000000	-2.000000	0.000000	good	6.000000		0.000000	good	0		0	0.000000	good		0	0.000000	good
CV177_96_M1_nb34_fr/ARTIC/nanopolish MN908947.3	20I (Alpha, V1)	0.000000	good	32	19	0	20	6	121	0	4	C241T,C913T,C3037T,C3267T,G4255A,C5388A,C5986T,T6954C,C8841T,G11507A,C14408T,C14676T,C15279T,T16176C,C17502T,A23063T,C23271A,A23403G,C23604A,C23709T,T24506G,G24914C,C27972T,G28048T,A28111G,G28280C,A28281T,T28282A,G28881A,G28882A,G28883C,C28977T	11288-11296,21765-21770,21992-21994,28271		N:D3L,N:R203K,N:G204R,N:S235F,ORF1a:T1001I,ORF1a:A1708D,ORF1a:I2230T,ORF1a:T2859I,ORF1a:V3748I,ORF1b:P314L,ORF8:Q27*,ORF8:R52I,ORF8:Y73C,S:N501Y,S:A570D,S:D614G,S:P681H,S:T716I,S:S982A,S:D1118H	ORF1a:S3675-,ORF1a:G3676-,ORF1a:F3677-,S:H69-,S:V70-,S:Y144-	1-54,29837-29903		ChinaCDC_N_F:G28881A;G28882A;G28883C,ChinaCDC_N_R:C28977T	89496	0	29903	3000.000000	0.000000	good	121	10.000000	0.000000	good	0	24.000000	-2.000000	0.000000	good	6.000000		0.000000	good	0		0	0.000000	good		0	0.000000	good
CV177_96_M1_nb35_fr/ARTIC/nanopolish MN908947.3	20I (Alpha, V1)	0.083457	good	32	19	0	20	6	378	0	4	C241T,C913T,C3037T,C3267T,G4255A,C5388A,C5986T,T6954C,C8841T,G11507A,C14408T,C14676T,C15279T,T16176C,C17502T,A23063T,C23271A,A23403G,C23604A,C23709T,T24506G,G24914C,C27972T,G28048T,A28111G,G28280C,A28281T,T28282A,G28881A,G28882A,G28883C,C28977T	11288-11296,21765-21770,21992-21994,28271		N:D3L,N:R203K,N:G204R,N:S235F,ORF1a:T1001I,ORF1a:A1708D,ORF1a:I2230T,ORF1a:T2859I,ORF1a:V3748I,ORF1b:P314L,ORF8:Q27*,ORF8:R52I,ORF8:Y73C,S:N501Y,S:A570D,S:D614G,S:P681H,S:T716I,S:S982A,S:D1118H	ORF1a:S3675-,ORF1a:G3676-,ORF1a:F3677-,S:H69-,S:V70-,S:Y144-	1-54,9246-9502,29837-29903		ChinaCDC_N_F:G28881A;G28882A;G28883C,ChinaCDC_N_R:C28977T	89496	0	29903	3000.000000	2.888889	good	378	10.000000	0.000000	good	0	24.000000	-2.000000	0.000000	good	6.000000		0.000000	good	0		0	0.000000	good		0	0.000000	good
CV177_96_M1_nb35_ru/ARTIC/nanopolish MN908947.3	20I (Alpha, V1)	0.083457	good	32	19	0	20	6	378	0	4	C241T,C913T,C3037T,C3267T,G4255A,C5388A,C5986T,T6954C,C8841T,G11507A,C14408T,C14676T,C15279T,T16176C,C17502T,A23063T,C23271A,A23403G,C23604A,C23709T,T24506G,G24914C,C27972T,G28048T,A28111G,G28280C,A28281T,T28282A,G28881A,G28882A,G28883C,C28977T	11288-11296,21765-21770,21992-21994,28271		N:D3L,N:R203K,N:G204R,N:S235F,ORF1a:T1001I,ORF1a:A1708D,ORF1a:I2230T,ORF1a:T2859I,ORF1a:V3748I,ORF1b:P314L,ORF8:Q27*,ORF8:R52I,ORF8:Y73C,S:N501Y,S:A570D,S:D614G,S:P681H,S:T716I,S:S982A,S:D1118H	ORF1a:S3675-,ORF1a:G3676-,ORF1a:F3677-,S:H69-,S:V70-,S:Y144-	1-54,9246-9502,29837-29903		ChinaCDC_N_F:G28881A;G28882A;G28883C,ChinaCDC_N_R:C28977T	89496	0	29903	3000.000000	2.888889	good	378	10.000000	0.000000	good	0	24.000000	-2.000000	0.000000	good	6.000000		0.000000	good	0		0	0.000000	good		0	0.000000	good
CV177_96_M1_nb35_sa/ARTIC/nanopolish MN908947.3	20I (Alpha, V1)	71.809931	mediocre	31	19	0	20	6	2588	0	4	C913T,C3037T,C3267T,G4255A,C5388A,C5986T,T6954C,C8841T,G11507A,C14408T,C14676T,C15279T,T16176C,C17502T,A23063T,C23271A,A23403G,C23604A,C23709T,T24506G,G24914C,C27972T,G28048T,A28111G,G28280C,A28281T,T28282A,G28881A,G28882A,G28883C,C28977T	11288-11296,21765-21770,21992-21994,28271		N:D3L,N:R203K,N:G204R,N:S235F,ORF1a:T1001I,ORF1a:A1708D,ORF1a:I2230T,ORF1a:T2859I,ORF1a:V3748I,ORF1b:P314L,ORF8:Q27*,ORF8:R52I,ORF8:Y73C,S:N501Y,S:A570D,S:D614G,S:P681H,S:T716I,S:S982A,S:D1118H	ORF1a:S3675-,ORF1a:G3676-,ORF1a:F3677-,S:H69-,S:V70-,S:Y144-	1-342,3827-4077,7672-7968,9246-9502,10738-11022,13661-13946,19484,23823-24100,25647-25924,27826-27900,29666-29903		ChinaCDC_N_F:G28881A;G28882A;G28883C,ChinaCDC_N_R:C28977T	89500	0	29903	3000.000000	84.740741	mediocre	2588	10.000000	0.000000	good	0	24.000000	-2.000000	0.000000	good	6.000000		0.000000	good	0		0	0.000000	good		0	0.000000	good
CV177_96_M1_nb36_ru/ARTIC/nanopolish MN908947.3	20I (Alpha, V1)	6474.288409	bad	17	7	0	9	2	22025	0	4	C913T,C14676T,C15279T,C16054A,T16176C,C22594T,C23271A,A23403G,T24506G,A28111G,G28280C,A28281T,T28282A,G28881A,G28882A,G28883C,C28977T	27697-27702,28271		N:D3L,N:R203K,N:G204R,N:S235F,ORF1b:H863N,ORF8:Y73C,S:A570D,S:D614G,S:S982A	ORF7a:L102-,ORF7a:I103-	1-664,1005-4322,4667-4966,5297-5586,5933-7332,7672-7968,8320-11584,11928-14570,14899-15193,15539-15851,16187-16444,16805-17087,17431-19570,19912-20813,21147-22542,22878-23144,23501-24416,24766-26219,26567-26860,27191-27471,27826-28104,28443-28699,29042-29316,29666-29903		ChinaCDC_N_F:G28881A;G28882A;G28883C,ChinaCDC_N_R:C28977T	89607	0	29903	3000.000000	804.629630	bad	22025	10.000000	0.000000	good	0	24.000000	-4.000000	0.000000	good	4.000000		0.000000	good	0		0	0.000000	good		0	0.000000	good
CV177_96_M1_nb36_fr/ARTIC/nanopolish MN908947.3	20I (Alpha, V1)	6474.288409	bad	17	7	0	9	2	22025	0	4	C913T,C14676T,C15279T,C16054A,T16176C,C22594T,C23271A,A23403G,T24506G,A28111G,G28280C,A28281T,T28282A,G28881A,G28882A,G28883C,C28977T	27697-27702,28271		N:D3L,N:R203K,N:G204R,N:S235F,ORF1b:H863N,ORF8:Y73C,S:A570D,S:D614G,S:S982A	ORF7a:L102-,ORF7a:I103-	1-664,1005-4322,4667-4966,5297-5586,5933-7332,7672-7968,8320-11584,11928-14570,14899-15193,15539-15851,16187-16444,16805-17087,17431-19570,19912-20813,21147-22542,22878-23144,23501-24416,24766-26219,26567-26860,27191-27471,27826-28104,28443-28699,29042-29316,29666-29903		ChinaCDC_N_F:G28881A;G28882A;G28883C,ChinaCDC_N_R:C28977T	89607	0	29903	3000.000000	804.629630	bad	22025	10.000000	0.000000	good	0	24.000000	-4.000000	0.000000	good	4.000000		0.000000	good	0		0	0.000000	good		0	0.000000	good
CV177_96_M1_nb37_fr/ARTIC/nanopolish MN908947.3	20I (Alpha, V1)	1.145693	good	29	19	0	19	6	589	0	4	C241T,C913T,C2453T,C3037T,C3267T,C5388A,C5986T,T6954C,C14408T,C14676T,C15279T,T16176C,A23063T,C23271A,A23403G,C23604A,C23709T,T24506G,G24914C,C27972T,G28048T,A28111G,G28280C,A28281T,T28282A,G28881A,G28882A,G28883C,C28977T	11288-11296,21765-21770,21992-21994,28271		N:D3L,N:R203K,N:G204R,N:S235F,ORF1a:L730F,ORF1a:T1001I,ORF1a:A1708D,ORF1a:I2230T,ORF1b:P314L,ORF8:Q27*,ORF8:R52I,ORF8:Y73C,S:N501Y,S:A570D,S:D614G,S:P681H,S:T716I,S:S982A,S:D1118H	ORF1a:S3675-,ORF1a:G3676-,ORF1a:F3677-,S:H69-,S:V70-,S:Y144-	1-54,27512-27808,29666-29903		ChinaCDC_N_F:G28881A;G28882A;G28883C,ChinaCDC_N_R:C28977T	89508	0	29903	3000.000000	10.703704	good	589	10.000000	0.000000	good	0	24.000000	-4.000000	0.000000	good	4.000000		0.000000	good	0		0	0.000000	good		0	0.000000	good
CV177_96_M1_nb37_ru/ARTIC/nanopolish MN908947.3	20I (Alpha, V1)	1.145693	good	29	19	0	19	6	589	0	4	C241T,C913T,C2453T,C3037T,C3267T,C5388A,C5986T,T6954C,C14408T,C14676T,C15279T,T16176C,A23063T,C23271A,A23403G,C23604A,C23709T,T24506G,G24914C,C27972T,G28048T,A28111G,G28280C,A28281T,T28282A,G28881A,G28882A,G28883C,C28977T	11288-11296,21765-21770,21992-21994,28271		N:D3L,N:R203K,N:G204R,N:S235F,ORF1a:L730F,ORF1a:T1001I,ORF1a:A1708D,ORF1a:I2230T,ORF1b:P314L,ORF8:Q27*,ORF8:R52I,ORF8:Y73C,S:N501Y,S:A570D,S:D614G,S:P681H,S:T716I,S:S982A,S:D1118H	ORF1a:S3675-,ORF1a:G3676-,ORF1a:F3677-,S:H69-,S:V70-,S:Y144-	1-54,27512-27808,29666-29903		ChinaCDC_N_F:G28881A;G28882A;G28883C,ChinaCDC_N_R:C28977T	89508	0	29903	3000.000000	10.703704	good	589	10.000000	0.000000	good	0	24.000000	-4.000000	0.000000	good	4.000000		0.000000	good	0		0	0.000000	good		0	0.000000	good
CV177_96_M1_nb37_sa/ARTIC/nanopolish MN908947.3	20I (Alpha, V1)	42.298162	mediocre	27	19	0	17	6	2056	0	4	C241T,C913T,C2453T,C3037T,C3267T,C5388A,C5986T,T6954C,C14408T,C14676T,C15279T,T16176C,A23063T,C23271A,A23403G,C23604A,C23709T,T24506G,G24914C,A28111G,G28280C,A28281T,T28282A,G28881A,G28882A,G28883C,C28977T	11288-11296,21765-21770,21992-21994,28271		N:D3L,N:R203K,N:G204R,N:S235F,ORF1a:L730F,ORF1a:T1001I,ORF1a:A1708D,ORF1a:I2230T,ORF1b:P314L,ORF8:Y73C,S:N501Y,S:A570D,S:D614G,S:P681H,S:T716I,S:S982A,S:D1118H	ORF1a:S3675-,ORF1a:G3676-,ORF1a:F3677-,S:H69-,S:V70-,S:Y144-	1-54,3827-4077,7672-7968,9246-9502,13899-13946,24146-24185,25647-25924,27512-28104,29666-29903		ChinaCDC_N_F:G28881A;G28882A;G28883C,ChinaCDC_N_R:C28977T	89516	0	29903	3000.000000	65.037037	mediocre	2056	10.000000	0.000000	good	0	24.000000	-4.000000	0.000000	good	4.000000		0.000000	good	0		0	0.000000	good		0	0.000000	good
CV177_96_M1_nb38_fr/ARTIC/nanopolish MN908947.3	20I (Alpha, V1)	2910.402689	bad	16	19	0	11	6	14866	0	0	C913T,C3267T,C5388A,C5986T,C14408T,G15209C,T16176C,A23063T,C23271A,A23403G,T24506G,G24914C,A28111G,G28280C,A28281T,T28282A	11288-11296,21765-21770,21992-21994,28271		N:D3L,ORF1a:T1001I,ORF1a:A1708D,ORF1b:P314L,ORF1b:G581A,ORF8:Y73C,S:N501Y,S:A570D,S:D614G,S:S982A,S:D1118H	ORF1a:S3675-,ORF1a:G3676-,ORF1a:F3677-,S:H69-,S:V70-,S:Y144-	1-342,1624-2529,2881-3166,3827-4658,5621-5894,6492-7332,7672-7968,8320-10459,10738-11022,11373-11889,12235-13344,13661-13946,14580-14895,15225-15503,16187-16770,17131-17406,18325-18618,18958-19232,19912-20496,20868-21104,21428-21682,22325-22542,23501-24416,25053-25924,26291-26542,27512-28104,28757-29316,29666-29903			89560	0	29903	3000.000000	539.481481	bad	14866	10.000000	0.000000	good	0	24.000000	-3.000000	0.000000	good	5.000000		0.000000	good	0		0	0.000000	good		0	0.000000	good
CV177_96_M1_nb38_ru/ARTIC/nanopolish MN908947.3	20I (Alpha, V1)	2910.402689	bad	16	19	0	11	6	14866	0	0	C913T,C3267T,C5388A,C5986T,C14408T,G15209C,T16176C,A23063T,C23271A,A23403G,T24506G,G24914C,A28111G,G28280C,A28281T,T28282A	11288-11296,21765-21770,21992-21994,28271		N:D3L,ORF1a:T1001I,ORF1a:A1708D,ORF1b:P314L,ORF1b:G581A,ORF8:Y73C,S:N501Y,S:A570D,S:D614G,S:S982A,S:D1118H	ORF1a:S3675-,ORF1a:G3676-,ORF1a:F3677-,S:H69-,S:V70-,S:Y144-	1-342,1624-2529,2881-3166,3827-4658,5621-5894,6492-7332,7672-7968,8320-10459,10738-11022,11373-11889,12235-13344,13661-13946,14580-14895,15225-15503,16187-16770,17131-17406,18325-18618,18958-19232,19912-20496,20868-21104,21428-21682,22325-22542,23501-24416,25053-25924,26291-26542,27512-28104,28757-29316,29666-29903			89560	0	29903	3000.000000	539.481481	bad	14866	10.000000	0.000000	good	0	24.000000	-3.000000	0.000000	good	5.000000		0.000000	good	0		0	0.000000	good		0	0.000000	good
CV177_96_M1_nb39_fr/ARTIC/nanopolish MN908947.3	20I (Alpha, V1)	234.997545	bad	28	19	0	18	6	4439	0	4	C913T,C2453T,C3037T,C3267T,C5388A,C5986T,T6954C,C10279T,C14408T,C14676T,T16176C,C17012T,A23063T,C23271A,A23403G,C23604A,C23709T,A23947G,T24506G,G24914C,A28111G,G28280C,A28281T,T28282A,G28881A,G28882A,G28883C,C28977T	11288-11296,21765-21770,21992-21994,28271		N:D3L,N:R203K,N:G204R,N:S235F,ORF1a:L730F,ORF1a:T1001I,ORF1a:A1708D,ORF1a:I2230T,ORF1b:P314L,ORF1b:S1182L,ORF8:Y73C,S:N501Y,S:A570D,S:D614G,S:P681H,S:T716I,S:S982A,S:D1118H	ORF1a:S3675-,ORF1a:G3676-,ORF1a:F3677-,S:H69-,S:V70-,S:Y144-	1-342,3827-4322,6803,7672-7968,9246-9502,10738-11022,11373-11584,13661-13946,14899-15503,16187-16444,19912-20200,25587-25588,25647-25924,27512-28104,29666-29903		ChinaCDC_N_F:G28881A;G28882A;G28883C,ChinaCDC_N_R:C28977T	89512	0	29903	3000.000000	153.296296	bad	4439	10.000000	0.000000	good	0	24.000000	-1.000000	0.000000	good	7.000000		0.000000	good	0		0	0.000000	good		0	0.000000	good
CV177_96_M1_nb39_ru/ARTIC/nanopolish MN908947.3	20I (Alpha, V1)	234.997545	bad	28	19	0	18	6	4439	0	4	C913T,C2453T,C3037T,C3267T,C5388A,C5986T,T6954C,C10279T,C14408T,C14676T,T16176C,C17012T,A23063T,C23271A,A23403G,C23604A,C23709T,A23947G,T24506G,G24914C,A28111G,G28280C,A28281T,T28282A,G28881A,G28882A,G28883C,C28977T	11288-11296,21765-21770,21992-21994,28271		N:D3L,N:R203K,N:G204R,N:S235F,ORF1a:L730F,ORF1a:T1001I,ORF1a:A1708D,ORF1a:I2230T,ORF1b:P314L,ORF1b:S1182L,ORF8:Y73C,S:N501Y,S:A570D,S:D614G,S:P681H,S:T716I,S:S982A,S:D1118H	ORF1a:S3675-,ORF1a:G3676-,ORF1a:F3677-,S:H69-,S:V70-,S:Y144-	1-342,3827-4322,6803,7672-7968,9246-9502,10738-11022,11373-11584,13661-13946,14899-15503,16187-16444,19912-20200,25587-25588,25647-25924,27512-28104,29666-29903		ChinaCDC_N_F:G28881A;G28882A;G28883C,ChinaCDC_N_R:C28977T	89512	0	29903	3000.000000	153.296296	bad	4439	10.000000	0.000000	good	0	24.000000	-1.000000	0.000000	good	7.000000		0.000000	good	0		0	0.000000	good		0	0.000000	good
CV177_96_M1_nb40_ru/ARTIC/nanopolish MN908947.3	20I (Alpha, V1)	0.235405	good	29	19	0	19	6	431	0	4	C241T,C913T,C2453T,C3037T,C3267T,C5388A,C5986T,T6954C,C14408T,C14676T,C15279T,T16176C,A23063T,C23271A,A23403G,C23604A,C23709T,T24506G,G24914C,C27972T,G28048T,A28111G,G28280C,A28281T,T28282A,G28881A,G28882A,G28883C,C28977T	11288-11296,21765-21770,21992-21994,28271		N:D3L,N:R203K,N:G204R,N:S235F,ORF1a:L730F,ORF1a:T1001I,ORF1a:A1708D,ORF1a:I2230T,ORF1b:P314L,ORF8:Q27*,ORF8:R52I,ORF8:Y73C,S:N501Y,S:A570D,S:D614G,S:P681H,S:T716I,S:S982A,S:D1118H	ORF1a:S3675-,ORF1a:G3676-,ORF1a:F3677-,S:H69-,S:V70-,S:Y144-	1-54,9246-9258,27512-27808,29837-29903		ChinaCDC_N_F:G28881A;G28882A;G28883C,ChinaCDC_N_R:C28977T	89508	0	29903	3000.000000	4.851852	good	431	10.000000	0.000000	good	0	24.000000	-4.000000	0.000000	good	4.000000		0.000000	good	0		0	0.000000	good		0	0.000000	good
CV177_96_M1_nb40_sa/ARTIC/nanopolish MN908947.3	20I (Alpha, V1)	70.871454	mediocre	26	19	0	17	6	2573	0	4	C913T,C2453T,C3037T,C3267T,C5388A,C5986T,T6954C,C14408T,C14676T,C15279T,T16176C,A23063T,C23271A,A23403G,C23604A,C23709T,T24506G,G24914C,A28111G,G28280C,A28281T,T28282A,G28881A,G28882A,G28883C,C28977T	11288-11296,21765-21770,21992-21994,28271		N:D3L,N:R203K,N:G204R,N:S235F,ORF1a:L730F,ORF1a:T1001I,ORF1a:A1708D,ORF1a:I2230T,ORF1b:P314L,ORF8:Y73C,S:N501Y,S:A570D,S:D614G,S:P681H,S:T716I,S:S982A,S:D1118H	ORF1a:S3675-,ORF1a:G3676-,ORF1a:F3677-,S:H69-,S:V70-,S:Y144-	1-342,3827-4077,7672-7968,9246-9502,10738-11022,13915-13946,25647-25924,27512-28104,29666-29903		ChinaCDC_N_F:G28881A;G28882A;G28883C,ChinaCDC_N_R:C28977T	89520	0	29903	3000.000000	84.185185	mediocre	2573	10.000000	0.000000	good	0	24.000000	-4.000000	0.000000	good	4.000000		0.000000	good	0		0	0.000000	good		0	0.000000	good
CV177_96_M1_nb40_fr/ARTIC/nanopolish MN908947.3	20I (Alpha, V1)	0.235405	good	29	19	0	19	6	431	0	4	C241T,C913T,C2453T,C3037T,C3267T,C5388A,C5986T,T6954C,C14408T,C14676T,C15279T,T16176C,A23063T,C23271A,A23403G,C23604A,C23709T,T24506G,G24914C,C27972T,G28048T,A28111G,G28280C,A28281T,T28282A,G28881A,G28882A,G28883C,C28977T	11288-11296,21765-21770,21992-21994,28271		N:D3L,N:R203K,N:G204R,N:S235F,ORF1a:L730F,ORF1a:T1001I,ORF1a:A1708D,ORF1a:I2230T,ORF1b:P314L,ORF8:Q27*,ORF8:R52I,ORF8:Y73C,S:N501Y,S:A570D,S:D614G,S:P681H,S:T716I,S:S982A,S:D1118H	ORF1a:S3675-,ORF1a:G3676-,ORF1a:F3677-,S:H69-,S:V70-,S:Y144-	1-54,9246-9258,27512-27808,29837-29903		ChinaCDC_N_F:G28881A;G28882A;G28883C,ChinaCDC_N_R:C28977T	89508	0	29903	3000.000000	4.851852	good	431	10.000000	0.000000	good	0	24.000000	-4.000000	0.000000	good	4.000000		0.000000	good	0		0	0.000000	good		0	0.000000	good
CV177_96_M1_nb41_fr/ARTIC/nanopolish MN908947.3	20I (Alpha, V1)	2770.657668	bad	21	10	0	15	3	14512	0	4	C2453T,C3037T,C3267T,C5388A,C5986T,C14408T,T16176C,A23063T,C23271A,A23403G,C23604A,C23709T,T24506G,A28111G,G28280C,A28281T,T28282A,G28881A,G28882A,G28883C,C28977T	21765-21770,21992-21994,28271		N:D3L,N:R203K,N:G204R,N:S235F,ORF1a:L730F,ORF1a:T1001I,ORF1a:A1708D,ORF1b:P314L,ORF8:Y73C,S:N501Y,S:A570D,S:D614G,S:P681H,S:T716I,S:S982A	S:H69-,S:V70-,S:Y144-	1-2205,3508-4322,4996-5287,6248-6495,6847-7332,7672-7968,8320-8913,9246-9502,9835-11584,13075-14232,14580-15503,16187-16770,17739-18618,18958-19232,19592-20200,21428-21682,23823-24100,24766-25924,26567-26860,27191-28104,29666-29903		ChinaCDC_N_F:G28881A;G28882A;G28883C,ChinaCDC_N_R:C28977T	89574	0	29903	3000.000000	526.370370	bad	14512	10.000000	0.000000	good	0	24.000000	-5.000000	0.000000	good	3.000000		0.000000	good	0		0	0.000000	good		0	0.000000	good
CV177_96_M1_nb41_ru/ARTIC/nanopolish MN908947.3	20I (Alpha, V1)	2770.657668	bad	21	10	0	15	3	14512	0	4	C2453T,C3037T,C3267T,C5388A,C5986T,C14408T,T16176C,A23063T,C23271A,A23403G,C23604A,C23709T,T24506G,A28111G,G28280C,A28281T,T28282A,G28881A,G28882A,G28883C,C28977T	21765-21770,21992-21994,28271		N:D3L,N:R203K,N:G204R,N:S235F,ORF1a:L730F,ORF1a:T1001I,ORF1a:A1708D,ORF1b:P314L,ORF8:Y73C,S:N501Y,S:A570D,S:D614G,S:P681H,S:T716I,S:S982A	S:H69-,S:V70-,S:Y144-	1-2205,3508-4322,4996-5287,6248-6495,6847-7332,7672-7968,8320-8913,9246-9502,9835-11584,13075-14232,14580-15503,16187-16770,17739-18618,18958-19232,19592-20200,21428-21682,23823-24100,24766-25924,26567-26860,27191-28104,29666-29903		ChinaCDC_N_F:G28881A;G28882A;G28883C,ChinaCDC_N_R:C28977T	89574	0	29903	3000.000000	526.370370	bad	14512	10.000000	0.000000	good	0	24.000000	-5.000000	0.000000	good	3.000000		0.000000	good	0		0	0.000000	good		0	0.000000	good
CV177_96_M1_nb42_ru/ARTIC/nanopolish MN908947.3	20I (Alpha, V1)	520.346790	bad	25	19	0	16	6	6459	0	4	C913T,C2453T,C3037T,C3267T,C5388A,C5986T,T6954C,C15279T,T16176C,A23063T,C23271A,A23403G,C23604A,C23709T,C24370T,T24506G,G24914C,A28111G,G28280C,A28281T,T28282A,G28881A,G28882A,G28883C,C28977T	11288-11296,21765-21770,21992-21994,28271		N:D3L,N:R203K,N:G204R,N:S235F,ORF1a:L730F,ORF1a:T1001I,ORF1a:A1708D,ORF1a:I2230T,ORF8:Y73C,S:N501Y,S:A570D,S:D614G,S:P681H,S:T716I,S:S982A,S:D1118H	ORF1a:S3675-,ORF1a:G3676-,ORF1a:F3677-,S:H69-,S:V70-,S:Y144-	1-664,3827-4322,7672-7968,9246-9502,10438-11022,11373-11584,13075-13344,13661-13946,14272-14895,16187-16444,20543-21104,23823-24100,25647-25924,26291-26542,27512-28104,29357-29903		ChinaCDC_N_F:G28881A;G28882A;G28883C,ChinaCDC_N_R:C28977T	89524	0	29903	3000.000000	228.111111	bad	6459	10.000000	0.000000	good	0	24.000000	-3.000000	0.000000	good	5.000000		0.000000	good	0		0	0.000000	good		0	0.000000	good
CV177_96_M1_nb42_fr/ARTIC/nanopolish MN908947.3	20I (Alpha, V1)	520.346790	bad	25	19	0	16	6	6459	0	4	C913T,C2453T,C3037T,C3267T,C5388A,C5986T,T6954C,C15279T,T16176C,A23063T,C23271A,A23403G,C23604A,C23709T,C24370T,T24506G,G24914C,A28111G,G28280C,A28281T,T28282A,G28881A,G28882A,G28883C,C28977T	11288-11296,21765-21770,21992-21994,28271		N:D3L,N:R203K,N:G204R,N:S235F,ORF1a:L730F,ORF1a:T1001I,ORF1a:A1708D,ORF1a:I2230T,ORF8:Y73C,S:N501Y,S:A570D,S:D614G,S:P681H,S:T716I,S:S982A,S:D1118H	ORF1a:S3675-,ORF1a:G3676-,ORF1a:F3677-,S:H69-,S:V70-,S:Y144-	1-664,3827-4322,7672-7968,9246-9502,10438-11022,11373-11584,13075-13344,13661-13946,14272-14895,16187-16444,20543-21104,23823-24100,25647-25924,26291-26542,27512-28104,29357-29903		ChinaCDC_N_F:G28881A;G28882A;G28883C,ChinaCDC_N_R:C28977T	89524	0	29903	3000.000000	228.111111	bad	6459	10.000000	0.000000	good	0	24.000000	-3.000000	0.000000	good	5.000000		0.000000	good	0		0	0.000000	good		0	0.000000	good
CV177_96_M1_nb43_ru/ARTIC/nanopolish MN908947.3	20I (Alpha, V1)	0.197531	good	29	19	0	19	6	420	0	4	C241T,C913T,C2453T,C3037T,C3267T,C5388A,C5986T,T6954C,C14408T,C14676T,C15279T,T16176C,A23063T,C23271A,A23403G,C23604A,C23709T,T24506G,G24914C,C27972T,G28048T,A28111G,G28280C,A28281T,T28282A,G28881A,G28882A,G28883C,C28977T	11288-11296,21765-21770,21992-21994,28271		N:D3L,N:R203K,N:G204R,N:S235F,ORF1a:L730F,ORF1a:T1001I,ORF1a:A1708D,ORF1a:I2230T,ORF1b:P314L,ORF8:Q27*,ORF8:R52I,ORF8:Y73C,S:N501Y,S:A570D,S:D614G,S:P681H,S:T716I,S:S982A,S:D1118H	ORF1a:S3675-,ORF1a:G3676-,ORF1a:F3677-,S:H69-,S:V70-,S:Y144-	1-54,16255-16256,27512-27808,29837-29903		ChinaCDC_N_F:G28881A;G28882A;G28883C,ChinaCDC_N_R:C28977T	89508	0	29903	3000.000000	4.444444	good	420	10.000000	0.000000	good	0	24.000000	-4.000000	0.000000	good	4.000000		0.000000	good	0		0	0.000000	good		0	0.000000	good
CV177_96_M1_nb43_fr/ARTIC/nanopolish MN908947.3	20I (Alpha, V1)	0.197531	good	29	19	0	19	6	420	0	4	C241T,C913T,C2453T,C3037T,C3267T,C5388A,C5986T,T6954C,C14408T,C14676T,C15279T,T16176C,A23063T,C23271A,A23403G,C23604A,C23709T,T24506G,G24914C,C27972T,G28048T,A28111G,G28280C,A28281T,T28282A,G28881A,G28882A,G28883C,C28977T	11288-11296,21765-21770,21992-21994,28271		N:D3L,N:R203K,N:G204R,N:S235F,ORF1a:L730F,ORF1a:T1001I,ORF1a:A1708D,ORF1a:I2230T,ORF1b:P314L,ORF8:Q27*,ORF8:R52I,ORF8:Y73C,S:N501Y,S:A570D,S:D614G,S:P681H,S:T716I,S:S982A,S:D1118H	ORF1a:S3675-,ORF1a:G3676-,ORF1a:F3677-,S:H69-,S:V70-,S:Y144-	1-54,16255-16256,27512-27808,29837-29903		ChinaCDC_N_F:G28881A;G28882A;G28883C,ChinaCDC_N_R:C28977T	89508	0	29903	3000.000000	4.444444	good	420	10.000000	0.000000	good	0	24.000000	-4.000000	0.000000	good	4.000000		0.000000	good	0		0	0.000000	good		0	0.000000	good
CV177_96_M1_nb43_sa/ARTIC/nanopolish MN908947.3	20I (Alpha, V1)	19.884993	good	28	19	0	19	6	1504	0	4	C241T,C2453T,C3037T,C3267T,C5388A,C5986T,T6954C,C14408T,C14676T,C15279T,T16176C,A23063T,C23271A,A23403G,C23604A,C23709T,T24506G,G24914C,C27972T,G28048T,A28111G,G28280C,A28281T,T28282A,G28881A,G28882A,G28883C,C28977T	11288-11296,21765-21770,21992-21994,28271		N:D3L,N:R203K,N:G204R,N:S235F,ORF1a:L730F,ORF1a:T1001I,ORF1a:A1708D,ORF1a:I2230T,ORF1b:P314L,ORF8:Q27*,ORF8:R52I,ORF8:Y73C,S:N501Y,S:A570D,S:D614G,S:P681H,S:T716I,S:S982A,S:D1118H	ORF1a:S3675-,ORF1a:G3676-,ORF1a:F3677-,S:H69-,S:V70-,S:Y144-	1-54,913,7672-7968,9246-9502,10438-10688,25053-25332,27512-27808,29837-29903		ChinaCDC_N_F:G28881A;G28882A;G28883C,ChinaCDC_N_R:C28977T	89512	0	29903	3000.000000	44.592593	mediocre	1504	10.000000	0.000000	good	0	24.000000	-4.000000	0.000000	good	4.000000		0.000000	good	0		0	0.000000	good		0	0.000000	good
CV177_96_M1_nb44_fr/ARTIC/nanopolish MN908947.3	20I (Alpha, V1)	1.010497	good	34	19	0	21	6	547	0	4	C241T,C913T,C3037T,C3267T,C5183T,C5388A,C5986T,T6954C,C14408T,C14676T,C14703T,C15279T,T16176C,A21717G,C21855T,A23063T,C23191T,C23271A,A23403G,C23604A,C23709T,T24506G,G24914C,G25500T,C27972T,G28048T,A28111G,G28280C,A28281T,T28282A,G28881A,G28882A,G28883C,C28977T	11288-11296,21765-21770,21992-21994,28271		N:D3L,N:R203K,N:G204R,N:S235F,ORF1a:T1001I,ORF1a:P1640S,ORF1a:A1708D,ORF1a:I2230T,ORF1b:P314L,ORF8:Q27*,ORF8:R52I,ORF8:Y73C,S:Q52R,S:S98F,S:N501Y,S:A570D,S:D614G,S:P681H,S:T716I,S:S982A,S:D1118H	ORF1a:S3675-,ORF1a:G3676-,ORF1a:F3677-,S:H69-,S:V70-,S:Y144-	1-54,21428-21682,29666-29903		ChinaCDC_N_F:G28881A;G28882A;G28883C,ChinaCDC_N_R:C28977T	89488	0	29903	3000.000000	9.148148	good	547	10.000000	0.000000	good	0	24.000000	1.000000	4.166667	good	9.000000		0.000000	good	0		0	0.000000	good		0	0.000000	good
CV177_96_M1_nb44_sa/ARTIC/nanopolish MN908947.3	20I (Alpha, V1)	103.836176	bad	31	19	0	18	6	3049	0	4	C241T,C913T,C3037T,C3267T,C5183T,C5388A,C5986T,T6954C,C14408T,C14676T,C14703T,C15279T,T16176C,A21717G,C21855T,C23191T,C23271A,A23403G,C23604A,C23709T,T24506G,G24914C,G25500T,A28111G,G28280C,A28281T,T28282A,G28881A,G28882A,G28883C,C28977T	11288-11296,21765-21770,21992-21994,28271		N:D3L,N:R203K,N:G204R,N:S235F,ORF1a:T1001I,ORF1a:P1640S,ORF1a:A1708D,ORF1a:I2230T,ORF1b:P314L,ORF8:Y73C,S:Q52R,S:S98F,S:A570D,S:D614G,S:P681H,S:T716I,S:S982A,S:D1118H	ORF1a:S3675-,ORF1a:G3676-,ORF1a:F3677-,S:H69-,S:V70-,S:Y144-	1-54,3827-4144,7672-7968,9246-9502,13661-13946,21428-21682,22878-23144,24146-24416,25053-25301,25647-25924,27826-28104,29666-29903		ChinaCDC_N_F:G28881A;G28882A;G28883C,ChinaCDC_N_R:C28977T	89500	0	29903	3000.000000	101.814815	bad	3049	10.000000	0.000000	good	0	24.000000	1.000000	4.166667	good	9.000000		0.000000	good	0		0	0.000000	good		0	0.000000	good
CV177_96_M1_nb44_ru/ARTIC/nanopolish MN908947.3	20I (Alpha, V1)	1.010497	good	34	19	0	21	6	547	0	4	C241T,C913T,C3037T,C3267T,C5183T,C5388A,C5986T,T6954C,C14408T,C14676T,C14703T,C15279T,T16176C,A21717G,C21855T,A23063T,C23191T,C23271A,A23403G,C23604A,C23709T,T24506G,G24914C,G25500T,C27972T,G28048T,A28111G,G28280C,A28281T,T28282A,G28881A,G28882A,G28883C,C28977T	11288-11296,21765-21770,21992-21994,28271		N:D3L,N:R203K,N:G204R,N:S235F,ORF1a:T1001I,ORF1a:P1640S,ORF1a:A1708D,ORF1a:I2230T,ORF1b:P314L,ORF8:Q27*,ORF8:R52I,ORF8:Y73C,S:Q52R,S:S98F,S:N501Y,S:A570D,S:D614G,S:P681H,S:T716I,S:S982A,S:D1118H	ORF1a:S3675-,ORF1a:G3676-,ORF1a:F3677-,S:H69-,S:V70-,S:Y144-	1-54,21428-21682,29666-29903		ChinaCDC_N_F:G28881A;G28882A;G28883C,ChinaCDC_N_R:C28977T	89488	0	29903	3000.000000	9.148148	good	547	10.000000	0.000000	good	0	24.000000	1.000000	4.166667	good	9.000000		0.000000	good	0		0	0.000000	good		0	0.000000	good
CV177_96_M1_nb45_ru/ARTIC/nanopolish MN908947.3	20I (Alpha, V1)	1.562500	good	36	19	0	22	6	125	0	4	C241T,C913T,C1812T,C3037T,C3267T,C5388A,C5986T,T6954C,C14408T,T14418C,C14676T,C15279T,T16176C,A17615G,C20104T,A23063T,C23271A,A23403G,C23604A,C23709T,C24418T,T24506G,G24914C,C25702A,C27732T,C27972T,G28048T,A28111G,G28280C,A28281T,T28282A,C28657T,G28881A,G28882A,G28883C,C28977T	11288-11296,21765-21770,21992-21994,28271		N:D3L,N:R203K,N:G204R,N:S235F,ORF1a:A516V,ORF1a:T1001I,ORF1a:A1708D,ORF1a:I2230T,ORF1b:P314L,ORF1b:K1383R,ORF1b:L2213F,ORF3a:P104T,ORF8:Q27*,ORF8:R52I,ORF8:Y73C,S:N501Y,S:A570D,S:D614G,S:P681H,S:T716I,S:S982A,S:D1118H	ORF1a:S3675-,ORF1a:G3676-,ORF1a:F3677-,S:H69-,S:V70-,S:Y144-	1-54,9811-9812,16255-16256,29837-29903		ChinaCDC_N_F:G28881A;G28882A;G28883C,ChinaCDC_N_R:C28977T	89480	0	29903	3000.000000	0.000000	good	125	10.000000	0.000000	good	0	24.000000	3.000000	12.500000	good	11.000000		0.000000	good	0		0	0.000000	good		0	0.000000	good
CV177_96_M1_nb45_fr/ARTIC/nanopolish MN908947.3	20I (Alpha, V1)	1.562500	good	36	19	0	22	6	125	0	4	C241T,C913T,C1812T,C3037T,C3267T,C5388A,C5986T,T6954C,C14408T,T14418C,C14676T,C15279T,T16176C,A17615G,C20104T,A23063T,C23271A,A23403G,C23604A,C23709T,C24418T,T24506G,G24914C,C25702A,C27732T,C27972T,G28048T,A28111G,G28280C,A28281T,T28282A,C28657T,G28881A,G28882A,G28883C,C28977T	11288-11296,21765-21770,21992-21994,28271		N:D3L,N:R203K,N:G204R,N:S235F,ORF1a:A516V,ORF1a:T1001I,ORF1a:A1708D,ORF1a:I2230T,ORF1b:P314L,ORF1b:K1383R,ORF1b:L2213F,ORF3a:P104T,ORF8:Q27*,ORF8:R52I,ORF8:Y73C,S:N501Y,S:A570D,S:D614G,S:P681H,S:T716I,S:S982A,S:D1118H	ORF1a:S3675-,ORF1a:G3676-,ORF1a:F3677-,S:H69-,S:V70-,S:Y144-	1-54,9811-9812,16255-16256,29837-29903		ChinaCDC_N_F:G28881A;G28882A;G28883C,ChinaCDC_N_R:C28977T	89480	0	29903	3000.000000	0.000000	good	125	10.000000	0.000000	good	0	24.000000	3.000000	12.500000	good	11.000000		0.000000	good	0		0	0.000000	good		0	0.000000	good
CV177_96_M1_nb45_sa/ARTIC/nanopolish MN908947.3	20I (Alpha, V1)	36.129180	mediocre	33	19	0	21	6	1919	0	4	C241T,C913T,C1812T,C3037T,C3267T,C5388A,C5986T,T6954C,C14676T,C15279T,T16176C,A17615G,C20104T,A23063T,C23271A,A23403G,C23604A,C23709T,C24418T,T24506G,G24914C,C25702A,C27732T,C27972T,G28048T,A28111G,G28280C,A28281T,T28282A,G28881A,G28882A,G28883C,C28977T	11288-11296,21765-21770,21992-21994,28271		N:D3L,N:R203K,N:G204R,N:S235F,ORF1a:A516V,ORF1a:T1001I,ORF1a:A1708D,ORF1a:I2230T,ORF1b:K1383R,ORF1b:L2213F,ORF3a:P104T,ORF8:Q27*,ORF8:R52I,ORF8:Y73C,S:N501Y,S:A570D,S:D614G,S:P681H,S:T716I,S:S982A,S:D1118H	ORF1a:S3675-,ORF1a:G3676-,ORF1a:F3677-,S:H69-,S:V70-,S:Y144-	1-54,7672-7968,9246-9502,9811-9812,14272-14570,16255-16256,20868-21104,25348-25623,28443-28699,29666-29903		ChinaCDC_N_F:G28881A;G28882A;G28883C,ChinaCDC_N_R:C28977T	89492	0	29903	3000.000000	59.962963	mediocre	1919	10.000000	0.000000	good	0	24.000000	1.000000	4.166667	good	9.000000		0.000000	good	0		0	0.000000	good		0	0.000000	good
CV177_96_M1_nb46_sa/ARTIC/nanopolish MN908947.3	20I (Alpha, V1)	104.418121	bad	29	19	0	20	6	3059	0	4	C913T,C2453T,C3037T,C3267T,C5388A,C5986T,T6954C,C14408T,C14676T,C15279T,T16176C,A23063T,C23271A,A23403G,C23604A,C23709T,T24506G,G24914C,C27879T,C27972T,G28048T,A28111G,G28280C,A28281T,T28282A,G28881A,G28882A,G28883C,C28977T	11288-11296,21765-21770,21992-21994,28271		N:D3L,N:R203K,N:G204R,N:S235F,ORF1a:L730F,ORF1a:T1001I,ORF1a:A1708D,ORF1a:I2230T,ORF1b:P314L,ORF7b:H42Y,ORF8:Q27*,ORF8:R52I,ORF8:Y73C,S:N501Y,S:A570D,S:D614G,S:P681H,S:T716I,S:S982A,S:D1118H	ORF1a:S3675-,ORF1a:G3676-,ORF1a:F3677-,S:H69-,S:V70-,S:Y144-	1-342,3827-4077,7672-7968,9246-9502,10738-11022,12780-13029,13661-13946,23823-24100,25647-25924,27512-27808,29666-29903		ChinaCDC_N_F:G28881A;G28882A;G28883C,ChinaCDC_N_R:C28977T	89508	0	29903	3000.000000	102.185185	bad	3059	10.000000	0.000000	good	0	24.000000	-3.000000	0.000000	good	5.000000		0.000000	good	0		0	0.000000	good		0	0.000000	good
CV177_96_M1_nb46_fr/ARTIC/nanopolish MN908947.3	20I (Alpha, V1)	1.929012	good	30	19	0	20	6	675	0	4	C241T,C913T,C2453T,C3037T,C3267T,C5388A,C5986T,T6954C,C14408T,C14676T,C15279T,T16176C,A23063T,C23271A,A23403G,C23604A,C23709T,T24506G,G24914C,C27879T,C27972T,G28048T,A28111G,G28280C,A28281T,T28282A,G28881A,G28882A,G28883C,C28977T	11288-11296,21765-21770,21992-21994,28271		N:D3L,N:R203K,N:G204R,N:S235F,ORF1a:L730F,ORF1a:T1001I,ORF1a:A1708D,ORF1a:I2230T,ORF1b:P314L,ORF7b:H42Y,ORF8:Q27*,ORF8:R52I,ORF8:Y73C,S:N501Y,S:A570D,S:D614G,S:P681H,S:T716I,S:S982A,S:D1118H	ORF1a:S3675-,ORF1a:G3676-,ORF1a:F3677-,S:H69-,S:V70-,S:Y144-	1-54,9246-9502,27512-27808,29837-29903		ChinaCDC_N_F:G28881A;G28882A;G28883C,ChinaCDC_N_R:C28977T	89504	0	29903	3000.000000	13.888889	good	675	10.000000	0.000000	good	0	24.000000	-3.000000	0.000000	good	5.000000		0.000000	good	0		0	0.000000	good		0	0.000000	good
CV177_96_M1_nb46_ru/ARTIC/nanopolish MN908947.3	20I (Alpha, V1)	1.929012	good	30	19	0	20	6	675	0	4	C241T,C913T,C2453T,C3037T,C3267T,C5388A,C5986T,T6954C,C14408T,C14676T,C15279T,T16176C,A23063T,C23271A,A23403G,C23604A,C23709T,T24506G,G24914C,C27879T,C27972T,G28048T,A28111G,G28280C,A28281T,T28282A,G28881A,G28882A,G28883C,C28977T	11288-11296,21765-21770,21992-21994,28271		N:D3L,N:R203K,N:G204R,N:S235F,ORF1a:L730F,ORF1a:T1001I,ORF1a:A1708D,ORF1a:I2230T,ORF1b:P314L,ORF7b:H42Y,ORF8:Q27*,ORF8:R52I,ORF8:Y73C,S:N501Y,S:A570D,S:D614G,S:P681H,S:T716I,S:S982A,S:D1118H	ORF1a:S3675-,ORF1a:G3676-,ORF1a:F3677-,S:H69-,S:V70-,S:Y144-	1-54,9246-9502,27512-27808,29837-29903		ChinaCDC_N_F:G28881A;G28882A;G28883C,ChinaCDC_N_R:C28977T	89504	0	29903	3000.000000	13.888889	good	675	10.000000	0.000000	good	0	24.000000	-3.000000	0.000000	good	5.000000		0.000000	good	0		0	0.000000	good		0	0.000000	good
CV177_96_M1_nb47_ru/ARTIC/nanopolish MN908947.3	20I (Alpha, V1)	0.191001	good	31	19	0	19	6	418	0	4	C241T,C913T,C2453T,C3037T,C3267T,C5388A,C5986T,T6954C,C14408T,C14676T,C15279T,T16176C,A23063T,C23271A,A23403G,C23604A,C23709T,T24506G,G24914C,C27972T,G28048T,A28111G,A28175G,G28280C,A28281T,T28282A,G28881A,G28882A,G28883C,C28977T,C29541T	11288-11296,21765-21770,21992-21994,28271		N:D3L,N:R203K,N:G204R,N:S235F,ORF1a:L730F,ORF1a:T1001I,ORF1a:A1708D,ORF1a:I2230T,ORF1b:P314L,ORF8:Q27*,ORF8:R52I,ORF8:Y73C,S:N501Y,S:A570D,S:D614G,S:P681H,S:T716I,S:S982A,S:D1118H	ORF1a:S3675-,ORF1a:G3676-,ORF1a:F3677-,S:H69-,S:V70-,S:Y144-	1-54,27512-27808,29837-29903		ChinaCDC_N_F:G28881A;G28882A;G28883C,ChinaCDC_N_R:C28977T	89500	0	29903	3000.000000	4.370370	good	418	10.000000	0.000000	good	0	24.000000	-2.000000	0.000000	good	6.000000		0.000000	good	0		0	0.000000	good		0	0.000000	good
CV177_96_M1_nb47_sa/ARTIC/nanopolish MN908947.3	20I (Alpha, V1)	59.232977	mediocre	28	19	0	17	6	2378	0	4	C913T,C2453T,C3037T,C3267T,C5388A,C5986T,T6954C,C14408T,C14676T,C15279T,T16176C,A23063T,C23271A,A23403G,C23604A,C23709T,T24506G,G24914C,A28111G,A28175G,G28280C,A28281T,T28282A,G28881A,G28882A,G28883C,C28977T,C29541T	11288-11296,21765-21770,21992-21994,28271		N:D3L,N:R203K,N:G204R,N:S235F,ORF1a:L730F,ORF1a:T1001I,ORF1a:A1708D,ORF1a:I2230T,ORF1b:P314L,ORF8:Y73C,S:N501Y,S:A570D,S:D614G,S:P681H,S:T716I,S:S982A,S:D1118H	ORF1a:S3675-,ORF1a:G3676-,ORF1a:F3677-,S:H69-,S:V70-,S:Y144-	1-342,3827-4077,7672-7968,9246-9502,10738-11022,13661-13946,27512-28104,29837-29903		ChinaCDC_N_F:G28881A;G28882A;G28883C,ChinaCDC_N_R:C28977T	89512	0	29903	3000.000000	76.962963	mediocre	2378	10.000000	0.000000	good	0	24.000000	-2.000000	0.000000	good	6.000000		0.000000	good	0		0	0.000000	good		0	0.000000	good
CV177_96_M1_nb47_fr/ARTIC/nanopolish MN908947.3	20I (Alpha, V1)	0.191001	good	31	19	0	19	6	418	0	4	C241T,C913T,C2453T,C3037T,C3267T,C5388A,C5986T,T6954C,C14408T,C14676T,C15279T,T16176C,A23063T,C23271A,A23403G,C23604A,C23709T,T24506G,G24914C,C27972T,G28048T,A28111G,A28175G,G28280C,A28281T,T28282A,G28881A,G28882A,G28883C,C28977T,C29541T	11288-11296,21765-21770,21992-21994,28271		N:D3L,N:R203K,N:G204R,N:S235F,ORF1a:L730F,ORF1a:T1001I,ORF1a:A1708D,ORF1a:I2230T,ORF1b:P314L,ORF8:Q27*,ORF8:R52I,ORF8:Y73C,S:N501Y,S:A570D,S:D614G,S:P681H,S:T716I,S:S982A,S:D1118H	ORF1a:S3675-,ORF1a:G3676-,ORF1a:F3677-,S:H69-,S:V70-,S:Y144-	1-54,27512-27808,29837-29903		ChinaCDC_N_F:G28881A;G28882A;G28883C,ChinaCDC_N_R:C28977T	89500	0	29903	3000.000000	4.370370	good	418	10.000000	0.000000	good	0	24.000000	-2.000000	0.000000	good	6.000000		0.000000	good	0		0	0.000000	good		0	0.000000	good
CV177_96_M1_nb48_sa/ARTIC/nanopolish MN908947.3	20I (Alpha, V1)	122.307215	bad	29	19	0	17	6	3286	0	4	C241T,C913T,C3037T,C3267T,C5388A,C5986T,T6954C,G10193A,A10195T,C14408T,C14676T,C15279T,T16176C,C16308T,A23063T,C23271A,A23403G,C23604A,C23709T,T24506G,G24914C,A28111G,G28280C,A28281T,T28282A,G28881A,G28882A,G28883C,C28977T	11288-11296,21765-21770,21992-21994,28271		N:D3L,N:R203K,N:G204R,N:S235F,ORF1a:T1001I,ORF1a:A1708D,ORF1a:I2230T,ORF1a:E3310N,ORF1b:P314L,ORF8:Y73C,S:N501Y,S:A570D,S:D614G,S:P681H,S:T716I,S:S982A,S:D1118H	ORF1a:S3675-,ORF1a:G3676-,ORF1a:F3677-,S:H69-,S:V70-,S:Y144-	1-54,3827-4077,7672-7968,8636-8913,9246-9502,10738-11022,12780-13029,13661-13946,21428-21682,23823-24100,25647-25924,27826-28104,29666-29903		ChinaCDC_N_F:G28881A;G28882A;G28883C,ChinaCDC_N_R:C28977T	89508	0	29903	3000.000000	110.592593	bad	3286	10.000000	0.000000	good	0	24.000000	-1.000000	0.000000	good	7.000000		0.000000	good	0		0	0.000000	good		0	0.000000	good
CV177_96_M1_nb48_ru/ARTIC/nanopolish MN908947.3	20I (Alpha, V1)	0.087791	good	31	19	0	19	6	380	0	4	C241T,C913T,C3037T,C3267T,C5388A,C5986T,T6954C,G10193A,A10195T,C14408T,C14676T,C15279T,T16176C,C16308T,A23063T,C23271A,A23403G,C23604A,C23709T,T24506G,G24914C,C27972T,G28048T,A28111G,G28280C,A28281T,T28282A,G28881A,G28882A,G28883C,C28977T	11288-11296,21765-21770,21992-21994,28271		N:D3L,N:R203K,N:G204R,N:S235F,ORF1a:T1001I,ORF1a:A1708D,ORF1a:I2230T,ORF1a:E3310N,ORF1b:P314L,ORF8:Q27*,ORF8:R52I,ORF8:Y73C,S:N501Y,S:A570D,S:D614G,S:P681H,S:T716I,S:S982A,S:D1118H	ORF1a:S3675-,ORF1a:G3676-,ORF1a:F3677-,S:H69-,S:V70-,S:Y144-	1-54,9246-9502,16255-16256,29837-29903		ChinaCDC_N_F:G28881A;G28882A;G28883C,ChinaCDC_N_R:C28977T	89500	0	29903	3000.000000	2.962963	good	380	10.000000	0.000000	good	0	24.000000	-1.000000	0.000000	good	7.000000		0.000000	good	0		0	0.000000	good		0	0.000000	good
CV177_96_M1_nb48_fr/ARTIC/nanopolish MN908947.3	20I (Alpha, V1)	0.087791	good	31	19	0	19	6	380	0	4	C241T,C913T,C3037T,C3267T,C5388A,C5986T,T6954C,G10193A,A10195T,C14408T,C14676T,C15279T,T16176C,C16308T,A23063T,C23271A,A23403G,C23604A,C23709T,T24506G,G24914C,C27972T,G28048T,A28111G,G28280C,A28281T,T28282A,G28881A,G28882A,G28883C,C28977T	11288-11296,21765-21770,21992-21994,28271		N:D3L,N:R203K,N:G204R,N:S235F,ORF1a:T1001I,ORF1a:A1708D,ORF1a:I2230T,ORF1a:E3310N,ORF1b:P314L,ORF8:Q27*,ORF8:R52I,ORF8:Y73C,S:N501Y,S:A570D,S:D614G,S:P681H,S:T716I,S:S982A,S:D1118H	ORF1a:S3675-,ORF1a:G3676-,ORF1a:F3677-,S:H69-,S:V70-,S:Y144-	1-54,9246-9502,16255-16256,29837-29903		ChinaCDC_N_F:G28881A;G28882A;G28883C,ChinaCDC_N_R:C28977T	89500	0	29903	3000.000000	2.962963	good	380	10.000000	0.000000	good	0	24.000000	-1.000000	0.000000	good	7.000000		0.000000	good	0		0	0.000000	good		0	0.000000	good
CV177_96_M1_nb49_fr/ARTIC/nanopolish MN908947.3	20I (Alpha, V1)	339.305216	bad	30	19	0	20	6	5262	0	4	C913T,C2910T,C3037T,C3510T,C4980T,C5388A,C5986T,T11136G,C14408T,C14676T,C15279T,T16176C,C17738T,C18814T,A21163G,A23063T,C23271A,A23403G,C23604A,C23709T,T24506G,G24914C,A28111G,G28280C,A28281T,T28282A,G28881A,G28882A,G28883C,C28977T	11288-11296,21765-21770,21992-21994,28271		N:D3L,N:R203K,N:G204R,N:S235F,ORF1a:T882I,ORF1a:A1082V,ORF1a:T1572I,ORF1a:A1708D,ORF1a:F3624C,ORF1b:P314L,ORF1b:T1424I,ORF1b:I2566V,ORF8:Y73C,S:N501Y,S:A570D,S:D614G,S:P681H,S:T716I,S:S982A,S:D1118H	ORF1a:S3675-,ORF1a:G3676-,ORF1a:F3677-,S:H69-,S:V70-,S:Y144-	1-342,1313-1595,3184-3482,3827-4322,4557,6847-7332,7672-8275,9246-9502,10738-11022,12780-13029,13661-13946,16805-17087,23823-24416,25521,25647-25924,27826-28104,29666-29903		ChinaCDC_N_F:G28881A;G28882A;G28883C,ChinaCDC_N_R:C28977T	89504	0	29903	3000.000000	183.777778	bad	5262	10.000000	0.000000	good	0	24.000000	3.000000	12.500000	good	11.000000		0.000000	good	0		0	0.000000	good		0	0.000000	good
CV177_96_M1_nb49_ru/ARTIC/nanopolish MN908947.3	20I (Alpha, V1)	339.305216	bad	30	19	0	20	6	5262	0	4	C913T,C2910T,C3037T,C3510T,C4980T,C5388A,C5986T,T11136G,C14408T,C14676T,C15279T,T16176C,C17738T,C18814T,A21163G,A23063T,C23271A,A23403G,C23604A,C23709T,T24506G,G24914C,A28111G,G28280C,A28281T,T28282A,G28881A,G28882A,G28883C,C28977T	11288-11296,21765-21770,21992-21994,28271		N:D3L,N:R203K,N:G204R,N:S235F,ORF1a:T882I,ORF1a:A1082V,ORF1a:T1572I,ORF1a:A1708D,ORF1a:F3624C,ORF1b:P314L,ORF1b:T1424I,ORF1b:I2566V,ORF8:Y73C,S:N501Y,S:A570D,S:D614G,S:P681H,S:T716I,S:S982A,S:D1118H	ORF1a:S3675-,ORF1a:G3676-,ORF1a:F3677-,S:H69-,S:V70-,S:Y144-	1-342,1313-1595,3184-3482,3827-4322,4557,6847-7332,7672-8275,9246-9502,10738-11022,12780-13029,13661-13946,16805-17087,23823-24416,25521,25647-25924,27826-28104,29666-29903		ChinaCDC_N_F:G28881A;G28882A;G28883C,ChinaCDC_N_R:C28977T	89504	0	29903	3000.000000	183.777778	bad	5262	10.000000	0.000000	good	0	24.000000	3.000000	12.500000	good	11.000000		0.000000	good	0		0	0.000000	good		0	0.000000	good
CV177_96_M1_nb50_fr/ARTIC/nanopolish MN908947.3	20E (EU1)	0.000000	good	23	0	0	7	0	121	0	0	G204T,C241T,T445C,C3037T,C4456T,C5392T,C6286T,T9340C,T11078C,A11533G,C12115T,C14408T,G21255C,C21614T,C22227T,A23403G,C24334T,T26424C,C26801G,C27944T,A28581G,C28932T,G29645T			N:D103G,N:A220V,ORF1a:F3605L,ORF1b:P314L,S:L18F,S:A222V,S:D614G		1-54,29837-29903			89617	0	29903	3000.000000	0.000000	good	121	10.000000	0.000000	good	0	24.000000	0.000000	0.000000	good	8.000000		0.000000	good	0		0	0.000000	good		0	0.000000	good
CV177_96_M1_nb50_ru/ARTIC/nanopolish MN908947.3	20E (EU1)	0.000000	good	23	0	0	7	0	121	0	0	G204T,C241T,T445C,C3037T,C4456T,C5392T,C6286T,T9340C,T11078C,A11533G,C12115T,C14408T,G21255C,C21614T,C22227T,A23403G,C24334T,T26424C,C26801G,C27944T,A28581G,C28932T,G29645T			N:D103G,N:A220V,ORF1a:F3605L,ORF1b:P314L,S:L18F,S:A222V,S:D614G		1-54,29837-29903			89617	0	29903	3000.000000	0.000000	good	121	10.000000	0.000000	good	0	24.000000	0.000000	0.000000	good	8.000000		0.000000	good	0		0	0.000000	good		0	0.000000	good
CV177_96_M1_nb50_sa/ARTIC/nanopolish MN908947.3	20E (EU1)	9.841001	good	21	0	0	6	0	1147	0	0	G204T,C241T,T445C,C3037T,C4456T,C5392T,C6286T,T11078C,A11533G,C12115T,G21255C,C21614T,C22227T,A23403G,C24334T,T26424C,C26801G,C27944T,A28581G,C28932T,G29645T			N:D103G,N:A220V,ORF1a:F3605L,S:L18F,S:A222V,S:D614G		1-54,7672-7968,9246-9502,14272-14570,24981-24982,29666-29903			89625	0	29903	3000.000000	31.370370	mediocre	1147	10.000000	0.000000	good	0	24.000000	-1.000000	0.000000	good	7.000000		0.000000	good	0		0	0.000000	good		0	0.000000	good
CV177_96_M1_nb51_fr/ARTIC/nanopolish MN908947.3	20I (Alpha, V1)	0.191001	good	30	19	0	20	6	418	0	4	C241T,C913T,C2453T,C3037T,C3267T,C5388A,C5986T,T6954C,C14408T,C14676T,C15279T,T16176C,C18647T,A23063T,C23271A,A23403G,C23604A,C23709T,T24506G,G24914C,C27972T,G28048T,A28111G,G28280C,A28281T,T28282A,G28881A,G28882A,G28883C,C28977T	11288-11296,21765-21770,21992-21994,28271		N:D3L,N:R203K,N:G204R,N:S235F,ORF1a:L730F,ORF1a:T1001I,ORF1a:A1708D,ORF1a:I2230T,ORF1b:P314L,ORF1b:P1727L,ORF8:Q27*,ORF8:R52I,ORF8:Y73C,S:N501Y,S:A570D,S:D614G,S:P681H,S:T716I,S:S982A,S:D1118H	ORF1a:S3675-,ORF1a:G3676-,ORF1a:F3677-,S:H69-,S:V70-,S:Y144-	1-54,27512-27808,29837-29903		ChinaCDC_N_F:G28881A;G28882A;G28883C,ChinaCDC_N_R:C28977T	89504	0	29903	3000.000000	4.370370	good	418	10.000000	0.000000	good	0	24.000000	-3.000000	0.000000	good	5.000000		0.000000	good	0		0	0.000000	good		0	0.000000	good
CV177_96_M1_nb51_sa/ARTIC/nanopolish MN908947.3	20I (Alpha, V1)	67.909808	mediocre	27	19	0	17	6	2525	0	4	C241T,C913T,C2453T,C3037T,C3267T,C5388A,C5986T,T6954C,C14676T,C15279T,T16176C,C18647T,A23063T,C23271A,A23403G,C23604A,C23709T,T24506G,G24914C,A28111G,G28280C,A28281T,T28282A,G28881A,G28882A,G28883C,C28977T	11288-11296,21765-21770,21992-21994,28271		N:D3L,N:R203K,N:G204R,N:S235F,ORF1a:L730F,ORF1a:T1001I,ORF1a:A1708D,ORF1a:I2230T,ORF1b:P1727L,ORF8:Y73C,S:N501Y,S:A570D,S:D614G,S:P681H,S:T716I,S:S982A,S:D1118H	ORF1a:S3675-,ORF1a:G3676-,ORF1a:F3677-,S:H69-,S:V70-,S:Y144-	1-54,3827-4077,7672-7968,9246-9502,12780-13029,13661-13946,14272-14570,27512-28104,29666-29903		ChinaCDC_N_F:G28881A;G28882A;G28883C,ChinaCDC_N_R:C28977T	89516	0	29903	3000.000000	82.407407	mediocre	2525	10.000000	0.000000	good	0	24.000000	-3.000000	0.000000	good	5.000000		0.000000	good	0		0	0.000000	good		0	0.000000	good
CV177_96_M1_nb51_ru/ARTIC/nanopolish MN908947.3	20I (Alpha, V1)	0.191001	good	30	19	0	20	6	418	0	4	C241T,C913T,C2453T,C3037T,C3267T,C5388A,C5986T,T6954C,C14408T,C14676T,C15279T,T16176C,C18647T,A23063T,C23271A,A23403G,C23604A,C23709T,T24506G,G24914C,C27972T,G28048T,A28111G,G28280C,A28281T,T28282A,G28881A,G28882A,G28883C,C28977T	11288-11296,21765-21770,21992-21994,28271		N:D3L,N:R203K,N:G204R,N:S235F,ORF1a:L730F,ORF1a:T1001I,ORF1a:A1708D,ORF1a:I2230T,ORF1b:P314L,ORF1b:P1727L,ORF8:Q27*,ORF8:R52I,ORF8:Y73C,S:N501Y,S:A570D,S:D614G,S:P681H,S:T716I,S:S982A,S:D1118H	ORF1a:S3675-,ORF1a:G3676-,ORF1a:F3677-,S:H69-,S:V70-,S:Y144-	1-54,27512-27808,29837-29903		ChinaCDC_N_F:G28881A;G28882A;G28883C,ChinaCDC_N_R:C28977T	89504	0	29903	3000.000000	4.370370	good	418	10.000000	0.000000	good	0	24.000000	-3.000000	0.000000	good	5.000000		0.000000	good	0		0	0.000000	good		0	0.000000	good
CV177_96_M1_nb52_fr/ARTIC/nanopolish MN908947.3	20I (Alpha, V1)	49.990137	mediocre	29	19	0	19	6	2209	0	4	C913T,C2453T,C3037T,C3267T,C5388A,C5986T,T6954C,C14408T,C14676T,C15279T,T16176C,A23063T,C23271A,A23403G,C23604A,C23709T,A23947G,T24506G,G24914C,C27972T,G28048T,A28111G,G28280C,A28281T,T28282A,G28881A,G28882A,G28883C,C28977T	11288-11296,21765-21770,21992-21994,28271		N:D3L,N:R203K,N:G204R,N:S235F,ORF1a:L730F,ORF1a:T1001I,ORF1a:A1708D,ORF1a:I2230T,ORF1b:P314L,ORF8:Q27*,ORF8:R52I,ORF8:Y73C,S:N501Y,S:A570D,S:D614G,S:P681H,S:T716I,S:S982A,S:D1118H	ORF1a:S3675-,ORF1a:G3676-,ORF1a:F3677-,S:H69-,S:V70-,S:Y144-	1-342,3827-4077,7093-7332,7672-7968,9246-9502,10738-11022,16255-16256,27512-27808,29666-29903		ChinaCDC_N_F:G28881A;G28882A;G28883C,ChinaCDC_N_R:C28977T	89508	0	29903	3000.000000	70.703704	mediocre	2209	10.000000	0.000000	good	0	24.000000	-3.000000	0.000000	good	5.000000		0.000000	good	0		0	0.000000	good		0	0.000000	good
CV177_96_M1_nb52_ru/ARTIC/nanopolish MN908947.3	20I (Alpha, V1)	49.990137	mediocre	29	19	0	19	6	2209	0	4	C913T,C2453T,C3037T,C3267T,C5388A,C5986T,T6954C,C14408T,C14676T,C15279T,T16176C,A23063T,C23271A,A23403G,C23604A,C23709T,A23947G,T24506G,G24914C,C27972T,G28048T,A28111G,G28280C,A28281T,T28282A,G28881A,G28882A,G28883C,C28977T	11288-11296,21765-21770,21992-21994,28271		N:D3L,N:R203K,N:G204R,N:S235F,ORF1a:L730F,ORF1a:T1001I,ORF1a:A1708D,ORF1a:I2230T,ORF1b:P314L,ORF8:Q27*,ORF8:R52I,ORF8:Y73C,S:N501Y,S:A570D,S:D614G,S:P681H,S:T716I,S:S982A,S:D1118H	ORF1a:S3675-,ORF1a:G3676-,ORF1a:F3677-,S:H69-,S:V70-,S:Y144-	1-342,3827-4077,7093-7332,7672-7968,9246-9502,10738-11022,16255-16256,27512-27808,29666-29903		ChinaCDC_N_F:G28881A;G28882A;G28883C,ChinaCDC_N_R:C28977T	89508	0	29903	3000.000000	70.703704	mediocre	2209	10.000000	0.000000	good	0	24.000000	-3.000000	0.000000	good	5.000000		0.000000	good	0		0	0.000000	good		0	0.000000	good
CV177_96_M1_nb52_sa/ARTIC/nanopolish MN908947.3	20I (Alpha, V1)	66.573512	mediocre	27	19	0	17	6	2503	0	4	C913T,C2453T,C3037T,C3267T,C5388A,C5986T,T6954C,C14408T,C14676T,C15279T,T16176C,A23063T,C23271A,A23403G,C23604A,C23709T,A23947G,T24506G,G24914C,A28111G,G28280C,A28281T,T28282A,G28881A,G28882A,G28883C,C28977T	11288-11296,21765-21770,21992-21994,28271		N:D3L,N:R203K,N:G204R,N:S235F,ORF1a:L730F,ORF1a:T1001I,ORF1a:A1708D,ORF1a:I2230T,ORF1b:P314L,ORF8:Y73C,S:N501Y,S:A570D,S:D614G,S:P681H,S:T716I,S:S982A,S:D1118H	ORF1a:S3675-,ORF1a:G3676-,ORF1a:F3677-,S:H69-,S:V70-,S:Y144-	1-342,3827-4077,7093-7332,7672-7968,9246-9502,10738-11022,27512-28104,29666-29903		ChinaCDC_N_F:G28881A;G28882A;G28883C,ChinaCDC_N_R:C28977T	89516	0	29903	3000.000000	81.592593	mediocre	2503	10.000000	0.000000	good	0	24.000000	-3.000000	0.000000	good	5.000000		0.000000	good	0		0	0.000000	good		0	0.000000	good
CV177_96_M1_nb53_sa/ARTIC/nanopolish MN908947.3	20I (Alpha, V1)	26.221403	good	33	19	0	21	6	1678	0	4	C241T,C913T,C2453T,C3037T,C3267T,G4136T,C5388A,C5986T,T6954C,C10156T,C14676T,C15279T,T16176C,T17865C,A21194G,A23063T,T23255C,C23271A,A23403G,C23604A,C23709T,T24506G,G24914C,C27972T,G28048T,A28111G,G28280C,A28281T,T28282A,G28881A,G28882A,G28883C,C28977T	11288-11296,21765-21770,21992-21994,28271		N:D3L,N:R203K,N:G204R,N:S235F,ORF1a:L730F,ORF1a:T1001I,ORF1a:V1291F,ORF1a:A1708D,ORF1a:I2230T,ORF1b:D2576G,ORF8:Q27*,ORF8:R52I,ORF8:Y73C,S:N501Y,S:F565L,S:A570D,S:D614G,S:P681H,S:T716I,S:S982A,S:D1118H	ORF1a:S3675-,ORF1a:G3676-,ORF1a:F3677-,S:H69-,S:V70-,S:Y144-	1-54,7672-7968,9246-9502,14272-14570,25348-25623,28443-28699,29666-29903		ChinaCDC_N_F:G28881A;G28882A;G28883C,ChinaCDC_N_R:C28977T	89492	0	29903	3000.000000	51.037037	mediocre	1678	10.000000	0.000000	good	0	24.000000	1.000000	4.166667	good	9.000000		0.000000	good	0		0	0.000000	good		0	0.000000	good
CV177_96_M1_nb53_fr/ARTIC/nanopolish MN908947.3	20I (Alpha, V1)	0.173611	good	34	19	0	22	6	123	0	4	C241T,C913T,C2453T,C3037T,C3267T,G4136T,C5388A,C5986T,T6954C,C10156T,C14408T,C14676T,C15279T,T16176C,T17865C,A21194G,A23063T,T23255C,C23271A,A23403G,C23604A,C23709T,T24506G,G24914C,C27972T,G28048T,A28111G,G28280C,A28281T,T28282A,G28881A,G28882A,G28883C,C28977T	11288-11296,21765-21770,21992-21994,28271		N:D3L,N:R203K,N:G204R,N:S235F,ORF1a:L730F,ORF1a:T1001I,ORF1a:V1291F,ORF1a:A1708D,ORF1a:I2230T,ORF1b:P314L,ORF1b:D2576G,ORF8:Q27*,ORF8:R52I,ORF8:Y73C,S:N501Y,S:F565L,S:A570D,S:D614G,S:P681H,S:T716I,S:S982A,S:D1118H	ORF1a:S3675-,ORF1a:G3676-,ORF1a:F3677-,S:H69-,S:V70-,S:Y144-	1-54,16255-16256,29837-29903		ChinaCDC_N_F:G28881A;G28882A;G28883C,ChinaCDC_N_R:C28977T	89488	0	29903	3000.000000	0.000000	good	123	10.000000	0.000000	good	0	24.000000	1.000000	4.166667	good	9.000000		0.000000	good	0		0	0.000000	good		0	0.000000	good
CV177_96_M1_nb53_ru/ARTIC/nanopolish MN908947.3	20I (Alpha, V1)	0.173611	good	34	19	0	22	6	123	0	4	C241T,C913T,C2453T,C3037T,C3267T,G4136T,C5388A,C5986T,T6954C,C10156T,C14408T,C14676T,C15279T,T16176C,T17865C,A21194G,A23063T,T23255C,C23271A,A23403G,C23604A,C23709T,T24506G,G24914C,C27972T,G28048T,A28111G,G28280C,A28281T,T28282A,G28881A,G28882A,G28883C,C28977T	11288-11296,21765-21770,21992-21994,28271		N:D3L,N:R203K,N:G204R,N:S235F,ORF1a:L730F,ORF1a:T1001I,ORF1a:V1291F,ORF1a:A1708D,ORF1a:I2230T,ORF1b:P314L,ORF1b:D2576G,ORF8:Q27*,ORF8:R52I,ORF8:Y73C,S:N501Y,S:F565L,S:A570D,S:D614G,S:P681H,S:T716I,S:S982A,S:D1118H	ORF1a:S3675-,ORF1a:G3676-,ORF1a:F3677-,S:H69-,S:V70-,S:Y144-	1-54,16255-16256,29837-29903		ChinaCDC_N_F:G28881A;G28882A;G28883C,ChinaCDC_N_R:C28977T	89488	0	29903	3000.000000	0.000000	good	123	10.000000	0.000000	good	0	24.000000	1.000000	4.166667	good	9.000000		0.000000	good	0		0	0.000000	good		0	0.000000	good
CV177_96_M1_nb54_sa/ARTIC/nanopolish MN908947.3	20I (Alpha, V1)	42.394568	mediocre	27	19	0	17	6	2058	0	4	C241T,C913T,C2453T,C3037T,C3267T,C5388A,C5986T,T6954C,C10893T,C14676T,C15279T,T16176C,A23063T,C23271A,A23403G,C23604A,C23709T,T24506G,G24914C,A28111G,G28280C,A28281T,T28282A,G28881A,G28882A,G28883C,C28977T	11288-11296,21765-21770,21992-21994,28271		N:D3L,N:R203K,N:G204R,N:S235F,ORF1a:L730F,ORF1a:T1001I,ORF1a:A1708D,ORF1a:I2230T,ORF1a:T3543I,ORF8:Y73C,S:N501Y,S:A570D,S:D614G,S:P681H,S:T716I,S:S982A,S:D1118H	ORF1a:S3675-,ORF1a:G3676-,ORF1a:F3677-,S:H69-,S:V70-,S:Y144-	1-54,7672-7968,9246-9502,12780-13029,13912-13946,14272-14570,16255-16256,21622,25348-25379,27512-28104,29666-29903		ChinaCDC_N_F:G28881A;G28882A;G28883C,ChinaCDC_N_R:C28977T	89516	0	29903	3000.000000	65.111111	mediocre	2058	10.000000	0.000000	good	0	24.000000	-3.000000	0.000000	good	5.000000		0.000000	good	0		0	0.000000	good		0	0.000000	good
CV177_96_M1_nb54_fr/ARTIC/nanopolish MN908947.3	20I (Alpha, V1)	0.194252	good	30	19	0	20	6	419	0	4	C241T,C913T,C2453T,C3037T,C3267T,C5388A,C5986T,T6954C,C10893T,C14408T,C14676T,C15279T,T16176C,A23063T,C23271A,A23403G,C23604A,C23709T,T24506G,G24914C,C27972T,G28048T,A28111G,G28280C,A28281T,T28282A,G28881A,G28882A,G28883C,C28977T	11288-11296,21765-21770,21992-21994,28271		N:D3L,N:R203K,N:G204R,N:S235F,ORF1a:L730F,ORF1a:T1001I,ORF1a:A1708D,ORF1a:I2230T,ORF1a:T3543I,ORF1b:P314L,ORF8:Q27*,ORF8:R52I,ORF8:Y73C,S:N501Y,S:A570D,S:D614G,S:P681H,S:T716I,S:S982A,S:D1118H	ORF1a:S3675-,ORF1a:G3676-,ORF1a:F3677-,S:H69-,S:V70-,S:Y144-	1-54,21622,27512-27808,29837-29903		ChinaCDC_N_F:G28881A;G28882A;G28883C,ChinaCDC_N_R:C28977T	89504	0	29903	3000.000000	4.407407	good	419	10.000000	0.000000	good	0	24.000000	-3.000000	0.000000	good	5.000000		0.000000	good	0		0	0.000000	good		0	0.000000	good
CV177_96_M1_nb54_ru/ARTIC/nanopolish MN908947.3	20I (Alpha, V1)	0.194252	good	30	19	0	20	6	419	0	4	C241T,C913T,C2453T,C3037T,C3267T,C5388A,C5986T,T6954C,C10893T,C14408T,C14676T,C15279T,T16176C,A23063T,C23271A,A23403G,C23604A,C23709T,T24506G,G24914C,C27972T,G28048T,A28111G,G28280C,A28281T,T28282A,G28881A,G28882A,G28883C,C28977T	11288-11296,21765-21770,21992-21994,28271		N:D3L,N:R203K,N:G204R,N:S235F,ORF1a:L730F,ORF1a:T1001I,ORF1a:A1708D,ORF1a:I2230T,ORF1a:T3543I,ORF1b:P314L,ORF8:Q27*,ORF8:R52I,ORF8:Y73C,S:N501Y,S:A570D,S:D614G,S:P681H,S:T716I,S:S982A,S:D1118H	ORF1a:S3675-,ORF1a:G3676-,ORF1a:F3677-,S:H69-,S:V70-,S:Y144-	1-54,21622,27512-27808,29837-29903		ChinaCDC_N_F:G28881A;G28882A;G28883C,ChinaCDC_N_R:C28977T	89504	0	29903	3000.000000	4.407407	good	419	10.000000	0.000000	good	0	24.000000	-3.000000	0.000000	good	5.000000		0.000000	good	0		0	0.000000	good		0	0.000000	good
CV177_96_M1_nb55_fr/ARTIC/nanopolish MN908947.3	20I (Alpha, V1)	0.000000	good	32	19	0	21	6	123	0	4	C241T,C913T,C3037T,C3267T,C5388A,C5986T,T6954C,C14408T,C14676T,T15096C,C15279T,A15553G,T16176C,A23063T,C23271A,A23403G,C23604A,C23709T,T24506G,G24914C,A26530G,C27972T,G28048T,A28095T,A28111G,G28280C,A28281T,T28282A,G28881A,G28882A,G28883C,C28977T	11288-11296,21765-21770,21992-21994,28271		M:D3G,N:D3L,N:R203K,N:G204R,N:S235F,ORF1a:T1001I,ORF1a:A1708D,ORF1a:I2230T,ORF1b:P314L,ORF1b:N696D,ORF8:Q27*,ORF8:R52I,ORF8:K68*,ORF8:Y73C,S:N501Y,S:A570D,S:D614G,S:P681H,S:T716I,S:S982A,S:D1118H	ORF1a:S3675-,ORF1a:G3676-,ORF1a:F3677-,S:H69-,S:V70-,S:Y144-	1-54,16255-16256,29837-29903		ChinaCDC_N_F:G28881A;G28882A;G28883C,ChinaCDC_N_R:C28977T	89496	0	29903	3000.000000	0.000000	good	123	10.000000	0.000000	good	0	24.000000	-2.000000	0.000000	good	6.000000		0.000000	good	0		0	0.000000	good		0	0.000000	good
CV177_96_M1_nb55_ru/ARTIC/nanopolish MN908947.3	20I (Alpha, V1)	0.000000	good	32	19	0	21	6	123	0	4	C241T,C913T,C3037T,C3267T,C5388A,C5986T,T6954C,C14408T,C14676T,T15096C,C15279T,A15553G,T16176C,A23063T,C23271A,A23403G,C23604A,C23709T,T24506G,G24914C,A26530G,C27972T,G28048T,A28095T,A28111G,G28280C,A28281T,T28282A,G28881A,G28882A,G28883C,C28977T	11288-11296,21765-21770,21992-21994,28271		M:D3G,N:D3L,N:R203K,N:G204R,N:S235F,ORF1a:T1001I,ORF1a:A1708D,ORF1a:I2230T,ORF1b:P314L,ORF1b:N696D,ORF8:Q27*,ORF8:R52I,ORF8:K68*,ORF8:Y73C,S:N501Y,S:A570D,S:D614G,S:P681H,S:T716I,S:S982A,S:D1118H	ORF1a:S3675-,ORF1a:G3676-,ORF1a:F3677-,S:H69-,S:V70-,S:Y144-	1-54,16255-16256,29837-29903		ChinaCDC_N_F:G28881A;G28882A;G28883C,ChinaCDC_N_R:C28977T	89496	0	29903	3000.000000	0.000000	good	123	10.000000	0.000000	good	0	24.000000	-2.000000	0.000000	good	6.000000		0.000000	good	0		0	0.000000	good		0	0.000000	good
CV177_96_M1_nb55_sa/ARTIC/nanopolish MN908947.3	20I (Alpha, V1)	106.930919	bad	28	19	0	17	6	3092	0	4	C241T,C913T,C3037T,C3267T,C5388A,C5986T,T6954C,C14676T,T15096C,C15279T,A15553G,T16176C,A23063T,C23271A,A23403G,C23604A,C23709T,T24506G,G24914C,A26530G,A28111G,G28280C,A28281T,T28282A,G28881A,G28882A,G28883C,C28977T	11288-11296,21765-21770,21992-21994,28271		M:D3G,N:D3L,N:R203K,N:G204R,N:S235F,ORF1a:T1001I,ORF1a:A1708D,ORF1a:I2230T,ORF1b:N696D,ORF8:Y73C,S:N501Y,S:A570D,S:D614G,S:P681H,S:T716I,S:S982A,S:D1118H	ORF1a:S3675-,ORF1a:G3676-,ORF1a:F3677-,S:H69-,S:V70-,S:Y144-	1-54,3827-4077,6527-6564,7672-7968,9246-9806,12780-13344,14272-14570,16255-16256,20868-21104,24146-24416,25348-25623,27972,28048,28095,29666-29903		ChinaCDC_N_F:G28881A;G28882A;G28883C,ChinaCDC_N_R:C28977T	89512	0	29903	3000.000000	103.407407	bad	3092	10.000000	0.000000	good	0	24.000000	-2.000000	0.000000	good	6.000000		0.000000	good	0		0	0.000000	good		0	0.000000	good
CV177_96_M1_nb56_fr/ARTIC/nanopolish MN908947.3	20I (Alpha, V1)	7207.301084	bad	11	14	0	1	3	21743	0	4	C23271A,A23403G,G24914C,A28111G,G28280C,A28281T,T28282A,G28881A,G28882A,G28883C,C28977T	11288-11296,22442,27115,28271,28436,29105		ORF8:Y73C	ORF1a:S3675-,ORF1a:G3676-,ORF1a:F3677-	1-967,1313-4658,5297-10099,10738-11022,11373-13029,13661-16444,16805-17087,17431-18618,18958-19232,19546,19592-20200,20868-22290,22878-23144,23501-24721,25053-26860,27826-28104,29357-29903		ChinaCDC_N_F:G28881A;G28882A;G28883C,ChinaCDC_N_R:C28977T	89580	0	29903	3000.000000	794.185185	bad	21743	10.000000	0.000000	good	0	24.000000	-2.000000	0.000000	good	6.000000		0.000000	good	0	M,N,ORF9b,S	4	300.000000	bad		0	0.000000	good
CV177_96_M1_nb56_ru/ARTIC/nanopolish MN908947.3	20I (Alpha, V1)	7207.301084	bad	11	14	0	1	3	21743	0	4	C23271A,A23403G,G24914C,A28111G,G28280C,A28281T,T28282A,G28881A,G28882A,G28883C,C28977T	11288-11296,22442,27115,28271,28436,29105		ORF8:Y73C	ORF1a:S3675-,ORF1a:G3676-,ORF1a:F3677-	1-967,1313-4658,5297-10099,10738-11022,11373-13029,13661-16444,16805-17087,17431-18618,18958-19232,19546,19592-20200,20868-22290,22878-23144,23501-24721,25053-26860,27826-28104,29357-29903		ChinaCDC_N_F:G28881A;G28882A;G28883C,ChinaCDC_N_R:C28977T	89580	0	29903	3000.000000	794.185185	bad	21743	10.000000	0.000000	good	0	24.000000	-2.000000	0.000000	good	6.000000		0.000000	good	0	M,N,ORF9b,S	4	300.000000	bad		0	0.000000	good
CV177_96_M1_nb57_ru/ARTIC/nanopolish MN908947.3	20E (EU1)	51.573676	mediocre	18	0	0	9	0	2239	0	1	T445C,C3037T,C4113T,A4353C,C6286T,A6324G,C14408T,G15732T,G21255C,C22227T,A23403G,C24106T,C26801G,C27297T,C27389T,C28310A,C28932T,G29645T			N:P13T,N:A220V,ORF1a:A1283V,ORF1a:E1363A,ORF1a:E2020G,ORF1b:P314L,ORF9b:H9Q,S:A222V,S:D614G		1-342,7672-7968,9246-9502,10738-11022,11042,13661-13946,21428-21682,25647-25924,29666-29903		USCDC_N1_P:C28310A	89637	0	29903	3000.000000	71.814815	mediocre	2239	10.000000	0.000000	good	0	24.000000	0.000000	0.000000	good	8.000000		0.000000	good	0		0	0.000000	good		0	0.000000	good
CV177_96_M1_nb57_fr/ARTIC/nanopolish MN908947.3	20E (EU1)	51.573676	mediocre	18	0	0	9	0	2239	0	1	T445C,C3037T,C4113T,A4353C,C6286T,A6324G,C14408T,G15732T,G21255C,C22227T,A23403G,C24106T,C26801G,C27297T,C27389T,C28310A,C28932T,G29645T			N:P13T,N:A220V,ORF1a:A1283V,ORF1a:E1363A,ORF1a:E2020G,ORF1b:P314L,ORF9b:H9Q,S:A222V,S:D614G		1-342,7672-7968,9246-9502,10738-11022,11042,13661-13946,21428-21682,25647-25924,29666-29903		USCDC_N1_P:C28310A	89637	0	29903	3000.000000	71.814815	mediocre	2239	10.000000	0.000000	good	0	24.000000	0.000000	0.000000	good	8.000000		0.000000	good	0		0	0.000000	good		0	0.000000	good
CV177_96_M1_nb57_sa/ARTIC/nanopolish MN908947.3	20E (EU1)	83.620864	mediocre	18	0	0	9	0	2769	0	1	T445C,C3037T,C4113T,A4353C,C6286T,A6324G,C14408T,G15732T,G21255C,C22227T,A23403G,C24106T,C26801G,C27297T,C27389T,C28310A,C28932T,G29645T			N:P13T,N:A220V,ORF1a:A1283V,ORF1a:E1363A,ORF1a:E2020G,ORF1b:P314L,ORF9b:H9Q,S:A222V,S:D614G		1-342,3827-4077,7672-7968,9246-9502,10738-11022,11042,13661-13946,19484,21428-21682,23823-24100,25647-25924,29666-29903		USCDC_N1_P:C28310A	89637	0	29903	3000.000000	91.444444	mediocre	2769	10.000000	0.000000	good	0	24.000000	0.000000	0.000000	good	8.000000		0.000000	good	0		0	0.000000	good		0	0.000000	good
CV177_96_M1_nb58_ru/ARTIC/nanopolish MN908947.3	20I (Alpha, V1)	0.000000	good	31	19	0	21	6	123	0	5	C241T,C913T,C3037T,C3267T,C5388A,C5986T,T6954C,C14408T,C14676T,C15279T,T16176C,A16609G,A23063T,C23271A,A23403G,C23604A,C23709T,T24506G,G24914C,C27972T,G28048T,A28095T,A28111G,G28280C,A28281T,T28282A,C28312T,G28881A,G28882A,G28883C,C28977T	11288-11296,21765-21770,21992-21994,28271		N:D3L,N:R203K,N:G204R,N:S235F,ORF1a:T1001I,ORF1a:A1708D,ORF1a:I2230T,ORF1b:P314L,ORF1b:T1048A,ORF8:Q27*,ORF8:R52I,ORF8:K68*,ORF8:Y73C,ORF9b:P10L,S:N501Y,S:A570D,S:D614G,S:P681H,S:T716I,S:S982A,S:D1118H	ORF1a:S3675-,ORF1a:G3676-,ORF1a:F3677-,S:H69-,S:V70-,S:Y144-	1-54,16255-16256,29837-29903		ChinaCDC_N_F:G28881A;G28882A;G28883C,ChinaCDC_N_R:C28977T,USCDC_N1_P:C28312T	89500	0	29903	3000.000000	0.000000	good	123	10.000000	0.000000	good	0	24.000000	-2.000000	0.000000	good	6.000000		0.000000	good	0		0	0.000000	good		0	0.000000	good
CV177_96_M1_nb58_sa/ARTIC/nanopolish MN908947.3	20I (Alpha, V1)	67.665857	mediocre	26	19	0	17	6	2521	0	5	C241T,C913T,C3267T,C5388A,C5986T,T6954C,C14676T,C15279T,T16176C,A16609G,A23063T,C23271A,A23403G,C23604A,C23709T,T24506G,G24914C,A28111G,G28280C,A28281T,T28282A,C28312T,G28881A,G28882A,G28883C,C28977T	11288-11296,21765-21770,21992-21994,28271		N:D3L,N:R203K,N:G204R,N:S235F,ORF1a:T1001I,ORF1a:A1708D,ORF1a:I2230T,ORF1b:T1048A,ORF8:Y73C,ORF9b:P10L,S:N501Y,S:A570D,S:D614G,S:P681H,S:T716I,S:S982A,S:D1118H	ORF1a:S3675-,ORF1a:G3676-,ORF1a:F3677-,S:H69-,S:V70-,S:Y144-	1-54,2881-3166,7672-7968,9246-9502,14272-14570,20868-21104,25053-25626,27826-28104,29666-29903		ChinaCDC_N_F:G28881A;G28882A;G28883C,ChinaCDC_N_R:C28977T,USCDC_N1_P:C28312T	89520	0	29903	3000.000000	82.259259	mediocre	2521	10.000000	0.000000	good	0	24.000000	-2.000000	0.000000	good	6.000000		0.000000	good	0		0	0.000000	good		0	0.000000	good
CV177_96_M1_nb58_fr/ARTIC/nanopolish MN908947.3	20I (Alpha, V1)	0.000000	good	31	19	0	21	6	123	0	5	C241T,C913T,C3037T,C3267T,C5388A,C5986T,T6954C,C14408T,C14676T,C15279T,T16176C,A16609G,A23063T,C23271A,A23403G,C23604A,C23709T,T24506G,G24914C,C27972T,G28048T,A28095T,A28111G,G28280C,A28281T,T28282A,C28312T,G28881A,G28882A,G28883C,C28977T	11288-11296,21765-21770,21992-21994,28271		N:D3L,N:R203K,N:G204R,N:S235F,ORF1a:T1001I,ORF1a:A1708D,ORF1a:I2230T,ORF1b:P314L,ORF1b:T1048A,ORF8:Q27*,ORF8:R52I,ORF8:K68*,ORF8:Y73C,ORF9b:P10L,S:N501Y,S:A570D,S:D614G,S:P681H,S:T716I,S:S982A,S:D1118H	ORF1a:S3675-,ORF1a:G3676-,ORF1a:F3677-,S:H69-,S:V70-,S:Y144-	1-54,16255-16256,29837-29903		ChinaCDC_N_F:G28881A;G28882A;G28883C,ChinaCDC_N_R:C28977T,USCDC_N1_P:C28312T	89500	0	29903	3000.000000	0.000000	good	123	10.000000	0.000000	good	0	24.000000	-2.000000	0.000000	good	6.000000		0.000000	good	0		0	0.000000	good		0	0.000000	good
CV177_96_M1_nb59_sa/ARTIC/nanopolish MN908947.3	20I (Alpha, V1)	20.417010	good	29	19	0	18	6	1520	0	4	C241T,C913T,C2453T,C3037T,C3267T,C5388A,C5986T,T6954C,C14676T,C15279T,T16176C,A23063T,C23271A,A23403G,C23604A,C23709T,A23947G,T24506G,G24914C,C27972T,G28048T,A28111G,G28280C,A28281T,T28282A,G28881A,G28882A,G28883C,C28977T	11288-11296,21765-21770,21992-21994,28271		N:D3L,N:R203K,N:G204R,N:S235F,ORF1a:L730F,ORF1a:T1001I,ORF1a:A1708D,ORF1a:I2230T,ORF8:Q27*,ORF8:R52I,ORF8:Y73C,S:N501Y,S:A570D,S:D614G,S:P681H,S:T716I,S:S982A,S:D1118H	ORF1a:S3675-,ORF1a:G3676-,ORF1a:F3677-,S:H69-,S:V70-,S:Y144-	1-54,7672-7968,9246-9502,14272-14570,25053-25301,27512-27808,29837-29903		ChinaCDC_N_F:G28881A;G28882A;G28883C,ChinaCDC_N_R:C28977T	89508	0	29903	3000.000000	45.185185	mediocre	1520	10.000000	0.000000	good	0	24.000000	-3.000000	0.000000	good	5.000000		0.000000	good	0		0	0.000000	good		0	0.000000	good
CV177_96_M1_nb59_ru/ARTIC/nanopolish MN908947.3	20I (Alpha, V1)	0.197531	good	30	19	0	19	6	420	0	4	C241T,C913T,C2453T,C3037T,C3267T,C5388A,C5986T,T6954C,C14408T,C14676T,C15279T,T16176C,A23063T,C23271A,A23403G,C23604A,C23709T,A23947G,T24506G,G24914C,C27972T,G28048T,A28111G,G28280C,A28281T,T28282A,G28881A,G28882A,G28883C,C28977T	11288-11296,21765-21770,21992-21994,28271		N:D3L,N:R203K,N:G204R,N:S235F,ORF1a:L730F,ORF1a:T1001I,ORF1a:A1708D,ORF1a:I2230T,ORF1b:P314L,ORF8:Q27*,ORF8:R52I,ORF8:Y73C,S:N501Y,S:A570D,S:D614G,S:P681H,S:T716I,S:S982A,S:D1118H	ORF1a:S3675-,ORF1a:G3676-,ORF1a:F3677-,S:H69-,S:V70-,S:Y144-	1-54,16255-16256,27512-27808,29837-29903		ChinaCDC_N_F:G28881A;G28882A;G28883C,ChinaCDC_N_R:C28977T	89504	0	29903	3000.000000	4.444444	good	420	10.000000	0.000000	good	0	24.000000	-3.000000	0.000000	good	5.000000		0.000000	good	0		0	0.000000	good		0	0.000000	good
CV177_96_M1_nb59_fr/ARTIC/nanopolish MN908947.3	20I (Alpha, V1)	0.197531	good	30	19	0	19	6	420	0	4	C241T,C913T,C2453T,C3037T,C3267T,C5388A,C5986T,T6954C,C14408T,C14676T,C15279T,T16176C,A23063T,C23271A,A23403G,C23604A,C23709T,A23947G,T24506G,G24914C,C27972T,G28048T,A28111G,G28280C,A28281T,T28282A,G28881A,G28882A,G28883C,C28977T	11288-11296,21765-21770,21992-21994,28271		N:D3L,N:R203K,N:G204R,N:S235F,ORF1a:L730F,ORF1a:T1001I,ORF1a:A1708D,ORF1a:I2230T,ORF1b:P314L,ORF8:Q27*,ORF8:R52I,ORF8:Y73C,S:N501Y,S:A570D,S:D614G,S:P681H,S:T716I,S:S982A,S:D1118H	ORF1a:S3675-,ORF1a:G3676-,ORF1a:F3677-,S:H69-,S:V70-,S:Y144-	1-54,16255-16256,27512-27808,29837-29903		ChinaCDC_N_F:G28881A;G28882A;G28883C,ChinaCDC_N_R:C28977T	89504	0	29903	3000.000000	4.444444	good	420	10.000000	0.000000	good	0	24.000000	-3.000000	0.000000	good	5.000000		0.000000	good	0		0	0.000000	good		0	0.000000	good
CV177_96_M1_nb61_fr/ARTIC/nanopolish MN908947.3	20E (EU1)	0.173611	good	20	0	0	9	0	121	0	1	C241T,T445C,C3037T,C4113T,A4353C,C6286T,A6324G,C14408T,G15732T,G21255C,C22227T,A23403G,C24106T,C26801G,C27297T,C27389T,C28310A,C28932T,G29645T,C29730T			N:P13T,N:A220V,ORF1a:A1283V,ORF1a:E1363A,ORF1a:E2020G,ORF1b:P314L,ORF9b:H9Q,S:A222V,S:D614G		1-54,29837-29903		USCDC_N1_P:C28310A	89629	0	29903	3000.000000	0.000000	good	121	10.000000	0.000000	good	0	24.000000	1.000000	4.166667	good	9.000000		0.000000	good	0		0	0.000000	good		0	0.000000	good
CV177_96_M1_nb61_sa/ARTIC/nanopolish MN908947.3	20E (EU1)	50.778820	mediocre	19	0	0	9	0	2224	0	1	C241T,T445C,C3037T,C4113T,A4353C,C6286T,A6324G,C14408T,G15732T,G21255C,C22227T,A23403G,C24106T,C26801G,C27297T,C27389T,C28310A,C28932T,G29645T			N:P13T,N:A220V,ORF1a:A1283V,ORF1a:E1363A,ORF1a:E2020G,ORF1b:P314L,ORF9b:H9Q,S:A222V,S:D614G		1-54,3827-4077,7672-7968,9246-9502,10738-11022,13661-13946,23823-24100,25647-25924,29666-29903		USCDC_N1_P:C28310A	89633	0	29903	3000.000000	71.259259	mediocre	2224	10.000000	0.000000	good	0	24.000000	0.000000	0.000000	good	8.000000		0.000000	good	0		0	0.000000	good		0	0.000000	good
CV177_96_M1_nb61_ru/ARTIC/nanopolish MN908947.3	20E (EU1)	0.173611	good	20	0	0	9	0	121	0	1	C241T,T445C,C3037T,C4113T,A4353C,C6286T,A6324G,C14408T,G15732T,G21255C,C22227T,A23403G,C24106T,C26801G,C27297T,C27389T,C28310A,C28932T,G29645T,C29730T			N:P13T,N:A220V,ORF1a:A1283V,ORF1a:E1363A,ORF1a:E2020G,ORF1b:P314L,ORF9b:H9Q,S:A222V,S:D614G		1-54,29837-29903		USCDC_N1_P:C28310A	89629	0	29903	3000.000000	0.000000	good	121	10.000000	0.000000	good	0	24.000000	1.000000	4.166667	good	9.000000		0.000000	good	0		0	0.000000	good		0	0.000000	good
CV177_96_M1_nb62_ru/ARTIC/nanopolish MN908947.3	20I (Alpha, V1)	0.000000	good	32	19	0	20	6	125	0	4	C241T,C913T,C3037T,C3267T,G4255A,C5388A,C5986T,T6954C,C8841T,G11507A,C14408T,C14676T,C15279T,T16176C,C17502T,A23063T,C23271A,A23403G,C23604A,C23709T,T24506G,G24914C,C27972T,G28048T,A28111G,G28280C,A28281T,T28282A,G28881A,G28882A,G28883C,C28977T	11288-11296,21765-21770,21992-21994,28271		N:D3L,N:R203K,N:G204R,N:S235F,ORF1a:T1001I,ORF1a:A1708D,ORF1a:I2230T,ORF1a:T2859I,ORF1a:V3748I,ORF1b:P314L,ORF8:Q27*,ORF8:R52I,ORF8:Y73C,S:N501Y,S:A570D,S:D614G,S:P681H,S:T716I,S:S982A,S:D1118H	ORF1a:S3675-,ORF1a:G3676-,ORF1a:F3677-,S:H69-,S:V70-,S:Y144-	1-54,9026-9027,16255-16256,29837-29903		ChinaCDC_N_F:G28881A;G28882A;G28883C,ChinaCDC_N_R:C28977T	89496	0	29903	3000.000000	0.000000	good	125	10.000000	0.000000	good	0	24.000000	-2.000000	0.000000	good	6.000000		0.000000	good	0		0	0.000000	good		0	0.000000	good
CV177_96_M1_nb62_fr/ARTIC/nanopolish MN908947.3	20I (Alpha, V1)	0.000000	good	32	19	0	20	6	125	0	4	C241T,C913T,C3037T,C3267T,G4255A,C5388A,C5986T,T6954C,C8841T,G11507A,C14408T,C14676T,C15279T,T16176C,C17502T,A23063T,C23271A,A23403G,C23604A,C23709T,T24506G,G24914C,C27972T,G28048T,A28111G,G28280C,A28281T,T28282A,G28881A,G28882A,G28883C,C28977T	11288-11296,21765-21770,21992-21994,28271		N:D3L,N:R203K,N:G204R,N:S235F,ORF1a:T1001I,ORF1a:A1708D,ORF1a:I2230T,ORF1a:T2859I,ORF1a:V3748I,ORF1b:P314L,ORF8:Q27*,ORF8:R52I,ORF8:Y73C,S:N501Y,S:A570D,S:D614G,S:P681H,S:T716I,S:S982A,S:D1118H	ORF1a:S3675-,ORF1a:G3676-,ORF1a:F3677-,S:H69-,S:V70-,S:Y144-	1-54,9026-9027,16255-16256,29837-29903		ChinaCDC_N_F:G28881A;G28882A;G28883C,ChinaCDC_N_R:C28977T	89496	0	29903	3000.000000	0.000000	good	125	10.000000	0.000000	good	0	24.000000	-2.000000	0.000000	good	6.000000		0.000000	good	0		0	0.000000	good		0	0.000000	good
CV177_96_M1_nb62_sa/ARTIC/nanopolish MN908947.3	20I (Alpha, V1)	15.529438	good	30	19	0	18	6	1364	0	4	C241T,C913T,C3037T,C3267T,G4255A,C5388A,C5986T,T6954C,C8841T,G11507A,C14408T,C14676T,C15279T,T16176C,C17502T,A23063T,C23271A,A23403G,C23604A,C23709T,T24506G,G24914C,A28111G,G28280C,A28281T,T28282A,G28881A,G28882A,G28883C,C28977T	11288-11296,21765-21770,21992-21994,28271		N:D3L,N:R203K,N:G204R,N:S235F,ORF1a:T1001I,ORF1a:A1708D,ORF1a:I2230T,ORF1a:T2859I,ORF1a:V3748I,ORF1b:P314L,ORF8:Y73C,S:N501Y,S:A570D,S:D614G,S:P681H,S:T716I,S:S982A,S:D1118H	ORF1a:S3675-,ORF1a:G3676-,ORF1a:F3677-,S:H69-,S:V70-,S:Y144-	1-54,7672-7968,9246-9502,16255-16256,20868-21104,27826-28104,29666-29903		ChinaCDC_N_F:G28881A;G28882A;G28883C,ChinaCDC_N_R:C28977T	89504	0	29903	3000.000000	39.407407	mediocre	1364	10.000000	0.000000	good	0	24.000000	-2.000000	0.000000	good	6.000000		0.000000	good	0		0	0.000000	good		0	0.000000	good
CV177_96_M1_nb63_ru/ARTIC/nanopolish MN908947.3	20I (Alpha, V1)	0.000000	good	32	19	0	20	6	123	0	5	C241T,C913T,C3037T,C3267T,C5388A,C5986T,T6954C,G12794A,C14408T,C14676T,C15279T,C15738T,T16176C,G21255T,A23063T,C23271A,A23403G,C23604A,C23709T,T24506G,G24914C,G26526T,C27972T,G28048T,A28111G,G28280C,A28281T,T28282A,G28881A,G28882A,G28883C,C28977T	11288-11296,21765-21770,21992-21994,28271		M:A2S,N:D3L,N:R203K,N:G204R,N:S235F,ORF1a:T1001I,ORF1a:A1708D,ORF1a:I2230T,ORF1a:G4177R,ORF1b:P314L,ORF8:Q27*,ORF8:R52I,ORF8:Y73C,S:N501Y,S:A570D,S:D614G,S:P681H,S:T716I,S:S982A,S:D1118H	ORF1a:S3675-,ORF1a:G3676-,ORF1a:F3677-,S:H69-,S:V70-,S:Y144-	1-54,16255-16256,29837-29903		ChinaCDC_N_F:G28881A;G28882A;G28883C,ChinaCDC_N_R:C28977T,Pasteur_IP2_R:G12794A	89496	0	29903	3000.000000	0.000000	good	123	10.000000	0.000000	good	0	24.000000	0.000000	0.000000	good	8.000000		0.000000	good	0		0	0.000000	good		0	0.000000	good
CV177_96_M1_nb63_sa/ARTIC/nanopolish MN908947.3	20I (Alpha, V1)	11.762359	good	30	19	0	18	6	1226	0	4	C241T,C913T,C3037T,C3267T,C5388A,C5986T,T6954C,C14676T,C15279T,C15738T,T16176C,G21255T,A23063T,C23271A,A23403G,C23604A,C23709T,T24506G,G24914C,G26526T,C27972T,G28048T,A28111G,G28280C,A28281T,T28282A,G28881A,G28882A,G28883C,C28977T	11288-11296,21765-21770,21992-21994,28271		M:A2S,N:D3L,N:R203K,N:G204R,N:S235F,ORF1a:T1001I,ORF1a:A1708D,ORF1a:I2230T,ORF8:Q27*,ORF8:R52I,ORF8:Y73C,S:N501Y,S:A570D,S:D614G,S:P681H,S:T716I,S:S982A,S:D1118H	ORF1a:S3675-,ORF1a:G3676-,ORF1a:F3677-,S:H69-,S:V70-,S:Y144-	1-54,7672-7968,9246-9502,12780-13029,14272-14570,16255-16256,29837-29903		ChinaCDC_N_F:G28881A;G28882A;G28883C,ChinaCDC_N_R:C28977T	89504	0	29903	3000.000000	34.296296	mediocre	1226	10.000000	0.000000	good	0	24.000000	-1.000000	0.000000	good	7.000000		0.000000	good	0		0	0.000000	good		0	0.000000	good
CV177_96_M1_nb63_fr/ARTIC/nanopolish MN908947.3	20I (Alpha, V1)	0.000000	good	32	19	0	20	6	123	0	5	C241T,C913T,C3037T,C3267T,C5388A,C5986T,T6954C,G12794A,C14408T,C14676T,C15279T,C15738T,T16176C,G21255T,A23063T,C23271A,A23403G,C23604A,C23709T,T24506G,G24914C,G26526T,C27972T,G28048T,A28111G,G28280C,A28281T,T28282A,G28881A,G28882A,G28883C,C28977T	11288-11296,21765-21770,21992-21994,28271		M:A2S,N:D3L,N:R203K,N:G204R,N:S235F,ORF1a:T1001I,ORF1a:A1708D,ORF1a:I2230T,ORF1a:G4177R,ORF1b:P314L,ORF8:Q27*,ORF8:R52I,ORF8:Y73C,S:N501Y,S:A570D,S:D614G,S:P681H,S:T716I,S:S982A,S:D1118H	ORF1a:S3675-,ORF1a:G3676-,ORF1a:F3677-,S:H69-,S:V70-,S:Y144-	1-54,16255-16256,29837-29903		ChinaCDC_N_F:G28881A;G28882A;G28883C,ChinaCDC_N_R:C28977T,Pasteur_IP2_R:G12794A	89496	0	29903	3000.000000	0.000000	good	123	10.000000	0.000000	good	0	24.000000	0.000000	0.000000	good	8.000000		0.000000	good	0		0	0.000000	good		0	0.000000	good
CV177_96_M1_nb64_sa/ARTIC/nanopolish MN908947.3	20I (Alpha, V1)	82.042596	mediocre	31	19	0	19	6	2743	0	5	C241T,C913T,C3037T,C3267T,C5388A,C5986T,T6954C,C14408T,C14676T,C15279T,T16176C,A16609G,C22716A,T22717C,A23063T,C23271A,A23403G,C23604A,C23638T,C23709T,T24506G,G24914C,A28111G,G28280C,A28281T,T28282A,C28312T,G28881A,G28882A,G28883C,C28977T	11288-11296,21765-21770,21992-21994,28271		N:D3L,N:R203K,N:G204R,N:S235F,ORF1a:T1001I,ORF1a:A1708D,ORF1a:I2230T,ORF1b:P314L,ORF1b:T1048A,ORF8:Y73C,ORF9b:P10L,S:T385N,S:N501Y,S:A570D,S:D614G,S:P681H,S:T716I,S:S982A,S:D1118H	ORF1a:S3675-,ORF1a:G3676-,ORF1a:F3677-,S:H69-,S:V70-,S:Y144-	1-54,3827-4077,7093-7332,7672-7968,9246-9502,10738-11022,13661-13946,23823-24100,25647-25924,27826-28104,29666-29903		ChinaCDC_N_F:G28881A;G28882A;G28883C,ChinaCDC_N_R:C28977T,USCDC_N1_P:C28312T	89500	0	29903	3000.000000	90.481481	mediocre	2743	10.000000	0.000000	good	0	24.000000	1.000000	4.166667	good	9.000000		0.000000	good	0		0	0.000000	good		0	0.000000	good
CV177_96_M1_nb64_ru/ARTIC/nanopolish MN908947.3	20I (Alpha, V1)	82.042596	mediocre	31	19	0	19	6	2743	0	5	C241T,C913T,C3037T,C3267T,C5388A,C5986T,T6954C,C14408T,C14676T,C15279T,T16176C,A16609G,C22716A,T22717C,A23063T,C23271A,A23403G,C23604A,C23638T,C23709T,T24506G,G24914C,A28111G,G28280C,A28281T,T28282A,C28312T,G28881A,G28882A,G28883C,C28977T	11288-11296,21765-21770,21992-21994,28271		N:D3L,N:R203K,N:G204R,N:S235F,ORF1a:T1001I,ORF1a:A1708D,ORF1a:I2230T,ORF1b:P314L,ORF1b:T1048A,ORF8:Y73C,ORF9b:P10L,S:T385N,S:N501Y,S:A570D,S:D614G,S:P681H,S:T716I,S:S982A,S:D1118H	ORF1a:S3675-,ORF1a:G3676-,ORF1a:F3677-,S:H69-,S:V70-,S:Y144-	1-54,3827-4077,7093-7332,7672-7968,9246-9502,10738-11022,13661-13946,23823-24100,25647-25924,27826-28104,29666-29903		ChinaCDC_N_F:G28881A;G28882A;G28883C,ChinaCDC_N_R:C28977T,USCDC_N1_P:C28312T	89500	0	29903	3000.000000	90.481481	mediocre	2743	10.000000	0.000000	good	0	24.000000	1.000000	4.166667	good	9.000000		0.000000	good	0		0	0.000000	good		0	0.000000	good
CV177_96_M1_nb64_fr/ARTIC/nanopolish MN908947.3	20I (Alpha, V1)	82.042596	mediocre	31	19	0	19	6	2743	0	5	C241T,C913T,C3037T,C3267T,C5388A,C5986T,T6954C,C14408T,C14676T,C15279T,T16176C,A16609G,C22716A,T22717C,A23063T,C23271A,A23403G,C23604A,C23638T,C23709T,T24506G,G24914C,A28111G,G28280C,A28281T,T28282A,C28312T,G28881A,G28882A,G28883C,C28977T	11288-11296,21765-21770,21992-21994,28271		N:D3L,N:R203K,N:G204R,N:S235F,ORF1a:T1001I,ORF1a:A1708D,ORF1a:I2230T,ORF1b:P314L,ORF1b:T1048A,ORF8:Y73C,ORF9b:P10L,S:T385N,S:N501Y,S:A570D,S:D614G,S:P681H,S:T716I,S:S982A,S:D1118H	ORF1a:S3675-,ORF1a:G3676-,ORF1a:F3677-,S:H69-,S:V70-,S:Y144-	1-54,3827-4077,7093-7332,7672-7968,9246-9502,10738-11022,13661-13946,23823-24100,25647-25924,27826-28104,29666-29903		ChinaCDC_N_F:G28881A;G28882A;G28883C,ChinaCDC_N_R:C28977T,USCDC_N1_P:C28312T	89500	0	29903	3000.000000	90.481481	mediocre	2743	10.000000	0.000000	good	0	24.000000	1.000000	4.166667	good	9.000000		0.000000	good	0		0	0.000000	good		0	0.000000	good
CV177_96_M1_nb65_fr/ARTIC/nanopolish MN908947.3	20I (Alpha, V1)	2461.262346	bad	18	10	0	12	3	13695	0	1	C913T,C5388A,C14408T,C14676T,T16176C,C22281T,C22716A,T22717C,A23063T,C23271A,A23403G,T24506G,G24914C,A28111G,G28280C,A28281T,T28282A,C28312T	21765-21770,21992-21994,28271		N:D3L,ORF1a:A1708D,ORF1b:P314L,ORF8:Y73C,ORF9b:P10L,S:T240I,S:T385N,S:N501Y,S:A570D,S:D614G,S:S982A,S:D1118H	S:H69-,S:V70-,S:Y144-	1-664,1313-1595,1943-2529,2881-3482,3827-4322,4667-4966,5933-6495,6847-7332,7672-7968,8320-9502,9835-11889,12780-13029,13661-13946,15225-15503,16187-17087,17739-18618,18958-19232,19484,19912-20200,20868-21104,22325-22542,22779-22821,23501-24416,25053-25301,25647-25924,27826-28104,28757-29007,29357-29903		USCDC_N1_P:C28312T	89586	0	29903	3000.000000	496.111111	bad	13695	10.000000	0.000000	good	0	24.000000	-1.000000	0.000000	good	7.000000		0.000000	good	0		0	0.000000	good		0	0.000000	good
CV177_96_M1_nb65_ru/ARTIC/nanopolish MN908947.3	20I (Alpha, V1)	2461.262346	bad	18	10	0	12	3	13695	0	1	C913T,C5388A,C14408T,C14676T,T16176C,C22281T,C22716A,T22717C,A23063T,C23271A,A23403G,T24506G,G24914C,A28111G,G28280C,A28281T,T28282A,C28312T	21765-21770,21992-21994,28271		N:D3L,ORF1a:A1708D,ORF1b:P314L,ORF8:Y73C,ORF9b:P10L,S:T240I,S:T385N,S:N501Y,S:A570D,S:D614G,S:S982A,S:D1118H	S:H69-,S:V70-,S:Y144-	1-664,1313-1595,1943-2529,2881-3482,3827-4322,4667-4966,5933-6495,6847-7332,7672-7968,8320-9502,9835-11889,12780-13029,13661-13946,15225-15503,16187-17087,17739-18618,18958-19232,19484,19912-20200,20868-21104,22325-22542,22779-22821,23501-24416,25053-25301,25647-25924,27826-28104,28757-29007,29357-29903		USCDC_N1_P:C28312T	89586	0	29903	3000.000000	496.111111	bad	13695	10.000000	0.000000	good	0	24.000000	-1.000000	0.000000	good	7.000000		0.000000	good	0		0	0.000000	good		0	0.000000	good
CV177_96_M1_nb66_sa/ARTIC/nanopolish MN908947.3	20I (Alpha, V1)	27.406547	good	33	19	0	21	6	1709	0	5	C241T,C913T,C3037T,C3267T,C5388A,C5986T,T6954C,C14676T,C15279T,T16176C,A16609G,C22716A,T22717C,A23063T,C23271A,A23403G,C23604A,C23638T,C23709T,T24506G,G24914C,C27972T,G28048T,A28095T,A28111G,G28280C,A28281T,T28282A,C28312T,G28881A,G28882A,G28883C,C28977T	11288-11296,21765-21770,21992-21994,28271		N:D3L,N:R203K,N:G204R,N:S235F,ORF1a:T1001I,ORF1a:A1708D,ORF1a:I2230T,ORF1b:T1048A,ORF8:Q27*,ORF8:R52I,ORF8:K68*,ORF8:Y73C,ORF9b:P10L,S:T385N,S:N501Y,S:A570D,S:D614G,S:P681H,S:T716I,S:S982A,S:D1118H	ORF1a:S3675-,ORF1a:G3676-,ORF1a:F3677-,S:H69-,S:V70-,S:Y144-	1-54,7672-7968,12780-13029,14272-14570,16255-16256,25053-25364,28443-28699,29666-29903		ChinaCDC_N_F:G28881A;G28882A;G28883C,ChinaCDC_N_R:C28977T,USCDC_N1_P:C28312T	89492	0	29903	3000.000000	52.185185	mediocre	1709	10.000000	0.000000	good	0	24.000000	1.000000	4.166667	good	9.000000		0.000000	good	0		0	0.000000	good		0	0.000000	good
CV177_96_M1_nb66_fr/ARTIC/nanopolish MN908947.3	20I (Alpha, V1)	0.173611	good	34	19	0	22	6	123	0	5	C241T,C913T,C3037T,C3267T,C5388A,C5986T,T6954C,C14408T,C14676T,C15279T,T16176C,A16609G,C22716A,T22717C,A23063T,C23271A,A23403G,C23604A,C23638T,C23709T,T24506G,G24914C,C27972T,G28048T,A28095T,A28111G,G28280C,A28281T,T28282A,C28312T,G28881A,G28882A,G28883C,C28977T	11288-11296,21765-21770,21992-21994,28271		N:D3L,N:R203K,N:G204R,N:S235F,ORF1a:T1001I,ORF1a:A1708D,ORF1a:I2230T,ORF1b:P314L,ORF1b:T1048A,ORF8:Q27*,ORF8:R52I,ORF8:K68*,ORF8:Y73C,ORF9b:P10L,S:T385N,S:N501Y,S:A570D,S:D614G,S:P681H,S:T716I,S:S982A,S:D1118H	ORF1a:S3675-,ORF1a:G3676-,ORF1a:F3677-,S:H69-,S:V70-,S:Y144-	1-54,16255-16256,29837-29903		ChinaCDC_N_F:G28881A;G28882A;G28883C,ChinaCDC_N_R:C28977T,USCDC_N1_P:C28312T	89488	0	29903	3000.000000	0.000000	good	123	10.000000	0.000000	good	0	24.000000	1.000000	4.166667	good	9.000000		0.000000	good	0		0	0.000000	good		0	0.000000	good
CV177_96_M1_nb66_ru/ARTIC/nanopolish MN908947.3	20I (Alpha, V1)	0.173611	good	34	19	0	22	6	123	0	5	C241T,C913T,C3037T,C3267T,C5388A,C5986T,T6954C,C14408T,C14676T,C15279T,T16176C,A16609G,C22716A,T22717C,A23063T,C23271A,A23403G,C23604A,C23638T,C23709T,T24506G,G24914C,C27972T,G28048T,A28095T,A28111G,G28280C,A28281T,T28282A,C28312T,G28881A,G28882A,G28883C,C28977T	11288-11296,21765-21770,21992-21994,28271		N:D3L,N:R203K,N:G204R,N:S235F,ORF1a:T1001I,ORF1a:A1708D,ORF1a:I2230T,ORF1b:P314L,ORF1b:T1048A,ORF8:Q27*,ORF8:R52I,ORF8:K68*,ORF8:Y73C,ORF9b:P10L,S:T385N,S:N501Y,S:A570D,S:D614G,S:P681H,S:T716I,S:S982A,S:D1118H	ORF1a:S3675-,ORF1a:G3676-,ORF1a:F3677-,S:H69-,S:V70-,S:Y144-	1-54,16255-16256,29837-29903		ChinaCDC_N_F:G28881A;G28882A;G28883C,ChinaCDC_N_R:C28977T,USCDC_N1_P:C28312T	89488	0	29903	3000.000000	0.000000	good	123	10.000000	0.000000	good	0	24.000000	1.000000	4.166667	good	9.000000		0.000000	good	0		0	0.000000	good		0	0.000000	good
CV177_96_M1_nb67_fr/ARTIC/nanopolish MN908947.3	20I (Alpha, V1)	0.000000	good	31	19	0	21	6	121	0	5	C241T,C913T,C3037T,C3267T,C5388A,C5986T,T6954C,C14408T,C14676T,C15279T,T16176C,A16609G,A23063T,C23271A,A23403G,C23604A,C23709T,T24506G,G24914C,C27972T,G28048T,A28095T,A28111G,G28280C,A28281T,T28282A,C28312T,G28881A,G28882A,G28883C,C28977T	11288-11296,21765-21770,21992-21994,28271		N:D3L,N:R203K,N:G204R,N:S235F,ORF1a:T1001I,ORF1a:A1708D,ORF1a:I2230T,ORF1b:P314L,ORF1b:T1048A,ORF8:Q27*,ORF8:R52I,ORF8:K68*,ORF8:Y73C,ORF9b:P10L,S:N501Y,S:A570D,S:D614G,S:P681H,S:T716I,S:S982A,S:D1118H	ORF1a:S3675-,ORF1a:G3676-,ORF1a:F3677-,S:H69-,S:V70-,S:Y144-	1-54,29837-29903		ChinaCDC_N_F:G28881A;G28882A;G28883C,ChinaCDC_N_R:C28977T,USCDC_N1_P:C28312T	89500	0	29903	3000.000000	0.000000	good	121	10.000000	0.000000	good	0	24.000000	-2.000000	0.000000	good	6.000000		0.000000	good	0		0	0.000000	good		0	0.000000	good
CV177_96_M1_nb67_ru/ARTIC/nanopolish MN908947.3	20I (Alpha, V1)	0.000000	good	31	19	0	21	6	121	0	5	C241T,C913T,C3037T,C3267T,C5388A,C5986T,T6954C,C14408T,C14676T,C15279T,T16176C,A16609G,A23063T,C23271A,A23403G,C23604A,C23709T,T24506G,G24914C,C27972T,G28048T,A28095T,A28111G,G28280C,A28281T,T28282A,C28312T,G28881A,G28882A,G28883C,C28977T	11288-11296,21765-21770,21992-21994,28271		N:D3L,N:R203K,N:G204R,N:S235F,ORF1a:T1001I,ORF1a:A1708D,ORF1a:I2230T,ORF1b:P314L,ORF1b:T1048A,ORF8:Q27*,ORF8:R52I,ORF8:K68*,ORF8:Y73C,ORF9b:P10L,S:N501Y,S:A570D,S:D614G,S:P681H,S:T716I,S:S982A,S:D1118H	ORF1a:S3675-,ORF1a:G3676-,ORF1a:F3677-,S:H69-,S:V70-,S:Y144-	1-54,29837-29903		ChinaCDC_N_F:G28881A;G28882A;G28883C,ChinaCDC_N_R:C28977T,USCDC_N1_P:C28312T	89500	0	29903	3000.000000	0.000000	good	121	10.000000	0.000000	good	0	24.000000	-2.000000	0.000000	good	6.000000		0.000000	good	0		0	0.000000	good		0	0.000000	good
CV177_96_M1_nb67_sa/ARTIC/nanopolish MN908947.3	20I (Alpha, V1)	12.458285	good	30	19	0	20	6	1253	0	5	C241T,C913T,C3037T,C3267T,C5388A,C5986T,T6954C,C14676T,C15279T,T16176C,A16609G,A23063T,C23271A,A23403G,C23604A,C23709T,T24506G,G24914C,C27972T,G28048T,A28095T,A28111G,G28280C,A28281T,T28282A,C28312T,G28881A,G28882A,G28883C,C28977T	11288-11296,21765-21770,21992-21994,28271		N:D3L,N:R203K,N:G204R,N:S235F,ORF1a:T1001I,ORF1a:A1708D,ORF1a:I2230T,ORF1b:T1048A,ORF8:Q27*,ORF8:R52I,ORF8:K68*,ORF8:Y73C,ORF9b:P10L,S:N501Y,S:A570D,S:D614G,S:P681H,S:T716I,S:S982A,S:D1118H	ORF1a:S3675-,ORF1a:G3676-,ORF1a:F3677-,S:H69-,S:V70-,S:Y144-	1-54,2526-2527,7672-7968,9246-9502,14272-14570,19484,25348-25623,29837-29903		ChinaCDC_N_F:G28881A;G28882A;G28883C,ChinaCDC_N_R:C28977T,USCDC_N1_P:C28312T	89504	0	29903	3000.000000	35.296296	mediocre	1253	10.000000	0.000000	good	0	24.000000	-2.000000	0.000000	good	6.000000		0.000000	good	0		0	0.000000	good		0	0.000000	good
CV177_96_M1_nb69_sa/ARTIC/nanopolish MN908947.3	20I (Alpha, V1)	41.102346	mediocre	26	19	0	17	6	2031	0	4	C2453T,C3037T,C3267T,C5388A,C5986T,T6954C,C14408T,C14676T,C15279T,T16176C,A23063T,C23271A,A23403G,C23604A,C23709T,A23947G,T24506G,G24914C,A28111G,G28280C,A28281T,T28282A,G28881A,G28882A,G28883C,C28977T	11288-11296,21765-21770,21992-21994,28271		N:D3L,N:R203K,N:G204R,N:S235F,ORF1a:L730F,ORF1a:T1001I,ORF1a:A1708D,ORF1a:I2230T,ORF1b:P314L,ORF8:Y73C,S:N501Y,S:A570D,S:D614G,S:P681H,S:T716I,S:S982A,S:D1118H	ORF1a:S3675-,ORF1a:G3676-,ORF1a:F3677-,S:H69-,S:V70-,S:Y144-	1-342,913,3827-4077,7672-7968,9026-9027,9246-9502,13899-13946,16255-16256,27512-28104,29666-29903		ChinaCDC_N_F:G28881A;G28882A;G28883C,ChinaCDC_N_R:C28977T	89520	0	29903	3000.000000	64.111111	mediocre	2031	10.000000	0.000000	good	0	24.000000	-3.000000	0.000000	good	5.000000		0.000000	good	0		0	0.000000	good		0	0.000000	good
CV177_96_M1_nb69_fr/ARTIC/nanopolish MN908947.3	20I (Alpha, V1)	0.197531	good	30	19	0	19	6	420	0	4	C241T,C913T,C2453T,C3037T,C3267T,C5388A,C5986T,T6954C,C14408T,C14676T,C15279T,T16176C,A23063T,C23271A,A23403G,C23604A,C23709T,A23947G,T24506G,G24914C,C27972T,G28048T,A28111G,G28280C,A28281T,T28282A,G28881A,G28882A,G28883C,C28977T	11288-11296,21765-21770,21992-21994,28271		N:D3L,N:R203K,N:G204R,N:S235F,ORF1a:L730F,ORF1a:T1001I,ORF1a:A1708D,ORF1a:I2230T,ORF1b:P314L,ORF8:Q27*,ORF8:R52I,ORF8:Y73C,S:N501Y,S:A570D,S:D614G,S:P681H,S:T716I,S:S982A,S:D1118H	ORF1a:S3675-,ORF1a:G3676-,ORF1a:F3677-,S:H69-,S:V70-,S:Y144-	1-54,9026-9027,27512-27808,29837-29903		ChinaCDC_N_F:G28881A;G28882A;G28883C,ChinaCDC_N_R:C28977T	89504	0	29903	3000.000000	4.444444	good	420	10.000000	0.000000	good	0	24.000000	-3.000000	0.000000	good	5.000000		0.000000	good	0		0	0.000000	good		0	0.000000	good
CV177_96_M1_nb69_ru/ARTIC/nanopolish MN908947.3	20I (Alpha, V1)	0.197531	good	30	19	0	19	6	420	0	4	C241T,C913T,C2453T,C3037T,C3267T,C5388A,C5986T,T6954C,C14408T,C14676T,C15279T,T16176C,A23063T,C23271A,A23403G,C23604A,C23709T,A23947G,T24506G,G24914C,C27972T,G28048T,A28111G,G28280C,A28281T,T28282A,G28881A,G28882A,G28883C,C28977T	11288-11296,21765-21770,21992-21994,28271		N:D3L,N:R203K,N:G204R,N:S235F,ORF1a:L730F,ORF1a:T1001I,ORF1a:A1708D,ORF1a:I2230T,ORF1b:P314L,ORF8:Q27*,ORF8:R52I,ORF8:Y73C,S:N501Y,S:A570D,S:D614G,S:P681H,S:T716I,S:S982A,S:D1118H	ORF1a:S3675-,ORF1a:G3676-,ORF1a:F3677-,S:H69-,S:V70-,S:Y144-	1-54,9026-9027,27512-27808,29837-29903		ChinaCDC_N_F:G28881A;G28882A;G28883C,ChinaCDC_N_R:C28977T	89504	0	29903	3000.000000	4.444444	good	420	10.000000	0.000000	good	0	24.000000	-3.000000	0.000000	good	5.000000		0.000000	good	0		0	0.000000	good		0	0.000000	good
CV177_96_M1_nb70_sa/ARTIC/nanopolish MN908947.3	20I (Alpha, V1)	71.058656	mediocre	27	19	0	17	6	2576	0	4	C913T,C2453T,C3037T,C3267T,C5388A,C5986T,T6954C,C14408T,C14676T,C15279T,T16176C,A23063T,C23271A,A23403G,C23604A,C23709T,A23947G,T24506G,G24914C,A28111G,G28280C,A28281T,T28282A,G28881A,G28882A,G28883C,C28977T	11288-11296,21765-21770,21992-21994,28271		N:D3L,N:R203K,N:G204R,N:S235F,ORF1a:L730F,ORF1a:T1001I,ORF1a:A1708D,ORF1a:I2230T,ORF1b:P314L,ORF8:Y73C,S:N501Y,S:A570D,S:D614G,S:P681H,S:T716I,S:S982A,S:D1118H	ORF1a:S3675-,ORF1a:G3676-,ORF1a:F3677-,S:H69-,S:V70-,S:Y144-	1-342,3827-4077,7672-7968,9246-9502,10738-11022,13912-13946,25647-25924,27512-28104,29666-29903		ChinaCDC_N_F:G28881A;G28882A;G28883C,ChinaCDC_N_R:C28977T	89516	0	29903	3000.000000	84.296296	mediocre	2576	10.000000	0.000000	good	0	24.000000	-3.000000	0.000000	good	5.000000		0.000000	good	0		0	0.000000	good		0	0.000000	good
CV177_96_M1_nb70_ru/ARTIC/nanopolish MN908947.3	20I (Alpha, V1)	0.191001	good	30	19	0	19	6	418	0	4	C241T,C913T,C2453T,C3037T,C3267T,C5388A,C5986T,T6954C,C14408T,C14676T,C15279T,T16176C,A23063T,C23271A,A23403G,C23604A,C23709T,A23947G,T24506G,G24914C,C27972T,G28048T,A28111G,G28280C,A28281T,T28282A,G28881A,G28882A,G28883C,C28977T	11288-11296,21765-21770,21992-21994,28271		N:D3L,N:R203K,N:G204R,N:S235F,ORF1a:L730F,ORF1a:T1001I,ORF1a:A1708D,ORF1a:I2230T,ORF1b:P314L,ORF8:Q27*,ORF8:R52I,ORF8:Y73C,S:N501Y,S:A570D,S:D614G,S:P681H,S:T716I,S:S982A,S:D1118H	ORF1a:S3675-,ORF1a:G3676-,ORF1a:F3677-,S:H69-,S:V70-,S:Y144-	1-54,27512-27808,29837-29903		ChinaCDC_N_F:G28881A;G28882A;G28883C,ChinaCDC_N_R:C28977T	89504	0	29903	3000.000000	4.370370	good	418	10.000000	0.000000	good	0	24.000000	-3.000000	0.000000	good	5.000000		0.000000	good	0		0	0.000000	good		0	0.000000	good
CV177_96_M1_nb70_fr/ARTIC/nanopolish MN908947.3	20I (Alpha, V1)	0.191001	good	30	19	0	19	6	418	0	4	C241T,C913T,C2453T,C3037T,C3267T,C5388A,C5986T,T6954C,C14408T,C14676T,C15279T,T16176C,A23063T,C23271A,A23403G,C23604A,C23709T,A23947G,T24506G,G24914C,C27972T,G28048T,A28111G,G28280C,A28281T,T28282A,G28881A,G28882A,G28883C,C28977T	11288-11296,21765-21770,21992-21994,28271		N:D3L,N:R203K,N:G204R,N:S235F,ORF1a:L730F,ORF1a:T1001I,ORF1a:A1708D,ORF1a:I2230T,ORF1b:P314L,ORF8:Q27*,ORF8:R52I,ORF8:Y73C,S:N501Y,S:A570D,S:D614G,S:P681H,S:T716I,S:S982A,S:D1118H	ORF1a:S3675-,ORF1a:G3676-,ORF1a:F3677-,S:H69-,S:V70-,S:Y144-	1-54,27512-27808,29837-29903		ChinaCDC_N_F:G28881A;G28882A;G28883C,ChinaCDC_N_R:C28977T	89504	0	29903	3000.000000	4.370370	good	418	10.000000	0.000000	good	0	24.000000	-3.000000	0.000000	good	5.000000		0.000000	good	0		0	0.000000	good		0	0.000000	good
CV177_96_M1_nb71_ru/ARTIC/nanopolish MN908947.3	20I (Alpha, V1)	0.200837	good	32	19	0	20	6	421	0	4	C241T,C913T,C2453T,C3037T,C3267T,C5388A,C5986T,T6954C,C10279T,C14408T,C14676T,C15279T,T16176C,C17012T,A23063T,C23271A,A23403G,C23604A,C23709T,A23947G,T24506G,G24914C,C27972T,G28048T,A28111G,G28280C,A28281T,T28282A,G28881A,G28882A,G28883C,C28977T	11288-11296,21765-21770,21992-21994,28271		N:D3L,N:R203K,N:G204R,N:S235F,ORF1a:L730F,ORF1a:T1001I,ORF1a:A1708D,ORF1a:I2230T,ORF1b:P314L,ORF1b:S1182L,ORF8:Q27*,ORF8:R52I,ORF8:Y73C,S:N501Y,S:A570D,S:D614G,S:P681H,S:T716I,S:S982A,S:D1118H	ORF1a:S3675-,ORF1a:G3676-,ORF1a:F3677-,S:H69-,S:V70-,S:Y144-	1-54,16255-16256,21776,27512-27808,29837-29903		ChinaCDC_N_F:G28881A;G28882A;G28883C,ChinaCDC_N_R:C28977T	89496	0	29903	3000.000000	4.481481	good	421	10.000000	0.000000	good	0	24.000000	-1.000000	0.000000	good	7.000000		0.000000	good	0		0	0.000000	good		0	0.000000	good
CV177_96_M1_nb71_sa/ARTIC/nanopolish MN908947.3	20I (Alpha, V1)	89.197531	mediocre	28	19	0	17	6	2850	0	4	C913T,C2453T,C3037T,C3267T,C5388A,C5986T,T6954C,C10279T,C14676T,C15279T,T16176C,C17012T,A23063T,C23271A,A23403G,C23604A,C23709T,A23947G,T24506G,G24914C,A28111G,G28280C,A28281T,T28282A,G28881A,G28882A,G28883C,C28977T	11288-11296,21765-21770,21992-21994,28271		N:D3L,N:R203K,N:G204R,N:S235F,ORF1a:L730F,ORF1a:T1001I,ORF1a:A1708D,ORF1a:I2230T,ORF1b:S1182L,ORF8:Y73C,S:N501Y,S:A570D,S:D614G,S:P681H,S:T716I,S:S982A,S:D1118H	ORF1a:S3675-,ORF1a:G3676-,ORF1a:F3677-,S:H69-,S:V70-,S:Y144-	1-342,3827-4077,7672-7968,9246-9502,10738-11022,13661-13946,14408,21776,25053-25301,25647-25696,27512-28104,29666-29903		ChinaCDC_N_F:G28881A;G28882A;G28883C,ChinaCDC_N_R:C28977T	89512	0	29903	3000.000000	94.444444	mediocre	2850	10.000000	0.000000	good	0	24.000000	-1.000000	0.000000	good	7.000000		0.000000	good	0		0	0.000000	good		0	0.000000	good
CV177_96_M1_nb71_fr/ARTIC/nanopolish MN908947.3	20I (Alpha, V1)	0.200837	good	32	19	0	20	6	421	0	4	C241T,C913T,C2453T,C3037T,C3267T,C5388A,C5986T,T6954C,C10279T,C14408T,C14676T,C15279T,T16176C,C17012T,A23063T,C23271A,A23403G,C23604A,C23709T,A23947G,T24506G,G24914C,C27972T,G28048T,A28111G,G28280C,A28281T,T28282A,G28881A,G28882A,G28883C,C28977T	11288-11296,21765-21770,21992-21994,28271		N:D3L,N:R203K,N:G204R,N:S235F,ORF1a:L730F,ORF1a:T1001I,ORF1a:A1708D,ORF1a:I2230T,ORF1b:P314L,ORF1b:S1182L,ORF8:Q27*,ORF8:R52I,ORF8:Y73C,S:N501Y,S:A570D,S:D614G,S:P681H,S:T716I,S:S982A,S:D1118H	ORF1a:S3675-,ORF1a:G3676-,ORF1a:F3677-,S:H69-,S:V70-,S:Y144-	1-54,16255-16256,21776,27512-27808,29837-29903		ChinaCDC_N_F:G28881A;G28882A;G28883C,ChinaCDC_N_R:C28977T	89496	0	29903	3000.000000	4.481481	good	421	10.000000	0.000000	good	0	24.000000	-1.000000	0.000000	good	7.000000		0.000000	good	0		0	0.000000	good		0	0.000000	good
CV177_96_M1_nb72_sa/ARTIC/nanopolish MN908947.3	20I (Alpha, V1)	85.812154	mediocre	32	19	0	19	6	2791	0	4	C913T,C1812T,C3037T,C3267T,C5388A,C5986T,T6954C,C14408T,T14418C,C14676T,C15279T,T16176C,A17615G,C20104T,A23063T,C23271A,A23403G,C23604A,C23709T,C24418T,T24506G,G24914C,C27732T,A28111G,G28280C,A28281T,T28282A,C28657T,G28881A,G28882A,G28883C,C28977T	11288-11296,21765-21770,21992-21994,28271		N:D3L,N:R203K,N:G204R,N:S235F,ORF1a:A516V,ORF1a:T1001I,ORF1a:A1708D,ORF1a:I2230T,ORF1b:P314L,ORF1b:K1383R,ORF1b:L2213F,ORF8:Y73C,S:N501Y,S:A570D,S:D614G,S:P681H,S:T716I,S:S982A,S:D1118H	ORF1a:S3675-,ORF1a:G3676-,ORF1a:F3677-,S:H69-,S:V70-,S:Y144-	1-342,3827-4077,7672-7968,9246-9502,10738-11022,13661-13946,23823-24100,25647-25924,27826-28104,29666-29903		ChinaCDC_N_F:G28881A;G28882A;G28883C,ChinaCDC_N_R:C28977T	89496	0	29903	3000.000000	92.259259	mediocre	2791	10.000000	0.000000	good	0	24.000000	2.000000	8.333333	good	10.000000		0.000000	good	0		0	0.000000	good		0	0.000000	good
CV177_96_M1_nb72_ru/ARTIC/nanopolish MN908947.3	20I (Alpha, V1)	1.562500	good	36	19	0	22	6	121	0	4	C241T,C913T,C1812T,C3037T,C3267T,C5388A,C5986T,T6954C,C14408T,T14418C,C14676T,C15279T,T16176C,A17615G,C20104T,A23063T,C23271A,A23403G,C23604A,C23709T,C24418T,T24506G,G24914C,C25702A,C27732T,C27972T,G28048T,A28111G,G28280C,A28281T,T28282A,C28657T,G28881A,G28882A,G28883C,C28977T	11288-11296,21765-21770,21992-21994,28271		N:D3L,N:R203K,N:G204R,N:S235F,ORF1a:A516V,ORF1a:T1001I,ORF1a:A1708D,ORF1a:I2230T,ORF1b:P314L,ORF1b:K1383R,ORF1b:L2213F,ORF3a:P104T,ORF8:Q27*,ORF8:R52I,ORF8:Y73C,S:N501Y,S:A570D,S:D614G,S:P681H,S:T716I,S:S982A,S:D1118H	ORF1a:S3675-,ORF1a:G3676-,ORF1a:F3677-,S:H69-,S:V70-,S:Y144-	1-54,29837-29903		ChinaCDC_N_F:G28881A;G28882A;G28883C,ChinaCDC_N_R:C28977T	89480	0	29903	3000.000000	0.000000	good	121	10.000000	0.000000	good	0	24.000000	3.000000	12.500000	good	11.000000		0.000000	good	0		0	0.000000	good		0	0.000000	good
CV177_96_M1_nb72_fr/ARTIC/nanopolish MN908947.3	20I (Alpha, V1)	1.562500	good	36	19	0	22	6	121	0	4	C241T,C913T,C1812T,C3037T,C3267T,C5388A,C5986T,T6954C,C14408T,T14418C,C14676T,C15279T,T16176C,A17615G,C20104T,A23063T,C23271A,A23403G,C23604A,C23709T,C24418T,T24506G,G24914C,C25702A,C27732T,C27972T,G28048T,A28111G,G28280C,A28281T,T28282A,C28657T,G28881A,G28882A,G28883C,C28977T	11288-11296,21765-21770,21992-21994,28271		N:D3L,N:R203K,N:G204R,N:S235F,ORF1a:A516V,ORF1a:T1001I,ORF1a:A1708D,ORF1a:I2230T,ORF1b:P314L,ORF1b:K1383R,ORF1b:L2213F,ORF3a:P104T,ORF8:Q27*,ORF8:R52I,ORF8:Y73C,S:N501Y,S:A570D,S:D614G,S:P681H,S:T716I,S:S982A,S:D1118H	ORF1a:S3675-,ORF1a:G3676-,ORF1a:F3677-,S:H69-,S:V70-,S:Y144-	1-54,29837-29903		ChinaCDC_N_F:G28881A;G28882A;G28883C,ChinaCDC_N_R:C28977T	89480	0	29903	3000.000000	0.000000	good	121	10.000000	0.000000	good	0	24.000000	3.000000	12.500000	good	11.000000		0.000000	good	0		0	0.000000	good		0	0.000000	good
CV177_96_M1_nb73_sa/ARTIC/nanopolish MN908947.3	20I (Alpha, V1)	24.447531	good	31	19	0	20	6	1635	0	4	C241T,C913T,C2453T,C3037T,C3267T,C5388A,C5986T,T6954C,C14408T,C14676T,C15279T,T16176C,A18682G,A23063T,C23271A,A23403G,C23604A,C23709T,A23947G,T24506G,G24914C,C27972T,G28048T,A28111G,G28280C,A28281T,T28282A,G28881A,G28882A,G28883C,C28977T	11288-11296,21765-21770,21992-21994,28271		N:D3L,N:R203K,N:G204R,N:S235F,ORF1a:L730F,ORF1a:T1001I,ORF1a:A1708D,ORF1a:I2230T,ORF1b:P314L,ORF1b:T1739A,ORF8:Q27*,ORF8:R52I,ORF8:Y73C,S:N501Y,S:A570D,S:D614G,S:P681H,S:T716I,S:S982A,S:D1118H	ORF1a:S3675-,ORF1a:G3676-,ORF1a:F3677-,S:H69-,S:V70-,S:Y144-	1-54,3827-4077,7672-7968,9026-9027,9246-9502,10147-10384,19484,27512-27808,29666-29903		ChinaCDC_N_F:G28881A;G28882A;G28883C,ChinaCDC_N_R:C28977T	89500	0	29903	3000.000000	49.444444	mediocre	1635	10.000000	0.000000	good	0	24.000000	-2.000000	0.000000	good	6.000000		0.000000	good	0		0	0.000000	good		0	0.000000	good
CV177_96_M1_nb73_fr/ARTIC/nanopolish MN908947.3	20I (Alpha, V1)	0.191001	good	31	19	0	20	6	418	0	4	C241T,C913T,C2453T,C3037T,C3267T,C5388A,C5986T,T6954C,C14408T,C14676T,C15279T,T16176C,A18682G,A23063T,C23271A,A23403G,C23604A,C23709T,A23947G,T24506G,G24914C,C27972T,G28048T,A28111G,G28280C,A28281T,T28282A,G28881A,G28882A,G28883C,C28977T	11288-11296,21765-21770,21992-21994,28271		N:D3L,N:R203K,N:G204R,N:S235F,ORF1a:L730F,ORF1a:T1001I,ORF1a:A1708D,ORF1a:I2230T,ORF1b:P314L,ORF1b:T1739A,ORF8:Q27*,ORF8:R52I,ORF8:Y73C,S:N501Y,S:A570D,S:D614G,S:P681H,S:T716I,S:S982A,S:D1118H	ORF1a:S3675-,ORF1a:G3676-,ORF1a:F3677-,S:H69-,S:V70-,S:Y144-	1-54,27512-27808,29837-29903		ChinaCDC_N_F:G28881A;G28882A;G28883C,ChinaCDC_N_R:C28977T	89500	0	29903	3000.000000	4.370370	good	418	10.000000	0.000000	good	0	24.000000	-2.000000	0.000000	good	6.000000		0.000000	good	0		0	0.000000	good		0	0.000000	good
CV177_96_M1_nb73_ru/ARTIC/nanopolish MN908947.3	20I (Alpha, V1)	0.191001	good	31	19	0	20	6	418	0	4	C241T,C913T,C2453T,C3037T,C3267T,C5388A,C5986T,T6954C,C14408T,C14676T,C15279T,T16176C,A18682G,A23063T,C23271A,A23403G,C23604A,C23709T,A23947G,T24506G,G24914C,C27972T,G28048T,A28111G,G28280C,A28281T,T28282A,G28881A,G28882A,G28883C,C28977T	11288-11296,21765-21770,21992-21994,28271		N:D3L,N:R203K,N:G204R,N:S235F,ORF1a:L730F,ORF1a:T1001I,ORF1a:A1708D,ORF1a:I2230T,ORF1b:P314L,ORF1b:T1739A,ORF8:Q27*,ORF8:R52I,ORF8:Y73C,S:N501Y,S:A570D,S:D614G,S:P681H,S:T716I,S:S982A,S:D1118H	ORF1a:S3675-,ORF1a:G3676-,ORF1a:F3677-,S:H69-,S:V70-,S:Y144-	1-54,27512-27808,29837-29903		ChinaCDC_N_F:G28881A;G28882A;G28883C,ChinaCDC_N_R:C28977T	89500	0	29903	3000.000000	4.370370	good	418	10.000000	0.000000	good	0	24.000000	-2.000000	0.000000	good	6.000000		0.000000	good	0		0	0.000000	good		0	0.000000	good
CV177_96_M1_nb74_sa/ARTIC/nanopolish MN908947.3	20I (Alpha, V1)	145.247133	bad	28	19	0	17	6	3554	0	4	C241T,C913T,C3037T,C3267T,C5388A,C5986T,T6954C,G10193A,A10195T,C14676T,C15279T,T16176C,A23063T,C23271A,A23403G,C23604A,C23709T,T24506G,G24914C,A28111G,G28280C,A28281T,T28282A,G28881A,G28882A,G28883C,C28977T,C29421T	11288-11296,21765-21770,21992-21994,28271		N:D3L,N:R203K,N:G204R,N:S235F,N:P383L,ORF1a:T1001I,ORF1a:A1708D,ORF1a:I2230T,ORF1a:E3310N,ORF8:Y73C,S:N501Y,S:A570D,S:D614G,S:P681H,S:T716I,S:S982A,S:D1118H	ORF1a:S3675-,ORF1a:G3676-,ORF1a:F3677-,S:H69-,S:V70-,S:Y144-	1-54,3827-4077,7672-7968,8636-8913,9246-9502,10738-11022,11373-11584,13661-13946,14272-14570,16255-16256,19912-20200,25053-25301,25647-25924,27826-28104,29666-29903		ChinaCDC_N_F:G28881A;G28882A;G28883C,ChinaCDC_N_R:C28977T	89512	0	29903	3000.000000	120.518519	bad	3554	10.000000	0.000000	good	0	24.000000	-1.000000	0.000000	good	7.000000		0.000000	good	0		0	0.000000	good		0	0.000000	good
CV177_96_M1_nb74_ru/ARTIC/nanopolish MN908947.3	20I (Alpha, V1)	0.000000	good	31	19	0	20	6	125	0	4	C241T,C913T,C3037T,C3267T,C5388A,C5986T,T6954C,G10193A,A10195T,C14408T,C14676T,C15279T,T16176C,A23063T,C23271A,A23403G,C23604A,C23709T,T24506G,G24914C,C27972T,G28048T,A28111G,G28280C,A28281T,T28282A,G28881A,G28882A,G28883C,C28977T,C29421T	11288-11296,21765-21770,21992-21994,28271		N:D3L,N:R203K,N:G204R,N:S235F,N:P383L,ORF1a:T1001I,ORF1a:A1708D,ORF1a:I2230T,ORF1a:E3310N,ORF1b:P314L,ORF8:Q27*,ORF8:R52I,ORF8:Y73C,S:N501Y,S:A570D,S:D614G,S:P681H,S:T716I,S:S982A,S:D1118H	ORF1a:S3675-,ORF1a:G3676-,ORF1a:F3677-,S:H69-,S:V70-,S:Y144-	1-54,9026-9027,16255-16256,29837-29903		ChinaCDC_N_F:G28881A;G28882A;G28883C,ChinaCDC_N_R:C28977T	89500	0	29903	3000.000000	0.000000	good	125	10.000000	0.000000	good	0	24.000000	-1.000000	0.000000	good	7.000000		0.000000	good	0		0	0.000000	good		0	0.000000	good
CV177_96_M1_nb74_fr/ARTIC/nanopolish MN908947.3	20I (Alpha, V1)	0.000000	good	31	19	0	20	6	125	0	4	C241T,C913T,C3037T,C3267T,C5388A,C5986T,T6954C,G10193A,A10195T,C14408T,C14676T,C15279T,T16176C,A23063T,C23271A,A23403G,C23604A,C23709T,T24506G,G24914C,C27972T,G28048T,A28111G,G28280C,A28281T,T28282A,G28881A,G28882A,G28883C,C28977T,C29421T	11288-11296,21765-21770,21992-21994,28271		N:D3L,N:R203K,N:G204R,N:S235F,N:P383L,ORF1a:T1001I,ORF1a:A1708D,ORF1a:I2230T,ORF1a:E3310N,ORF1b:P314L,ORF8:Q27*,ORF8:R52I,ORF8:Y73C,S:N501Y,S:A570D,S:D614G,S:P681H,S:T716I,S:S982A,S:D1118H	ORF1a:S3675-,ORF1a:G3676-,ORF1a:F3677-,S:H69-,S:V70-,S:Y144-	1-54,9026-9027,16255-16256,29837-29903		ChinaCDC_N_F:G28881A;G28882A;G28883C,ChinaCDC_N_R:C28977T	89500	0	29903	3000.000000	0.000000	good	125	10.000000	0.000000	good	0	24.000000	-1.000000	0.000000	good	7.000000		0.000000	good	0		0	0.000000	good		0	0.000000	good
CV177_96_M1_nb75_ru/ARTIC/nanopolish MN908947.3	20I (Alpha, V1)	0.087791	good	31	19	0	21	6	380	0	5	C241T,C913T,C3037T,C3267T,C5388A,C5986T,T6954C,C14408T,C14676T,C15279T,T16176C,A16609G,A23063T,C23271A,A23403G,C23604A,C23709T,T24506G,G24914C,C27972T,G28048T,A28095T,A28111G,G28280C,A28281T,T28282A,C28312T,G28881A,G28882A,G28883C,C28977T	11288-11296,21765-21770,21992-21994,28271		N:D3L,N:R203K,N:G204R,N:S235F,ORF1a:T1001I,ORF1a:A1708D,ORF1a:I2230T,ORF1b:P314L,ORF1b:T1048A,ORF8:Q27*,ORF8:R52I,ORF8:K68*,ORF8:Y73C,ORF9b:P10L,S:N501Y,S:A570D,S:D614G,S:P681H,S:T716I,S:S982A,S:D1118H	ORF1a:S3675-,ORF1a:G3676-,ORF1a:F3677-,S:H69-,S:V70-,S:Y144-	1-54,9246-9502,16255-16256,29837-29903		ChinaCDC_N_F:G28881A;G28882A;G28883C,ChinaCDC_N_R:C28977T,USCDC_N1_P:C28312T	89500	0	29903	3000.000000	2.962963	good	380	10.000000	0.000000	good	0	24.000000	-2.000000	0.000000	good	6.000000		0.000000	good	0		0	0.000000	good		0	0.000000	good
CV177_96_M1_nb75_sa/ARTIC/nanopolish MN908947.3	20I (Alpha, V1)	81.133388	mediocre	31	19	0	21	6	2732	0	5	C241T,C913T,C3037T,C3267T,C5388A,C5986T,T6954C,C14408T,C14676T,C15279T,T16176C,A16609G,A23063T,C23271A,A23403G,C23604A,C23709T,T24506G,G24914C,C27972T,G28048T,A28095T,A28111G,G28280C,A28281T,T28282A,C28312T,G28881A,G28882A,G28883C,C28977T	11288-11296,21765-21770,21992-21994,28271		N:D3L,N:R203K,N:G204R,N:S235F,ORF1a:T1001I,ORF1a:A1708D,ORF1a:I2230T,ORF1b:P314L,ORF1b:T1048A,ORF8:Q27*,ORF8:R52I,ORF8:K68*,ORF8:Y73C,ORF9b:P10L,S:N501Y,S:A570D,S:D614G,S:P681H,S:T716I,S:S982A,S:D1118H	ORF1a:S3675-,ORF1a:G3676-,ORF1a:F3677-,S:H69-,S:V70-,S:Y144-	1-54,3827-4077,6527-6745,7672-7968,8636-8913,9246-9502,10738-11022,13661-13946,19912-20200,25647-25924,29666-29903		ChinaCDC_N_F:G28881A;G28882A;G28883C,ChinaCDC_N_R:C28977T,USCDC_N1_P:C28312T	89500	0	29903	3000.000000	90.074074	mediocre	2732	10.000000	0.000000	good	0	24.000000	-2.000000	0.000000	good	6.000000		0.000000	good	0		0	0.000000	good		0	0.000000	good
CV177_96_M1_nb75_fr/ARTIC/nanopolish MN908947.3	20I (Alpha, V1)	0.087791	good	31	19	0	21	6	380	0	5	C241T,C913T,C3037T,C3267T,C5388A,C5986T,T6954C,C14408T,C14676T,C15279T,T16176C,A16609G,A23063T,C23271A,A23403G,C23604A,C23709T,T24506G,G24914C,C27972T,G28048T,A28095T,A28111G,G28280C,A28281T,T28282A,C28312T,G28881A,G28882A,G28883C,C28977T	11288-11296,21765-21770,21992-21994,28271		N:D3L,N:R203K,N:G204R,N:S235F,ORF1a:T1001I,ORF1a:A1708D,ORF1a:I2230T,ORF1b:P314L,ORF1b:T1048A,ORF8:Q27*,ORF8:R52I,ORF8:K68*,ORF8:Y73C,ORF9b:P10L,S:N501Y,S:A570D,S:D614G,S:P681H,S:T716I,S:S982A,S:D1118H	ORF1a:S3675-,ORF1a:G3676-,ORF1a:F3677-,S:H69-,S:V70-,S:Y144-	1-54,9246-9502,16255-16256,29837-29903		ChinaCDC_N_F:G28881A;G28882A;G28883C,ChinaCDC_N_R:C28977T,USCDC_N1_P:C28312T	89500	0	29903	3000.000000	2.962963	good	380	10.000000	0.000000	good	0	24.000000	-2.000000	0.000000	good	6.000000		0.000000	good	0		0	0.000000	good		0	0.000000	good
CV177_96_M1_nb76_fr/ARTIC/nanopolish MN908947.3	20I (Alpha, V1)	0.000000	good	33	19	0	23	6	123	0	4	C241T,C913T,C3037T,C3177T,C3267T,C5388A,C5986T,C6312T,T6954C,G9245T,C14408T,C14676T,C15279T,T16176C,A23063T,C23271A,A23403G,C23604A,C23709T,T24506G,G24914C,C25511T,C27972T,G28048T,A28111G,G28280C,A28281T,T28282A,G28881A,G28882A,G28883C,C28977T,G29000T	11288-11296,21765-21770,21992-21994,28271		N:D3L,N:R203K,N:G204R,N:S235F,N:G243C,ORF1a:P971L,ORF1a:T1001I,ORF1a:A1708D,ORF1a:T2016I,ORF1a:I2230T,ORF1a:A2994S,ORF1b:P314L,ORF3a:S40L,ORF8:Q27*,ORF8:R52I,ORF8:Y73C,S:N501Y,S:A570D,S:D614G,S:P681H,S:T716I,S:S982A,S:D1118H	ORF1a:S3675-,ORF1a:G3676-,ORF1a:F3677-,S:H69-,S:V70-,S:Y144-	1-54,16255-16256,29837-29903		ChinaCDC_N_F:G28881A;G28882A;G28883C,ChinaCDC_N_R:C28977T	89492	0	29903	3000.000000	0.000000	good	123	10.000000	0.000000	good	0	24.000000	0.000000	0.000000	good	8.000000		0.000000	good	0		0	0.000000	good		0	0.000000	good
CV177_96_M1_nb76_sa/ARTIC/nanopolish MN908947.3	20I (Alpha, V1)	20.417010	good	30	19	0	20	6	1520	0	4	C241T,C913T,C3037T,C3177T,C3267T,C5388A,C5986T,C6312T,T6954C,C14676T,C15279T,T16176C,A23063T,C23271A,A23403G,C23604A,C23709T,T24506G,G24914C,C27972T,G28048T,A28111G,G28280C,A28281T,T28282A,G28881A,G28882A,G28883C,C28977T,G29000T	11288-11296,21765-21770,21992-21994,28271		N:D3L,N:R203K,N:G204R,N:S235F,N:G243C,ORF1a:P971L,ORF1a:T1001I,ORF1a:A1708D,ORF1a:T2016I,ORF1a:I2230T,ORF8:Q27*,ORF8:R52I,ORF8:Y73C,S:N501Y,S:A570D,S:D614G,S:P681H,S:T716I,S:S982A,S:D1118H	ORF1a:S3675-,ORF1a:G3676-,ORF1a:F3677-,S:H69-,S:V70-,S:Y144-	1-54,7672-7968,9246-9502,13075-13344,14272-14570,25348-25623,29837-29903		ChinaCDC_N_F:G28881A;G28882A;G28883C,ChinaCDC_N_R:C28977T	89504	0	29903	3000.000000	45.185185	mediocre	1520	10.000000	0.000000	good	0	24.000000	-2.000000	0.000000	good	6.000000		0.000000	good	0		0	0.000000	good		0	0.000000	good
CV177_96_M1_nb76_ru/ARTIC/nanopolish MN908947.3	20I (Alpha, V1)	0.000000	good	33	19	0	23	6	123	0	4	C241T,C913T,C3037T,C3177T,C3267T,C5388A,C5986T,C6312T,T6954C,G9245T,C14408T,C14676T,C15279T,T16176C,A23063T,C23271A,A23403G,C23604A,C23709T,T24506G,G24914C,C25511T,C27972T,G28048T,A28111G,G28280C,A28281T,T28282A,G28881A,G28882A,G28883C,C28977T,G29000T	11288-11296,21765-21770,21992-21994,28271		N:D3L,N:R203K,N:G204R,N:S235F,N:G243C,ORF1a:P971L,ORF1a:T1001I,ORF1a:A1708D,ORF1a:T2016I,ORF1a:I2230T,ORF1a:A2994S,ORF1b:P314L,ORF3a:S40L,ORF8:Q27*,ORF8:R52I,ORF8:Y73C,S:N501Y,S:A570D,S:D614G,S:P681H,S:T716I,S:S982A,S:D1118H	ORF1a:S3675-,ORF1a:G3676-,ORF1a:F3677-,S:H69-,S:V70-,S:Y144-	1-54,16255-16256,29837-29903		ChinaCDC_N_F:G28881A;G28882A;G28883C,ChinaCDC_N_R:C28977T	89492	0	29903	3000.000000	0.000000	good	123	10.000000	0.000000	good	0	24.000000	0.000000	0.000000	good	8.000000		0.000000	good	0		0	0.000000	good		0	0.000000	good
CV177_96_M1_nb77_ru/ARTIC/nanopolish MN908947.3	20E (EU1)	0.173611	good	23	3	0	7	1	123	0	0	G204T,C241T,T445C,C3037T,C4456T,C5392T,C6286T,T9340C,T11078C,A11533G,C12115T,C14408T,G21255C,C21614T,C22227T,A23403G,C24334T,T26424C,C26801G,C27944T,A28581G,C28932T,G29645T	516-518		N:D103G,N:A220V,ORF1a:F3605L,ORF1b:P314L,S:L18F,S:A222V,S:D614G	ORF1a:M85-	1-54,16255-16256,29837-29903			89600	0	29903	3000.000000	0.000000	good	123	10.000000	0.000000	good	0	24.000000	1.000000	4.166667	good	9.000000		0.000000	good	0		0	0.000000	good		0	0.000000	good
CV177_96_M1_nb77_fr/ARTIC/nanopolish MN908947.3	20E (EU1)	0.173611	good	23	3	0	7	1	123	0	0	G204T,C241T,T445C,C3037T,C4456T,C5392T,C6286T,T9340C,T11078C,A11533G,C12115T,C14408T,G21255C,C21614T,C22227T,A23403G,C24334T,T26424C,C26801G,C27944T,A28581G,C28932T,G29645T	516-518		N:D103G,N:A220V,ORF1a:F3605L,ORF1b:P314L,S:L18F,S:A222V,S:D614G	ORF1a:M85-	1-54,16255-16256,29837-29903			89600	0	29903	3000.000000	0.000000	good	123	10.000000	0.000000	good	0	24.000000	1.000000	4.166667	good	9.000000		0.000000	good	0		0	0.000000	good		0	0.000000	good
CV177_96_M1_nb77_sa/ARTIC/nanopolish MN908947.3	20E (EU1)	36.222565	mediocre	20	3	0	6	1	1925	0	0	G204T,C241T,T445C,C3037T,C4456T,C5392T,C6286T,T11078C,A11533G,C12115T,G21255C,C21614T,C22227T,A23403G,T26424C,C26801G,C27944T,A28581G,C28932T,G29645T	516-518		N:D103G,N:A220V,ORF1a:F3605L,S:L18F,S:A222V,S:D614G	ORF1a:M85-	1-54,7672-7968,9246-9502,12780-13029,14272-14570,20868-21104,24334,25053-25332,27826-27837,29666-29903			89612	0	29903	3000.000000	60.185185	mediocre	1925	10.000000	0.000000	good	0	24.000000	0.000000	0.000000	good	8.000000		0.000000	good	0		0	0.000000	good		0	0.000000	good
CV177_96_M1_nb78_sa/ARTIC/nanopolish MN908947.3	20I (Alpha, V1)	19.501032	good	33	19	0	21	6	1487	0	4	C241T,C913T,C2453T,C3037T,C3267T,G4136T,C5388A,C5986T,T6954C,C10156T,C14676T,C15279T,T16176C,T17865C,A21194G,A23063T,T23255C,C23271A,A23403G,C23604A,C23709T,T24506G,G24914C,C27972T,G28048T,A28111G,G28280C,A28281T,T28282A,G28881A,G28882A,G28883C,C28977T	11288-11296,21765-21770,21992-21994,28271		N:D3L,N:R203K,N:G204R,N:S235F,ORF1a:L730F,ORF1a:T1001I,ORF1a:V1291F,ORF1a:A1708D,ORF1a:I2230T,ORF1b:D2576G,ORF8:Q27*,ORF8:R52I,ORF8:Y73C,S:N501Y,S:F565L,S:A570D,S:D614G,S:P681H,S:T716I,S:S982A,S:D1118H	ORF1a:S3675-,ORF1a:G3676-,ORF1a:F3677-,S:H69-,S:V70-,S:Y144-	1-54,7672-7968,9246-9502,14272-14570,20868-21104,25348-25623,29837-29903		ChinaCDC_N_F:G28881A;G28882A;G28883C,ChinaCDC_N_R:C28977T	89492	0	29903	3000.000000	43.962963	mediocre	1487	10.000000	0.000000	good	0	24.000000	1.000000	4.166667	good	9.000000		0.000000	good	0		0	0.000000	good		0	0.000000	good
CV177_96_M1_nb78_ru/ARTIC/nanopolish MN908947.3	20I (Alpha, V1)	0.173611	good	34	19	0	22	6	121	0	4	C241T,C913T,C2453T,C3037T,C3267T,G4136T,C5388A,C5986T,T6954C,C10156T,C14408T,C14676T,C15279T,T16176C,T17865C,A21194G,A23063T,T23255C,C23271A,A23403G,C23604A,C23709T,T24506G,G24914C,C27972T,G28048T,A28111G,G28280C,A28281T,T28282A,G28881A,G28882A,G28883C,C28977T	11288-11296,21765-21770,21992-21994,28271		N:D3L,N:R203K,N:G204R,N:S235F,ORF1a:L730F,ORF1a:T1001I,ORF1a:V1291F,ORF1a:A1708D,ORF1a:I2230T,ORF1b:P314L,ORF1b:D2576G,ORF8:Q27*,ORF8:R52I,ORF8:Y73C,S:N501Y,S:F565L,S:A570D,S:D614G,S:P681H,S:T716I,S:S982A,S:D1118H	ORF1a:S3675-,ORF1a:G3676-,ORF1a:F3677-,S:H69-,S:V70-,S:Y144-	1-54,29837-29903		ChinaCDC_N_F:G28881A;G28882A;G28883C,ChinaCDC_N_R:C28977T	89488	0	29903	3000.000000	0.000000	good	121	10.000000	0.000000	good	0	24.000000	1.000000	4.166667	good	9.000000		0.000000	good	0		0	0.000000	good		0	0.000000	good
CV177_96_M1_nb78_fr/ARTIC/nanopolish MN908947.3	20I (Alpha, V1)	0.173611	good	34	19	0	22	6	121	0	4	C241T,C913T,C2453T,C3037T,C3267T,G4136T,C5388A,C5986T,T6954C,C10156T,C14408T,C14676T,C15279T,T16176C,T17865C,A21194G,A23063T,T23255C,C23271A,A23403G,C23604A,C23709T,T24506G,G24914C,C27972T,G28048T,A28111G,G28280C,A28281T,T28282A,G28881A,G28882A,G28883C,C28977T	11288-11296,21765-21770,21992-21994,28271		N:D3L,N:R203K,N:G204R,N:S235F,ORF1a:L730F,ORF1a:T1001I,ORF1a:V1291F,ORF1a:A1708D,ORF1a:I2230T,ORF1b:P314L,ORF1b:D2576G,ORF8:Q27*,ORF8:R52I,ORF8:Y73C,S:N501Y,S:F565L,S:A570D,S:D614G,S:P681H,S:T716I,S:S982A,S:D1118H	ORF1a:S3675-,ORF1a:G3676-,ORF1a:F3677-,S:H69-,S:V70-,S:Y144-	1-54,29837-29903		ChinaCDC_N_F:G28881A;G28882A;G28883C,ChinaCDC_N_R:C28977T	89488	0	29903	3000.000000	0.000000	good	121	10.000000	0.000000	good	0	24.000000	1.000000	4.166667	good	9.000000		0.000000	good	0		0	0.000000	good		0	0.000000	good
CV177_96_M1_nb80_ru/ARTIC/nanopolish MN908947.3	20I (Alpha, V1)	0.000000	good	32	19	0	20	6	121	0	4	C241T,C913T,C3037T,C3267T,C5388A,C5986T,T6954C,C13297T,C14408T,C14676T,C15279T,T16176C,G18002C,A20284G,A23063T,C23271A,A23403G,C23604A,C23709T,T24506G,G24914C,C26028T,C27972T,G28048T,A28111G,G28280C,A28281T,T28282A,G28881A,G28882A,G28883C,C28977T	11288-11296,21765-21770,21992-21994,28271		N:D3L,N:R203K,N:G204R,N:S235F,ORF1a:T1001I,ORF1a:A1708D,ORF1a:I2230T,ORF1b:P314L,ORF1b:S1512T,ORF1b:I2273V,ORF8:Q27*,ORF8:R52I,ORF8:Y73C,S:N501Y,S:A570D,S:D614G,S:P681H,S:T716I,S:S982A,S:D1118H	ORF1a:S3675-,ORF1a:G3676-,ORF1a:F3677-,S:H69-,S:V70-,S:Y144-	1-54,29837-29903		ChinaCDC_N_F:G28881A;G28882A;G28883C,ChinaCDC_N_R:C28977T	89496	0	29903	3000.000000	0.000000	good	121	10.000000	0.000000	good	0	24.000000	0.000000	0.000000	good	8.000000		0.000000	good	0		0	0.000000	good		0	0.000000	good
CV177_96_M1_nb80_fr/ARTIC/nanopolish MN908947.3	20I (Alpha, V1)	0.000000	good	32	19	0	20	6	121	0	4	C241T,C913T,C3037T,C3267T,C5388A,C5986T,T6954C,C13297T,C14408T,C14676T,C15279T,T16176C,G18002C,A20284G,A23063T,C23271A,A23403G,C23604A,C23709T,T24506G,G24914C,C26028T,C27972T,G28048T,A28111G,G28280C,A28281T,T28282A,G28881A,G28882A,G28883C,C28977T	11288-11296,21765-21770,21992-21994,28271		N:D3L,N:R203K,N:G204R,N:S235F,ORF1a:T1001I,ORF1a:A1708D,ORF1a:I2230T,ORF1b:P314L,ORF1b:S1512T,ORF1b:I2273V,ORF8:Q27*,ORF8:R52I,ORF8:Y73C,S:N501Y,S:A570D,S:D614G,S:P681H,S:T716I,S:S982A,S:D1118H	ORF1a:S3675-,ORF1a:G3676-,ORF1a:F3677-,S:H69-,S:V70-,S:Y144-	1-54,29837-29903		ChinaCDC_N_F:G28881A;G28882A;G28883C,ChinaCDC_N_R:C28977T	89496	0	29903	3000.000000	0.000000	good	121	10.000000	0.000000	good	0	24.000000	0.000000	0.000000	good	8.000000		0.000000	good	0		0	0.000000	good		0	0.000000	good
CV177_96_M1_nb80_sa/ARTIC/nanopolish MN908947.3	20I (Alpha, V1)	49.311605	mediocre	29	19	0	18	6	2196	0	4	C913T,C3037T,C3267T,C5388A,C5986T,T6954C,C13297T,C14408T,C14676T,C15279T,T16176C,G18002C,A20284G,A23063T,C23271A,A23403G,C23604A,C23709T,T24506G,G24914C,C26028T,A28111G,G28280C,A28281T,T28282A,G28881A,G28882A,G28883C,C28977T	11288-11296,21765-21770,21992-21994,28271		N:D3L,N:R203K,N:G204R,N:S235F,ORF1a:T1001I,ORF1a:A1708D,ORF1a:I2230T,ORF1b:P314L,ORF1b:S1512T,ORF1b:I2273V,ORF8:Y73C,S:N501Y,S:A570D,S:D614G,S:P681H,S:T716I,S:S982A,S:D1118H	ORF1a:S3675-,ORF1a:G3676-,ORF1a:F3677-,S:H69-,S:V70-,S:Y144-	1-342,3827-4077,7672-7968,9246-9502,13943-13946,19484,25053-25301,25647-25924,27826-28104,29666-29903		ChinaCDC_N_F:G28881A;G28882A;G28883C,ChinaCDC_N_R:C28977T	89508	0	29903	3000.000000	70.222222	mediocre	2196	10.000000	0.000000	good	0	24.000000	0.000000	0.000000	good	8.000000		0.000000	good	0		0	0.000000	good		0	0.000000	good
CV177_96_M1_nb81_fr/ARTIC/nanopolish MN908947.3	20I (Alpha, V1)	59.600168	mediocre	35	20	3	18	6	661	0	4	C241T,C913T,A1643T,C3037T,C3267T,C5388A,C5986T,T6954C,C10776T,C14408T,C14676T,C15240T,C15279T,T16176C,C19718T,A22420G,A23063T,C23271A,A23403G,C23604A,C23709T,T24506G,G24914C,C27972T,G28048T,A28095T,A28111G,G28280C,A28281T,T28282A,G28881A,G28882A,G28883C,C28977T,G29383A	11288-11296,21765-21770,21992-21994,28254,28271	28251:CTG	N:D3L,N:R203K,N:G204R,N:S235F,ORF1a:N460Y,ORF1a:T1001I,ORF1a:A1708D,ORF1a:I2230T,ORF1a:P3504L,ORF1b:P314L,ORF1b:T2084I,S:N501Y,S:A570D,S:D614G,S:P681H,S:T716I,S:S982A,S:D1118H	ORF1a:S3675-,ORF1a:G3676-,ORF1a:F3677-,S:H69-,S:V70-,S:Y144-	1-54,1313-1595,9246-9502,29837-29903		ChinaCDC_N_F:G28881A;G28882A;G28883C,ChinaCDC_N_R:C28977T	89467	0	29903	3000.000000	13.370370	good	661	10.000000	0.000000	good	0	24.000000	3.000000	12.500000	good	11.000000		0.000000	good	0	ORF8	1	75.000000	mediocre		0	0.000000	good
CV177_96_M1_nb81_sa/ARTIC/nanopolish MN908947.3	20I (Alpha, V1)	125.844448	bad	34	20	3	18	6	2527	0	4	C913T,A1643T,C3037T,C3267T,C5388A,C5986T,T6954C,C10776T,C14408T,C14676T,C15240T,C15279T,T16176C,C19718T,A22420G,A23063T,C23271A,A23403G,C23604A,C23709T,T24506G,G24914C,C27972T,G28048T,A28095T,A28111G,G28280C,A28281T,T28282A,G28881A,G28882A,G28883C,C28977T,G29383A	11288-11296,21765-21770,21992-21994,28254,28271	28251:CTG	N:D3L,N:R203K,N:G204R,N:S235F,ORF1a:N460Y,ORF1a:T1001I,ORF1a:A1708D,ORF1a:I2230T,ORF1a:P3504L,ORF1b:P314L,ORF1b:T2084I,S:N501Y,S:A570D,S:D614G,S:P681H,S:T716I,S:S982A,S:D1118H	ORF1a:S3675-,ORF1a:G3676-,ORF1a:F3677-,S:H69-,S:V70-,S:Y144-	1-342,1313-1595,3827-4077,7672-7968,9246-9502,13661-13946,14899-15193,25647-25924,29666-29903		ChinaCDC_N_F:G28881A;G28882A;G28883C,ChinaCDC_N_R:C28977T	89471	0	29903	3000.000000	82.481481	mediocre	2527	10.000000	0.000000	good	0	24.000000	3.000000	12.500000	good	11.000000		0.000000	good	0	ORF8	1	75.000000	mediocre		0	0.000000	good
CV177_96_M1_nb81_ru/ARTIC/nanopolish MN908947.3	20I (Alpha, V1)	59.600168	mediocre	35	20	3	18	6	661	0	4	C241T,C913T,A1643T,C3037T,C3267T,C5388A,C5986T,T6954C,C10776T,C14408T,C14676T,C15240T,C15279T,T16176C,C19718T,A22420G,A23063T,C23271A,A23403G,C23604A,C23709T,T24506G,G24914C,C27972T,G28048T,A28095T,A28111G,G28280C,A28281T,T28282A,G28881A,G28882A,G28883C,C28977T,G29383A	11288-11296,21765-21770,21992-21994,28254,28271	28251:CTG	N:D3L,N:R203K,N:G204R,N:S235F,ORF1a:N460Y,ORF1a:T1001I,ORF1a:A1708D,ORF1a:I2230T,ORF1a:P3504L,ORF1b:P314L,ORF1b:T2084I,S:N501Y,S:A570D,S:D614G,S:P681H,S:T716I,S:S982A,S:D1118H	ORF1a:S3675-,ORF1a:G3676-,ORF1a:F3677-,S:H69-,S:V70-,S:Y144-	1-54,1313-1595,9246-9502,29837-29903		ChinaCDC_N_F:G28881A;G28882A;G28883C,ChinaCDC_N_R:C28977T	89467	0	29903	3000.000000	13.370370	good	661	10.000000	0.000000	good	0	24.000000	3.000000	12.500000	good	11.000000		0.000000	good	0	ORF8	1	75.000000	mediocre		0	0.000000	good
CV177_96_M1_nb82_fr/ARTIC/nanopolish MN908947.3	20E (EU1)	0.000000	good	22	0	0	9	0	121	0	0	G204T,C241T,T445C,C3037T,C6286T,C6807T,C7926T,A8143T,G8144C,C9745T,C14408T,C15763T,C20178T,G21255C,C21575T,C22227T,A23403G,C26801G,C27944T,C28932T,C29541T,G29645T			N:A220V,ORF1a:T2181I,ORF1a:A2554V,ORF1a:L2626F,ORF1a:D2627H,ORF1b:P314L,S:L5F,S:A222V,S:D614G		1-54,29837-29903			89621	0	29903	3000.000000	0.000000	good	121	10.000000	0.000000	good	0	24.000000	-1.000000	0.000000	good	7.000000		0.000000	good	0		0	0.000000	good		0	0.000000	good
CV177_96_M1_nb82_sa/ARTIC/nanopolish MN908947.3	20E (EU1)	40.158038	mediocre	19	0	0	7	0	2011	0	0	G204T,C241T,T445C,C3037T,C6286T,C6807T,A8143T,G8144C,C9745T,C15763T,C20178T,G21255C,C21575T,C22227T,A23403G,C26801G,C28932T,C29541T,G29645T			N:A220V,ORF1a:T2181I,ORF1a:L2626F,ORF1a:D2627H,S:L5F,S:A222V,S:D614G		1-54,3827-4077,7672-7968,9246-9502,13661-13946,14272-14570,25647-25696,27826-28104,29666-29903			89633	0	29903	3000.000000	63.370370	mediocre	2011	10.000000	0.000000	good	0	24.000000	-1.000000	0.000000	good	7.000000		0.000000	good	0		0	0.000000	good		0	0.000000	good
CV177_96_M1_nb82_ru/ARTIC/nanopolish MN908947.3	20E (EU1)	0.000000	good	22	0	0	9	0	121	0	0	G204T,C241T,T445C,C3037T,C6286T,C6807T,C7926T,A8143T,G8144C,C9745T,C14408T,C15763T,C20178T,G21255C,C21575T,C22227T,A23403G,C26801G,C27944T,C28932T,C29541T,G29645T			N:A220V,ORF1a:T2181I,ORF1a:A2554V,ORF1a:L2626F,ORF1a:D2627H,ORF1b:P314L,S:L5F,S:A222V,S:D614G		1-54,29837-29903			89621	0	29903	3000.000000	0.000000	good	121	10.000000	0.000000	good	0	24.000000	-1.000000	0.000000	good	7.000000		0.000000	good	0		0	0.000000	good		0	0.000000	good
CV177_96_M1_nb83_fr/ARTIC/nanopolish MN908947.3	20I (Alpha, V1)	6189.609931	bad	6	0	0	6	0	21542	0	0	C5388A,T6954C,A23063T,C23271A,A23403G,T24506G			ORF1a:A1708D,ORF1a:I2230T,S:N501Y,S:A570D,S:D614G,S:S982A		1-1595,1943-4322,4667-5287,5933-6745,7093-7332,7672-7968,8320-8619,9246-9502,9754-14895,15225-15503,15862-16444,16805-17993,18325-19866,20232-20496,20868-21104,21428-21993,22325-22542,23501-24416,24766-25924,26291-26860,27191-28416,28757-29903			89685	0	29903	3000.000000	786.740741	bad	21542	10.000000	0.000000	good	0	24.000000	-8.000000	0.000000	good	0.000000		0.000000	good	0		0	0.000000	good		0	0.000000	good
CV177_96_M1_nb83_ru/ARTIC/nanopolish MN908947.3	20I (Alpha, V1)	6189.609931	bad	6	0	0	6	0	21542	0	0	C5388A,T6954C,A23063T,C23271A,A23403G,T24506G			ORF1a:A1708D,ORF1a:I2230T,S:N501Y,S:A570D,S:D614G,S:S982A		1-1595,1943-4322,4667-5287,5933-6745,7093-7332,7672-7968,8320-8619,9246-9502,9754-14895,15225-15503,15862-16444,16805-17993,18325-19866,20232-20496,20868-21104,21428-21993,22325-22542,23501-24416,24766-25924,26291-26860,27191-28416,28757-29903			89685	0	29903	3000.000000	786.740741	bad	21542	10.000000	0.000000	good	0	24.000000	-8.000000	0.000000	good	0.000000		0.000000	good	0		0	0.000000	good		0	0.000000	good
CV177_96_M1_nb84_fr/ARTIC/nanopolish MN908947.3	20C	7407.471111	bad	7	3	0	5	1	23538	0	0	C5730T,C6402T,C18877T,C21386T,G25563T,C26735T,C28132T	22190-22192		ORF1a:T1822I,ORF1a:P2046L,ORF1b:S2640F,ORF3a:Q57H,ORF8:T80I	S:I210-	1-4658,5297-5586,5933-6197,6527-12133,12466-13344,13661-15851,16187-17087,17739-18275,18958-21104,21428-21990,22325-22542,22878-25301,25647-25924,26291-26542,26891-28104,28443-29007,29324-29325,29357-29903			89665	0	29903	3000.000000	860.666667	bad	23538	10.000000	0.000000	good	0	24.000000	-3.000000	0.000000	good	5.000000		0.000000	good	0		0	0.000000	good		0	0.000000	good
CV177_96_M1_nb84_ru/ARTIC/nanopolish MN908947.3	20C	7407.471111	bad	7	3	0	5	1	23538	0	0	C5730T,C6402T,C18877T,C21386T,G25563T,C26735T,C28132T	22190-22192		ORF1a:T1822I,ORF1a:P2046L,ORF1b:S2640F,ORF3a:Q57H,ORF8:T80I	S:I210-	1-4658,5297-5586,5933-6197,6527-12133,12466-13344,13661-15851,16187-17087,17739-18275,18958-21104,21428-21990,22325-22542,22878-25301,25647-25924,26291-26542,26891-28104,28443-29007,29324-29325,29357-29903			89665	0	29903	3000.000000	860.666667	bad	23538	10.000000	0.000000	good	0	24.000000	-3.000000	0.000000	good	5.000000		0.000000	good	0		0	0.000000	good		0	0.000000	good
CV177_96_M1_nb85_ru/ARTIC/nanopolish MN908947.3	20I (Alpha, V1)	8.757215	good	32	19	0	20	6	1099	0	4	C241T,C913T,C2453T,C3037T,C3267T,C5388A,C5986T,T6954C,C10279T,C14408T,C14676T,C15279T,T16176C,C17012T,A23063T,C23271A,A23403G,C23604A,C23709T,A23947G,T24506G,G24914C,C27972T,G28048T,A28111G,G28280C,A28281T,T28282A,G28881A,G28882A,G28883C,C28977T	11288-11296,21765-21770,21992-21994,28271		N:D3L,N:R203K,N:G204R,N:S235F,ORF1a:L730F,ORF1a:T1001I,ORF1a:A1708D,ORF1a:I2230T,ORF1b:P314L,ORF1b:S1182L,ORF8:Q27*,ORF8:R52I,ORF8:Y73C,S:N501Y,S:A570D,S:D614G,S:P681H,S:T716I,S:S982A,S:D1118H	ORF1a:S3675-,ORF1a:G3676-,ORF1a:F3677-,S:H69-,S:V70-,S:Y144-	1-54,3827-4077,9246-9502,16255-16256,27512-27808,29666-29903		ChinaCDC_N_F:G28881A;G28882A;G28883C,ChinaCDC_N_R:C28977T	89496	0	29903	3000.000000	29.592593	good	1099	10.000000	0.000000	good	0	24.000000	-1.000000	0.000000	good	7.000000		0.000000	good	0		0	0.000000	good		0	0.000000	good
CV177_96_M1_nb85_fr/ARTIC/nanopolish MN908947.3	20I (Alpha, V1)	8.757215	good	32	19	0	20	6	1099	0	4	C241T,C913T,C2453T,C3037T,C3267T,C5388A,C5986T,T6954C,C10279T,C14408T,C14676T,C15279T,T16176C,C17012T,A23063T,C23271A,A23403G,C23604A,C23709T,A23947G,T24506G,G24914C,C27972T,G28048T,A28111G,G28280C,A28281T,T28282A,G28881A,G28882A,G28883C,C28977T	11288-11296,21765-21770,21992-21994,28271		N:D3L,N:R203K,N:G204R,N:S235F,ORF1a:L730F,ORF1a:T1001I,ORF1a:A1708D,ORF1a:I2230T,ORF1b:P314L,ORF1b:S1182L,ORF8:Q27*,ORF8:R52I,ORF8:Y73C,S:N501Y,S:A570D,S:D614G,S:P681H,S:T716I,S:S982A,S:D1118H	ORF1a:S3675-,ORF1a:G3676-,ORF1a:F3677-,S:H69-,S:V70-,S:Y144-	1-54,3827-4077,9246-9502,16255-16256,27512-27808,29666-29903		ChinaCDC_N_F:G28881A;G28882A;G28883C,ChinaCDC_N_R:C28977T	89496	0	29903	3000.000000	29.592593	good	1099	10.000000	0.000000	good	0	24.000000	-1.000000	0.000000	good	7.000000		0.000000	good	0		0	0.000000	good		0	0.000000	good
CV177_96_M1_nb85_sa/ARTIC/nanopolish MN908947.3	20I (Alpha, V1)	37.799726	mediocre	32	19	0	20	6	1960	0	4	C241T,C913T,C2453T,C3037T,C3267T,C5388A,C5986T,T6954C,C10279T,C14408T,C14676T,C15279T,T16176C,C17012T,A23063T,C23271A,A23403G,C23604A,C23709T,A23947G,T24506G,G24914C,C27972T,G28048T,A28111G,G28280C,A28281T,T28282A,G28881A,G28882A,G28883C,C28977T	11288-11296,21765-21770,21992-21994,28271		N:D3L,N:R203K,N:G204R,N:S235F,ORF1a:L730F,ORF1a:T1001I,ORF1a:A1708D,ORF1a:I2230T,ORF1b:P314L,ORF1b:S1182L,ORF8:Q27*,ORF8:R52I,ORF8:Y73C,S:N501Y,S:A570D,S:D614G,S:P681H,S:T716I,S:S982A,S:D1118H	ORF1a:S3675-,ORF1a:G3676-,ORF1a:F3677-,S:H69-,S:V70-,S:Y144-	1-54,3827-4077,7672-7968,9246-9502,13661-13946,16255-16256,25647-25924,27512-27808,29666-29903		ChinaCDC_N_F:G28881A;G28882A;G28883C,ChinaCDC_N_R:C28977T	89496	0	29903	3000.000000	61.481481	mediocre	1960	10.000000	0.000000	good	0	24.000000	-1.000000	0.000000	good	7.000000		0.000000	good	0		0	0.000000	good		0	0.000000	good
CV177_96_M1_nb86_sa/ARTIC/nanopolish MN908947.3	20I (Alpha, V1)	88.848080	mediocre	28	19	0	17	6	2845	0	4	C913T,C2453T,C3037T,C3267T,C5388A,C5986T,T6954C,C10279T,C14676T,C15279T,T16176C,C17012T,A23063T,C23271A,A23403G,C23604A,C23709T,A23947G,T24506G,G24914C,A28111G,G28280C,A28281T,T28282A,G28881A,G28882A,G28883C,C28977T	11288-11296,21765-21770,21992-21994,28271		N:D3L,N:R203K,N:G204R,N:S235F,ORF1a:L730F,ORF1a:T1001I,ORF1a:A1708D,ORF1a:I2230T,ORF1b:S1182L,ORF8:Y73C,S:N501Y,S:A570D,S:D614G,S:P681H,S:T716I,S:S982A,S:D1118H	ORF1a:S3675-,ORF1a:G3676-,ORF1a:F3677-,S:H69-,S:V70-,S:Y144-	1-342,3827-4077,7672-7968,9026-9027,9246-9502,10376,13661-13946,14272-14570,21776,25647-25924,27512-28104,29666-29903		ChinaCDC_N_F:G28881A;G28882A;G28883C,ChinaCDC_N_R:C28977T	89512	0	29903	3000.000000	94.259259	mediocre	2845	10.000000	0.000000	good	0	24.000000	-1.000000	0.000000	good	7.000000		0.000000	good	0		0	0.000000	good		0	0.000000	good
CV177_96_M1_nb86_ru/ARTIC/nanopolish MN908947.3	20I (Alpha, V1)	1.169602	good	32	19	0	20	6	592	0	4	C241T,C913T,C2453T,C3037T,C3267T,C5388A,C5986T,T6954C,C10279T,C14408T,C14676T,C15279T,T16176C,C17012T,A23063T,C23271A,A23403G,C23604A,C23709T,A23947G,T24506G,G24914C,C27972T,G28048T,A28111G,G28280C,A28281T,T28282A,G28881A,G28882A,G28883C,C28977T	11288-11296,21765-21770,21992-21994,28271		N:D3L,N:R203K,N:G204R,N:S235F,ORF1a:L730F,ORF1a:T1001I,ORF1a:A1708D,ORF1a:I2230T,ORF1b:P314L,ORF1b:S1182L,ORF8:Q27*,ORF8:R52I,ORF8:Y73C,S:N501Y,S:A570D,S:D614G,S:P681H,S:T716I,S:S982A,S:D1118H	ORF1a:S3675-,ORF1a:G3676-,ORF1a:F3677-,S:H69-,S:V70-,S:Y144-	1-54,16255-16256,21776,27512-27808,29666-29903		ChinaCDC_N_F:G28881A;G28882A;G28883C,ChinaCDC_N_R:C28977T	89496	0	29903	3000.000000	10.814815	good	592	10.000000	0.000000	good	0	24.000000	-1.000000	0.000000	good	7.000000		0.000000	good	0		0	0.000000	good		0	0.000000	good
CV177_96_M1_nb86_fr/ARTIC/nanopolish MN908947.3	20I (Alpha, V1)	1.169602	good	32	19	0	20	6	592	0	4	C241T,C913T,C2453T,C3037T,C3267T,C5388A,C5986T,T6954C,C10279T,C14408T,C14676T,C15279T,T16176C,C17012T,A23063T,C23271A,A23403G,C23604A,C23709T,A23947G,T24506G,G24914C,C27972T,G28048T,A28111G,G28280C,A28281T,T28282A,G28881A,G28882A,G28883C,C28977T	11288-11296,21765-21770,21992-21994,28271		N:D3L,N:R203K,N:G204R,N:S235F,ORF1a:L730F,ORF1a:T1001I,ORF1a:A1708D,ORF1a:I2230T,ORF1b:P314L,ORF1b:S1182L,ORF8:Q27*,ORF8:R52I,ORF8:Y73C,S:N501Y,S:A570D,S:D614G,S:P681H,S:T716I,S:S982A,S:D1118H	ORF1a:S3675-,ORF1a:G3676-,ORF1a:F3677-,S:H69-,S:V70-,S:Y144-	1-54,16255-16256,21776,27512-27808,29666-29903		ChinaCDC_N_F:G28881A;G28882A;G28883C,ChinaCDC_N_R:C28977T	89496	0	29903	3000.000000	10.814815	good	592	10.000000	0.000000	good	0	24.000000	-1.000000	0.000000	good	7.000000		0.000000	good	0		0	0.000000	good		0	0.000000	good
CV177_96_M1_nb87_ru/ARTIC/nanopolish MN908947.3	20I (Alpha, V1)	0.888697	good	35	19	0	23	6	419	0	4	C241T,C913T,C2453T,C3037T,C3267T,C5388A,C5986T,T6954C,C7376T,C10279T,C12020T,C14408T,C14676T,C15279T,T16176C,C17012T,A23063T,C23271A,A23403G,C23604A,C23709T,A23947G,T24506G,G24914C,G25471T,C27972T,G28048T,A28111G,G28280C,A28281T,T28282A,G28881A,G28882A,G28883C,C28977T	11288-11296,21765-21770,21992-21994,28271		N:D3L,N:R203K,N:G204R,N:S235F,ORF1a:L730F,ORF1a:T1001I,ORF1a:A1708D,ORF1a:I2230T,ORF1a:L2371F,ORF1a:L3919F,ORF1b:P314L,ORF1b:S1182L,ORF3a:D27Y,ORF8:Q27*,ORF8:R52I,ORF8:Y73C,S:N501Y,S:A570D,S:D614G,S:P681H,S:T716I,S:S982A,S:D1118H	ORF1a:S3675-,ORF1a:G3676-,ORF1a:F3677-,S:H69-,S:V70-,S:Y144-	1-54,21776,27512-27808,29837-29903		ChinaCDC_N_F:G28881A;G28882A;G28883C,ChinaCDC_N_R:C28977T	89484	0	29903	3000.000000	4.407407	good	419	10.000000	0.000000	good	0	24.000000	2.000000	8.333333	good	10.000000		0.000000	good	0		0	0.000000	good		0	0.000000	good
CV177_96_M1_nb87_fr/ARTIC/nanopolish MN908947.3	20I (Alpha, V1)	0.888697	good	35	19	0	23	6	419	0	4	C241T,C913T,C2453T,C3037T,C3267T,C5388A,C5986T,T6954C,C7376T,C10279T,C12020T,C14408T,C14676T,C15279T,T16176C,C17012T,A23063T,C23271A,A23403G,C23604A,C23709T,A23947G,T24506G,G24914C,G25471T,C27972T,G28048T,A28111G,G28280C,A28281T,T28282A,G28881A,G28882A,G28883C,C28977T	11288-11296,21765-21770,21992-21994,28271		N:D3L,N:R203K,N:G204R,N:S235F,ORF1a:L730F,ORF1a:T1001I,ORF1a:A1708D,ORF1a:I2230T,ORF1a:L2371F,ORF1a:L3919F,ORF1b:P314L,ORF1b:S1182L,ORF3a:D27Y,ORF8:Q27*,ORF8:R52I,ORF8:Y73C,S:N501Y,S:A570D,S:D614G,S:P681H,S:T716I,S:S982A,S:D1118H	ORF1a:S3675-,ORF1a:G3676-,ORF1a:F3677-,S:H69-,S:V70-,S:Y144-	1-54,21776,27512-27808,29837-29903		ChinaCDC_N_F:G28881A;G28882A;G28883C,ChinaCDC_N_R:C28977T	89484	0	29903	3000.000000	4.407407	good	419	10.000000	0.000000	good	0	24.000000	2.000000	8.333333	good	10.000000		0.000000	good	0		0	0.000000	good		0	0.000000	good
CV177_96_M1_nb87_sa/ARTIC/nanopolish MN908947.3	20I (Alpha, V1)	52.908450	mediocre	32	19	0	20	6	2251	0	4	C241T,C913T,C2453T,C3037T,C3267T,C5388A,C5986T,T6954C,C7376T,C10279T,C12020T,C14676T,C15279T,T16176C,C17012T,A23063T,C23271A,A23403G,C23604A,C23709T,A23947G,T24506G,G24914C,G25471T,A28111G,G28280C,A28281T,T28282A,G28881A,G28882A,G28883C,C28977T	11288-11296,21765-21770,21992-21994,28271		N:D3L,N:R203K,N:G204R,N:S235F,ORF1a:L730F,ORF1a:T1001I,ORF1a:A1708D,ORF1a:I2230T,ORF1a:L2371F,ORF1a:L3919F,ORF1b:S1182L,ORF3a:D27Y,ORF8:Y73C,S:N501Y,S:A570D,S:D614G,S:P681H,S:T716I,S:S982A,S:D1118H	ORF1a:S3675-,ORF1a:G3676-,ORF1a:F3677-,S:H69-,S:V70-,S:Y144-	1-54,7672-7968,9246-9502,14272-14570,20868-21104,21776,24146-24163,27512-28104,28443-28699,29666-29903		ChinaCDC_N_F:G28881A;G28882A;G28883C,ChinaCDC_N_R:C28977T	89496	0	29903	3000.000000	72.259259	mediocre	2251	10.000000	0.000000	good	0	24.000000	2.000000	8.333333	good	10.000000		0.000000	good	0		0	0.000000	good		0	0.000000	good
CV177_96_M1_nb88_fr/ARTIC/nanopolish MN908947.3	20I (Alpha, V1)	0.694444	good	36	19	0	23	6	121	0	4	C241T,C913T,C3037T,C3267T,C5388A,C5986T,T6954C,C8327T,T9739C,A12162G,C14408T,C14676T,C15279T,T16176C,T16939C,A17615G,C18246T,A23063T,C23271A,A23403G,C23604A,C23709T,T24506G,G24914C,C25571T,C27972T,G28048T,A28111G,A28165G,G28280C,A28281T,T28282A,G28881A,G28882A,G28883C,C28977T	11288-11296,21765-21770,21992-21994,28271		N:D3L,N:R203K,N:G204R,N:S235F,ORF1a:T1001I,ORF1a:A1708D,ORF1a:I2230T,ORF1a:L2688F,ORF1a:Q3966R,ORF1b:P314L,ORF1b:K1383R,ORF3a:S60F,ORF8:Q27*,ORF8:R52I,ORF8:Y73C,ORF8:Q91R,S:N501Y,S:A570D,S:D614G,S:P681H,S:T716I,S:S982A,S:D1118H	ORF1a:S3675-,ORF1a:G3676-,ORF1a:F3677-,S:H69-,S:V70-,S:Y144-	1-54,29837-29903		ChinaCDC_N_F:G28881A;G28882A;G28883C,ChinaCDC_N_R:C28977T	89480	0	29903	3000.000000	0.000000	good	121	10.000000	0.000000	good	0	24.000000	2.000000	8.333333	good	10.000000		0.000000	good	0		0	0.000000	good		0	0.000000	good
CV177_96_M1_nb88_ru/ARTIC/nanopolish MN908947.3	20I (Alpha, V1)	0.694444	good	36	19	0	23	6	121	0	4	C241T,C913T,C3037T,C3267T,C5388A,C5986T,T6954C,C8327T,T9739C,A12162G,C14408T,C14676T,C15279T,T16176C,T16939C,A17615G,C18246T,A23063T,C23271A,A23403G,C23604A,C23709T,T24506G,G24914C,C25571T,C27972T,G28048T,A28111G,A28165G,G28280C,A28281T,T28282A,G28881A,G28882A,G28883C,C28977T	11288-11296,21765-21770,21992-21994,28271		N:D3L,N:R203K,N:G204R,N:S235F,ORF1a:T1001I,ORF1a:A1708D,ORF1a:I2230T,ORF1a:L2688F,ORF1a:Q3966R,ORF1b:P314L,ORF1b:K1383R,ORF3a:S60F,ORF8:Q27*,ORF8:R52I,ORF8:Y73C,ORF8:Q91R,S:N501Y,S:A570D,S:D614G,S:P681H,S:T716I,S:S982A,S:D1118H	ORF1a:S3675-,ORF1a:G3676-,ORF1a:F3677-,S:H69-,S:V70-,S:Y144-	1-54,29837-29903		ChinaCDC_N_F:G28881A;G28882A;G28883C,ChinaCDC_N_R:C28977T	89480	0	29903	3000.000000	0.000000	good	121	10.000000	0.000000	good	0	24.000000	2.000000	8.333333	good	10.000000		0.000000	good	0		0	0.000000	good		0	0.000000	good
CV177_96_M1_nb88_sa/ARTIC/nanopolish MN908947.3	20I (Alpha, V1)	65.663666	mediocre	32	19	0	19	6	2485	0	4	C241T,C913T,C3037T,C3267T,C5388A,C5986T,T6954C,C8327T,T9739C,A12162G,C14676T,C15279T,T16176C,T16939C,A17615G,C18246T,A23063T,C23271A,A23403G,C23604A,C23709T,T24506G,G24914C,A28111G,A28165G,G28280C,A28281T,T28282A,G28881A,G28882A,G28883C,C28977T	11288-11296,21765-21770,21992-21994,28271		N:D3L,N:R203K,N:G204R,N:S235F,ORF1a:T1001I,ORF1a:A1708D,ORF1a:I2230T,ORF1a:L2688F,ORF1a:Q3966R,ORF1b:K1383R,ORF8:Y73C,ORF8:Q91R,S:N501Y,S:A570D,S:D614G,S:P681H,S:T716I,S:S982A,S:D1118H	ORF1a:S3675-,ORF1a:G3676-,ORF1a:F3677-,S:H69-,S:V70-,S:Y144-	1-54,3827-4077,7672-7968,9246-9502,14272-14570,16255-16256,20868-21104,25053-25623,27826-28104,29666-29903		ChinaCDC_N_F:G28881A;G28882A;G28883C,ChinaCDC_N_R:C28977T	89496	0	29903	3000.000000	80.925926	mediocre	2485	10.000000	0.000000	good	0	24.000000	1.000000	4.166667	good	9.000000		0.000000	good	0		0	0.000000	good		0	0.000000	good
CV177_96_M1_nb89_fr/ARTIC/nanopolish MN908947.3	20I (Alpha, V1)	4.428069	good	37	19	0	21	6	380	0	4	C241T,C913T,C3037T,C3267T,C5388A,C5986T,C6318T,T6954C,A7810G,C8311T,C9559T,G10193A,A10195T,A10323G,C14408T,C14676T,C15279T,T16176C,A23063T,C23271A,A23403G,C23604A,C23709T,T24506G,T24814C,G24914C,C27972T,G28048T,A28111G,G28280C,A28281T,T28282A,G28881A,G28882A,G28883C,C28977T,G29260C	11288-11296,21765-21770,21992-21994,28271		N:D3L,N:R203K,N:G204R,N:S235F,ORF1a:T1001I,ORF1a:A1708D,ORF1a:P2018L,ORF1a:I2230T,ORF1a:E3310N,ORF1a:K3353R,ORF1b:P314L,ORF8:Q27*,ORF8:R52I,ORF8:Y73C,S:N501Y,S:A570D,S:D614G,S:P681H,S:T716I,S:S982A,S:D1118H	ORF1a:S3675-,ORF1a:G3676-,ORF1a:F3677-,S:H69-,S:V70-,S:Y144-	1-54,9246-9502,16255-16256,29837-29903		ChinaCDC_N_F:G28881A;G28882A;G28883C,ChinaCDC_N_R:C28977T	89476	0	29903	3000.000000	2.962963	good	380	10.000000	0.000000	good	0	24.000000	5.000000	20.833333	good	13.000000		0.000000	good	0		0	0.000000	good		0	0.000000	good
CV177_96_M1_nb89_ru/ARTIC/nanopolish MN908947.3	20I (Alpha, V1)	4.428069	good	37	19	0	21	6	380	0	4	C241T,C913T,C3037T,C3267T,C5388A,C5986T,C6318T,T6954C,A7810G,C8311T,C9559T,G10193A,A10195T,A10323G,C14408T,C14676T,C15279T,T16176C,A23063T,C23271A,A23403G,C23604A,C23709T,T24506G,T24814C,G24914C,C27972T,G28048T,A28111G,G28280C,A28281T,T28282A,G28881A,G28882A,G28883C,C28977T,G29260C	11288-11296,21765-21770,21992-21994,28271		N:D3L,N:R203K,N:G204R,N:S235F,ORF1a:T1001I,ORF1a:A1708D,ORF1a:P2018L,ORF1a:I2230T,ORF1a:E3310N,ORF1a:K3353R,ORF1b:P314L,ORF8:Q27*,ORF8:R52I,ORF8:Y73C,S:N501Y,S:A570D,S:D614G,S:P681H,S:T716I,S:S982A,S:D1118H	ORF1a:S3675-,ORF1a:G3676-,ORF1a:F3677-,S:H69-,S:V70-,S:Y144-	1-54,9246-9502,16255-16256,29837-29903		ChinaCDC_N_F:G28881A;G28882A;G28883C,ChinaCDC_N_R:C28977T	89476	0	29903	3000.000000	2.962963	good	380	10.000000	0.000000	good	0	24.000000	5.000000	20.833333	good	13.000000		0.000000	good	0		0	0.000000	good		0	0.000000	good
CV177_96_M1_nb89_sa/ARTIC/nanopolish MN908947.3	20I (Alpha, V1)	28.599232	good	34	19	0	20	6	1672	0	4	C913T,C3037T,C3267T,C5388A,C5986T,C6318T,T6954C,C8311T,C9559T,G10193A,A10195T,A10323G,C14676T,C15279T,T16176C,A23063T,C23271A,A23403G,C23604A,C23709T,T24506G,T24814C,G24914C,C27972T,G28048T,A28111G,G28280C,A28281T,T28282A,G28881A,G28882A,G28883C,C28977T,G29260C	11288-11296,21765-21770,21992-21994,28271		N:D3L,N:R203K,N:G204R,N:S235F,ORF1a:T1001I,ORF1a:A1708D,ORF1a:P2018L,ORF1a:I2230T,ORF1a:E3310N,ORF1a:K3353R,ORF8:Q27*,ORF8:R52I,ORF8:Y73C,S:N501Y,S:A570D,S:D614G,S:P681H,S:T716I,S:S982A,S:D1118H	ORF1a:S3675-,ORF1a:G3676-,ORF1a:F3677-,S:H69-,S:V70-,S:Y144-	1-342,7672-7968,9246-9502,14272-14570,16255-16256,20868-21104,29666-29903		ChinaCDC_N_F:G28881A;G28882A;G28883C,ChinaCDC_N_R:C28977T	89488	0	29903	3000.000000	50.814815	mediocre	1672	10.000000	0.000000	good	0	24.000000	4.000000	16.666667	good	12.000000		0.000000	good	0		0	0.000000	good		0	0.000000	good
CV177_96_M1_nb92_ru/ARTIC/nanopolish MN908947.3	20I (Alpha, V1)	0.000000	good	31	19	0	20	6	121	0	4	C241T,C913T,C3037T,C3267T,C5388A,C5986T,T6954C,A10323G,C14408T,C14676T,T15096C,C15279T,T16176C,A23063T,C23271A,A23403G,C23604A,C23709T,T24506G,G24914C,C27972T,G28048T,A28095T,A28111G,G28280C,A28281T,T28282A,G28881A,G28882A,G28883C,C28977T	11288-11296,21765-21770,21992-21994,28271		N:D3L,N:R203K,N:G204R,N:S235F,ORF1a:T1001I,ORF1a:A1708D,ORF1a:I2230T,ORF1a:K3353R,ORF1b:P314L,ORF8:Q27*,ORF8:R52I,ORF8:K68*,ORF8:Y73C,S:N501Y,S:A570D,S:D614G,S:P681H,S:T716I,S:S982A,S:D1118H	ORF1a:S3675-,ORF1a:G3676-,ORF1a:F3677-,S:H69-,S:V70-,S:Y144-	1-54,29837-29903		ChinaCDC_N_F:G28881A;G28882A;G28883C,ChinaCDC_N_R:C28977T	89500	0	29903	3000.000000	0.000000	good	121	10.000000	0.000000	good	0	24.000000	-3.000000	0.000000	good	5.000000		0.000000	good	0		0	0.000000	good		0	0.000000	good
CV177_96_M1_nb92_fr/ARTIC/nanopolish MN908947.3	20I (Alpha, V1)	0.000000	good	31	19	0	20	6	121	0	4	C241T,C913T,C3037T,C3267T,C5388A,C5986T,T6954C,A10323G,C14408T,C14676T,T15096C,C15279T,T16176C,A23063T,C23271A,A23403G,C23604A,C23709T,T24506G,G24914C,C27972T,G28048T,A28095T,A28111G,G28280C,A28281T,T28282A,G28881A,G28882A,G28883C,C28977T	11288-11296,21765-21770,21992-21994,28271		N:D3L,N:R203K,N:G204R,N:S235F,ORF1a:T1001I,ORF1a:A1708D,ORF1a:I2230T,ORF1a:K3353R,ORF1b:P314L,ORF8:Q27*,ORF8:R52I,ORF8:K68*,ORF8:Y73C,S:N501Y,S:A570D,S:D614G,S:P681H,S:T716I,S:S982A,S:D1118H	ORF1a:S3675-,ORF1a:G3676-,ORF1a:F3677-,S:H69-,S:V70-,S:Y144-	1-54,29837-29903		ChinaCDC_N_F:G28881A;G28882A;G28883C,ChinaCDC_N_R:C28977T	89500	0	29903	3000.000000	0.000000	good	121	10.000000	0.000000	good	0	24.000000	-3.000000	0.000000	good	5.000000		0.000000	good	0		0	0.000000	good		0	0.000000	good
CV177_96_M1_nb92_sa/ARTIC/nanopolish MN908947.3	20I (Alpha, V1)	150.289438	bad	25	19	0	16	6	3610	0	4	C913T,C3267T,C5388A,C5986T,T6954C,A10323G,C14676T,T15096C,C15279T,T16176C,A23063T,C23271A,A23403G,C23604A,C23709T,T24506G,G24914C,A28111G,G28280C,A28281T,T28282A,G28881A,G28882A,G28883C,C28977T	11288-11296,21765-21770,21992-21994,28271		N:D3L,N:R203K,N:G204R,N:S235F,ORF1a:T1001I,ORF1a:A1708D,ORF1a:I2230T,ORF1a:K3353R,ORF8:Y73C,S:N501Y,S:A570D,S:D614G,S:P681H,S:T716I,S:S982A,S:D1118H	ORF1a:S3675-,ORF1a:G3676-,ORF1a:F3677-,S:H69-,S:V70-,S:Y144-	1-342,2881-3166,3827-4077,7672-7968,9246-9502,10738-11022,13661-13946,14272-14570,21428-21682,25647-25924,27826-28104,28443-28699,29666-29903		ChinaCDC_N_F:G28881A;G28882A;G28883C,ChinaCDC_N_R:C28977T	89524	0	29903	3000.000000	122.592593	bad	3610	10.000000	0.000000	good	0	24.000000	-3.000000	0.000000	good	5.000000		0.000000	good	0		0	0.000000	good		0	0.000000	good
CV177_96_M1_nb93_ru/ARTIC/nanopolish MN908947.3	20I (Alpha, V1)	291.400123	bad	32	19	0	22	6	4887	0	4	C913T,C3267T,C5388A,C5986T,C6593T,T6954C,G10193A,A10195T,A11117G,A13498G,C14408T,C14676T,C15279T,T16176C,C20964T,C21846T,A23063T,C23271A,A23403G,C23604A,C23709T,T24506G,G24872T,G24914C,A28111G,G28280C,A28281T,T28282A,G28881A,G28882A,G28883C,C28977T	11288-11296,21765-21770,21992-21994,28271		N:D3L,N:R203K,N:G204R,N:S235F,ORF1a:T1001I,ORF1a:A1708D,ORF1a:P2110S,ORF1a:I2230T,ORF1a:E3310N,ORF1a:I3618V,ORF1b:T11A,ORF1b:P314L,ORF8:Y73C,S:T95I,S:N501Y,S:A570D,S:D614G,S:P681H,S:T716I,S:S982A,S:V1104L,S:D1118H	ORF1a:S3675-,ORF1a:G3676-,ORF1a:F3677-,S:H69-,S:V70-,S:Y144-	1-342,2881-3166,3827-4322,7672-8275,8636-8913,9246-9502,10738-11022,11373-11584,12780-13029,13661-13946,16187-16444,19912-20200,25053-25301,25647-25924,27826-28104,29666-29903		ChinaCDC_N_F:G28881A;G28882A;G28883C,ChinaCDC_N_R:C28977T	89496	0	29903	3000.000000	169.888889	bad	4887	10.000000	0.000000	good	0	24.000000	4.000000	16.666667	good	12.000000		0.000000	good	0		0	0.000000	good		0	0.000000	good
CV177_96_M1_nb93_fr/ARTIC/nanopolish MN908947.3	20I (Alpha, V1)	291.400123	bad	32	19	0	22	6	4887	0	4	C913T,C3267T,C5388A,C5986T,C6593T,T6954C,G10193A,A10195T,A11117G,A13498G,C14408T,C14676T,C15279T,T16176C,C20964T,C21846T,A23063T,C23271A,A23403G,C23604A,C23709T,T24506G,G24872T,G24914C,A28111G,G28280C,A28281T,T28282A,G28881A,G28882A,G28883C,C28977T	11288-11296,21765-21770,21992-21994,28271		N:D3L,N:R203K,N:G204R,N:S235F,ORF1a:T1001I,ORF1a:A1708D,ORF1a:P2110S,ORF1a:I2230T,ORF1a:E3310N,ORF1a:I3618V,ORF1b:T11A,ORF1b:P314L,ORF8:Y73C,S:T95I,S:N501Y,S:A570D,S:D614G,S:P681H,S:T716I,S:S982A,S:V1104L,S:D1118H	ORF1a:S3675-,ORF1a:G3676-,ORF1a:F3677-,S:H69-,S:V70-,S:Y144-	1-342,2881-3166,3827-4322,7672-8275,8636-8913,9246-9502,10738-11022,11373-11584,12780-13029,13661-13946,16187-16444,19912-20200,25053-25301,25647-25924,27826-28104,29666-29903		ChinaCDC_N_F:G28881A;G28882A;G28883C,ChinaCDC_N_R:C28977T	89496	0	29903	3000.000000	169.888889	bad	4887	10.000000	0.000000	good	0	24.000000	4.000000	16.666667	good	12.000000		0.000000	good	0		0	0.000000	good		0	0.000000	good
CV177_96_M1_nb94_ru/ARTIC/nanopolish MN908947.3	20B	9426.971536	bad	10	1	0	8	0	26515	0	0	C4782T,T17877A,T24506G,T26715G,C26728T,A28111G,G28280C,A28281T,T28282A,T28516G	28271		M:F65V,M:A69V,N:D3L,N:D81E,ORF1a:S1506L,ORF8:Y73C,ORF9b:M78R,S:S982A		1-4658,4996-5586,5933-11584,11928-13946,14272-17697,18037-24416,24766-26542,26891-28104,28757-29316,29666-29903			89660	0	29903	3000.000000	970.925926	bad	26515	10.000000	0.000000	good	0	24.000000	-2.000000	0.000000	good	6.000000		0.000000	good	0		0	0.000000	good		0	0.000000	good
CV177_96_M1_nb94_fr/ARTIC/nanopolish MN908947.3	20B	9426.971536	bad	10	1	0	8	0	26515	0	0	C4782T,T17877A,T24506G,T26715G,C26728T,A28111G,G28280C,A28281T,T28282A,T28516G	28271		M:F65V,M:A69V,N:D3L,N:D81E,ORF1a:S1506L,ORF8:Y73C,ORF9b:M78R,S:S982A		1-4658,4996-5586,5933-11584,11928-13946,14272-17697,18037-24416,24766-26542,26891-28104,28757-29316,29666-29903			89660	0	29903	3000.000000	970.925926	bad	26515	10.000000	0.000000	good	0	24.000000	-2.000000	0.000000	good	6.000000		0.000000	good	0		0	0.000000	good		0	0.000000	good
CV177_96_M1_nb95_sa/ARTIC/nanopolish MN908947.3	20I (Alpha, V1)	64.891975	mediocre	28	19	0	18	6	2475	0	4	C241T,C913T,C1191T,C3037T,C3267T,C5388A,C5986T,T6954C,C14408T,C14676T,C15279T,T16176C,A23063T,C23271A,A23403G,C23604A,C23709T,T24506G,G24914C,T27793C,A28111G,G28280C,A28281T,T28282A,G28881A,G28882A,G28883C,C28977T	11288-11296,21765-21770,21992-21994,28271		N:D3L,N:R203K,N:G204R,N:S235F,ORF1a:P309L,ORF1a:T1001I,ORF1a:A1708D,ORF1a:I2230T,ORF1b:P314L,ORF7b:F13S,ORF8:Y73C,S:N501Y,S:A570D,S:D614G,S:P681H,S:T716I,S:S982A,S:D1118H	ORF1a:S3675-,ORF1a:G3676-,ORF1a:F3677-,S:H69-,S:V70-,S:Y144-	1-54,3827-4077,7672-7968,9246-9502,10738-11022,13661-13946,19484,25053-25301,25647-25924,27826-28104,29666-29903		ChinaCDC_N_F:G28881A;G28882A;G28883C,ChinaCDC_N_R:C28977T	89512	0	29903	3000.000000	80.555556	mediocre	2475	10.000000	0.000000	good	0	24.000000	-2.000000	0.000000	good	6.000000		0.000000	good	0		0	0.000000	good		0	0.000000	good
CV177_96_M1_nb95_ru/ARTIC/nanopolish MN908947.3	20I (Alpha, V1)	0.000000	good	30	19	0	20	6	122	0	4	C241T,C913T,C1191T,C3037T,C3267T,C5388A,C5986T,T6954C,C14408T,C14676T,C15279T,T16176C,A23063T,C23271A,A23403G,C23604A,C23709T,T24506G,G24914C,T27793C,C27972T,G28048T,A28111G,G28280C,A28281T,T28282A,G28881A,G28882A,G28883C,C28977T	11288-11296,21765-21770,21992-21994,28271		N:D3L,N:R203K,N:G204R,N:S235F,ORF1a:P309L,ORF1a:T1001I,ORF1a:A1708D,ORF1a:I2230T,ORF1b:P314L,ORF7b:F13S,ORF8:Q27*,ORF8:R52I,ORF8:Y73C,S:N501Y,S:A570D,S:D614G,S:P681H,S:T716I,S:S982A,S:D1118H	ORF1a:S3675-,ORF1a:G3676-,ORF1a:F3677-,S:H69-,S:V70-,S:Y144-	1-54,19484,29837-29903		ChinaCDC_N_F:G28881A;G28882A;G28883C,ChinaCDC_N_R:C28977T	89504	0	29903	3000.000000	0.000000	good	122	10.000000	0.000000	good	0	24.000000	-2.000000	0.000000	good	6.000000		0.000000	good	0		0	0.000000	good		0	0.000000	good
CV177_96_M1_nb95_fr/ARTIC/nanopolish MN908947.3	20I (Alpha, V1)	0.000000	good	30	19	0	20	6	122	0	4	C241T,C913T,C1191T,C3037T,C3267T,C5388A,C5986T,T6954C,C14408T,C14676T,C15279T,T16176C,A23063T,C23271A,A23403G,C23604A,C23709T,T24506G,G24914C,T27793C,C27972T,G28048T,A28111G,G28280C,A28281T,T28282A,G28881A,G28882A,G28883C,C28977T	11288-11296,21765-21770,21992-21994,28271		N:D3L,N:R203K,N:G204R,N:S235F,ORF1a:P309L,ORF1a:T1001I,ORF1a:A1708D,ORF1a:I2230T,ORF1b:P314L,ORF7b:F13S,ORF8:Q27*,ORF8:R52I,ORF8:Y73C,S:N501Y,S:A570D,S:D614G,S:P681H,S:T716I,S:S982A,S:D1118H	ORF1a:S3675-,ORF1a:G3676-,ORF1a:F3677-,S:H69-,S:V70-,S:Y144-	1-54,19484,29837-29903		ChinaCDC_N_F:G28881A;G28882A;G28883C,ChinaCDC_N_R:C28977T	89504	0	29903	3000.000000	0.000000	good	122	10.000000	0.000000	good	0	24.000000	-2.000000	0.000000	good	6.000000		0.000000	good	0		0	0.000000	good		0	0.000000	good
CV181_43_M1_nb08_fr/ARTIC/nanopolish MN908947.3	20I (Alpha, V1)	16.901235	good	32	19	0	21	6	1410	0	4	C241T,C913T,G2875A,C3037T,C3267T,C5388A,C5986T,T6954C,C9891T,C14408T,C14676T,C15279T,T16176C,A23063T,C23271A,A23403G,C23520T,C23604A,C23709T,T24506G,G24914C,G26589T,C27972T,G28048T,A28111G,G28280C,A28281T,T28282A,G28881A,G28882A,G28883C,C28977T	11288-11296,21765-21770,21992-21994,28271		M:V23L,N:D3L,N:R203K,N:G204R,N:S235F,ORF1a:T1001I,ORF1a:A1708D,ORF1a:I2230T,ORF1a:A3209V,ORF1b:P314L,ORF8:Q27*,ORF8:R52I,ORF8:Y73C,S:N501Y,S:A570D,S:D614G,S:A653V,S:P681H,S:T716I,S:S982A,S:D1118H	ORF1a:S3675-,ORF1a:G3676-,ORF1a:F3677-,S:H69-,S:V70-,S:Y144-	1-54,10147-10384,10738-11022,13661-13946,29357-29903		ChinaCDC_N_F:G28881A;G28882A;G28883C,ChinaCDC_N_R:C28977T	89496	0	29903	3000.000000	41.111111	mediocre	1410	10.000000	0.000000	good	0	24.000000	0.000000	0.000000	good	8.000000		0.000000	good	0		0	0.000000	good		0	0.000000	good
CV181_43_M1_nb08_ru/ARTIC/nanopolish MN908947.3	20I (Alpha, V1)	16.901235	good	32	19	0	21	6	1410	0	4	C241T,C913T,G2875A,C3037T,C3267T,C5388A,C5986T,T6954C,C9891T,C14408T,C14676T,C15279T,T16176C,A23063T,C23271A,A23403G,C23520T,C23604A,C23709T,T24506G,G24914C,G26589T,C27972T,G28048T,A28111G,G28280C,A28281T,T28282A,G28881A,G28882A,G28883C,C28977T	11288-11296,21765-21770,21992-21994,28271		M:V23L,N:D3L,N:R203K,N:G204R,N:S235F,ORF1a:T1001I,ORF1a:A1708D,ORF1a:I2230T,ORF1a:A3209V,ORF1b:P314L,ORF8:Q27*,ORF8:R52I,ORF8:Y73C,S:N501Y,S:A570D,S:D614G,S:A653V,S:P681H,S:T716I,S:S982A,S:D1118H	ORF1a:S3675-,ORF1a:G3676-,ORF1a:F3677-,S:H69-,S:V70-,S:Y144-	1-54,10147-10384,10738-11022,13661-13946,29357-29903		ChinaCDC_N_F:G28881A;G28882A;G28883C,ChinaCDC_N_R:C28977T	89496	0	29903	3000.000000	41.111111	mediocre	1410	10.000000	0.000000	good	0	24.000000	0.000000	0.000000	good	8.000000		0.000000	good	0		0	0.000000	good		0	0.000000	good
CV181_43_M1_nb08_sa/ARTIC/nanopolish MN908947.3	20I (Alpha, V1)	66.573512	mediocre	31	19	0	21	6	2503	0	4	C913T,G2875A,C3037T,C3267T,C5388A,C5986T,T6954C,C9891T,C14408T,C14676T,C15279T,T16176C,A23063T,C23271A,A23403G,C23520T,C23604A,C23709T,T24506G,G24914C,G26589T,C27972T,G28048T,A28111G,G28280C,A28281T,T28282A,G28881A,G28882A,G28883C,C28977T	11288-11296,21765-21770,21992-21994,28271		M:V23L,N:D3L,N:R203K,N:G204R,N:S235F,ORF1a:T1001I,ORF1a:A1708D,ORF1a:I2230T,ORF1a:A3209V,ORF1b:P314L,ORF8:Q27*,ORF8:R52I,ORF8:Y73C,S:N501Y,S:A570D,S:D614G,S:A653V,S:P681H,S:T716I,S:S982A,S:D1118H	ORF1a:S3675-,ORF1a:G3676-,ORF1a:F3677-,S:H69-,S:V70-,S:Y144-	1-342,3827-4077,7672-7968,9246-9502,10147-10384,10738-11022,13661-13946,29357-29903		ChinaCDC_N_F:G28881A;G28882A;G28883C,ChinaCDC_N_R:C28977T	89500	0	29903	3000.000000	81.592593	mediocre	2503	10.000000	0.000000	good	0	24.000000	0.000000	0.000000	good	8.000000		0.000000	good	0		0	0.000000	good		0	0.000000	good
CV181_43_M1_nb09_ru/ARTIC/nanopolish MN908947.3	20I (Alpha, V1)	0.000000	good	34	19	0	20	6	125	0	4	C100T,C241T,C823T,C913T,C3037T,C3267T,C5388A,C5986T,T6954C,C14408T,C14676T,C15279T,T16176C,A17615G,A23063T,C23271A,A23403G,C23604A,C23709T,T24506G,G24914C,C25919T,T27618C,C27972T,G28048T,A28111G,G28280C,A28281T,T28282A,G28881A,G28882A,G28883C,C28977T,T29461C	11288-11296,21765-21770,21992-21994,28271		N:D3L,N:R203K,N:G204R,N:S235F,ORF1a:T1001I,ORF1a:A1708D,ORF1a:I2230T,ORF1b:P314L,ORF1b:K1383R,ORF3a:T176I,ORF8:Q27*,ORF8:R52I,ORF8:Y73C,S:N501Y,S:A570D,S:D614G,S:P681H,S:T716I,S:S982A,S:D1118H	ORF1a:S3675-,ORF1a:G3676-,ORF1a:F3677-,S:H69-,S:V70-,S:Y144-	1-54,9026-9027,16255-16256,29837-29903		ChinaCDC_N_F:G28881A;G28882A;G28883C,ChinaCDC_N_R:C28977T	89488	0	29903	3000.000000	0.000000	good	125	10.000000	0.000000	good	0	24.000000	0.000000	0.000000	good	8.000000		0.000000	good	0		0	0.000000	good		0	0.000000	good
CV181_43_M1_nb09_sa/ARTIC/nanopolish MN908947.3	20I (Alpha, V1)	36.894376	mediocre	31	19	0	20	6	1940	0	4	C823T,C913T,C3037T,C3267T,C5388A,C5986T,T6954C,C14408T,C14676T,C15279T,T16176C,A17615G,A23063T,C23271A,A23403G,C23604A,C23709T,T24506G,G24914C,C25919T,T27618C,C27972T,G28048T,A28111G,G28280C,A28281T,T28282A,G28881A,G28882A,G28883C,C28977T	11288-11296,21765-21770,21992-21994,28271		N:D3L,N:R203K,N:G204R,N:S235F,ORF1a:T1001I,ORF1a:A1708D,ORF1a:I2230T,ORF1b:P314L,ORF1b:K1383R,ORF3a:T176I,ORF8:Q27*,ORF8:R52I,ORF8:Y73C,S:N501Y,S:A570D,S:D614G,S:P681H,S:T716I,S:S982A,S:D1118H	ORF1a:S3675-,ORF1a:G3676-,ORF1a:F3677-,S:H69-,S:V70-,S:Y144-	1-342,7672-7968,9246-9502,11669-11889,25348-25623,29357-29903		ChinaCDC_N_F:G28881A;G28882A;G28883C,ChinaCDC_N_R:C28977T	89500	0	29903	3000.000000	60.740741	mediocre	1940	10.000000	0.000000	good	0	24.000000	-2.000000	0.000000	good	6.000000		0.000000	good	0		0	0.000000	good		0	0.000000	good
CV181_43_M1_nb09_fr/ARTIC/nanopolish MN908947.3	20I (Alpha, V1)	0.000000	good	34	19	0	20	6	125	0	4	C100T,C241T,C823T,C913T,C3037T,C3267T,C5388A,C5986T,T6954C,C14408T,C14676T,C15279T,T16176C,A17615G,A23063T,C23271A,A23403G,C23604A,C23709T,T24506G,G24914C,C25919T,T27618C,C27972T,G28048T,A28111G,G28280C,A28281T,T28282A,G28881A,G28882A,G28883C,C28977T,T29461C	11288-11296,21765-21770,21992-21994,28271		N:D3L,N:R203K,N:G204R,N:S235F,ORF1a:T1001I,ORF1a:A1708D,ORF1a:I2230T,ORF1b:P314L,ORF1b:K1383R,ORF3a:T176I,ORF8:Q27*,ORF8:R52I,ORF8:Y73C,S:N501Y,S:A570D,S:D614G,S:P681H,S:T716I,S:S982A,S:D1118H	ORF1a:S3675-,ORF1a:G3676-,ORF1a:F3677-,S:H69-,S:V70-,S:Y144-	1-54,9026-9027,16255-16256,29837-29903		ChinaCDC_N_F:G28881A;G28882A;G28883C,ChinaCDC_N_R:C28977T	89488	0	29903	3000.000000	0.000000	good	125	10.000000	0.000000	good	0	24.000000	0.000000	0.000000	good	8.000000		0.000000	good	0		0	0.000000	good		0	0.000000	good
CV181_43_M1_nb10_ru/ARTIC/nanopolish MN908947.3	20I (Alpha, V1)	1.769890	good	36	19	0	26	6	580	0	4	C913T,C3037T,C3267T,C3990T,C5388A,C5986T,T6954C,T8603C,C8980T,C14408T,C14676T,G14857T,C15279T,T16176C,A17615G,A23063T,C23271A,A23403G,C23604A,C23709T,T24506G,G24914C,C25169T,G25437T,G25660T,C27972T,G28048T,A28111G,G28280C,A28281T,T28282A,G28881A,G28882A,G28883C,C28977T,C29274T	11288-11296,21765-21770,21992-21994,28271		N:D3L,N:R203K,N:G204R,N:S235F,N:T334I,ORF1a:T1001I,ORF1a:T1242I,ORF1a:A1708D,ORF1a:I2230T,ORF1a:F2780L,ORF1b:P314L,ORF1b:V464F,ORF1b:K1383R,ORF3a:L15F,ORF3a:V90F,ORF8:Q27*,ORF8:R52I,ORF8:Y73C,S:N501Y,S:A570D,S:D614G,S:P681H,S:T716I,S:S982A,S:D1118H,S:L1203F	ORF1a:S3675-,ORF1a:G3676-,ORF1a:F3677-,S:H69-,S:V70-,S:Y144-	1-342,29666-29903		ChinaCDC_N_F:G28881A;G28882A;G28883C,ChinaCDC_N_R:C28977T	89480	0	29903	3000.000000	10.370370	good	580	10.000000	0.000000	good	0	24.000000	2.000000	8.333333	good	10.000000		0.000000	good	0		0	0.000000	good		0	0.000000	good
CV181_43_M1_nb10_fr/ARTIC/nanopolish MN908947.3	20I (Alpha, V1)	1.769890	good	36	19	0	26	6	580	0	4	C913T,C3037T,C3267T,C3990T,C5388A,C5986T,T6954C,T8603C,C8980T,C14408T,C14676T,G14857T,C15279T,T16176C,A17615G,A23063T,C23271A,A23403G,C23604A,C23709T,T24506G,G24914C,C25169T,G25437T,G25660T,C27972T,G28048T,A28111G,G28280C,A28281T,T28282A,G28881A,G28882A,G28883C,C28977T,C29274T	11288-11296,21765-21770,21992-21994,28271		N:D3L,N:R203K,N:G204R,N:S235F,N:T334I,ORF1a:T1001I,ORF1a:T1242I,ORF1a:A1708D,ORF1a:I2230T,ORF1a:F2780L,ORF1b:P314L,ORF1b:V464F,ORF1b:K1383R,ORF3a:L15F,ORF3a:V90F,ORF8:Q27*,ORF8:R52I,ORF8:Y73C,S:N501Y,S:A570D,S:D614G,S:P681H,S:T716I,S:S982A,S:D1118H,S:L1203F	ORF1a:S3675-,ORF1a:G3676-,ORF1a:F3677-,S:H69-,S:V70-,S:Y144-	1-342,29666-29903		ChinaCDC_N_F:G28881A;G28882A;G28883C,ChinaCDC_N_R:C28977T	89480	0	29903	3000.000000	10.370370	good	580	10.000000	0.000000	good	0	24.000000	2.000000	8.333333	good	10.000000		0.000000	good	0		0	0.000000	good		0	0.000000	good
CV181_43_M1_nb10_sa/ARTIC/nanopolish MN908947.3	20I (Alpha, V1)	106.242647	bad	34	19	0	24	6	3083	0	4	C913T,C3037T,C3267T,C3990T,C5388A,C5986T,T6954C,T8603C,C8980T,C14408T,C14676T,G14857T,C15279T,T16176C,A17615G,A23063T,C23271A,A23403G,C23604A,C23709T,T24506G,G24914C,G25437T,C27972T,G28048T,A28111G,G28280C,A28281T,T28282A,G28881A,G28882A,G28883C,C28977T,C29274T	11288-11296,21765-21770,21992-21994,28271		N:D3L,N:R203K,N:G204R,N:S235F,N:T334I,ORF1a:T1001I,ORF1a:T1242I,ORF1a:A1708D,ORF1a:I2230T,ORF1a:F2780L,ORF1b:P314L,ORF1b:V464F,ORF1b:K1383R,ORF3a:L15F,ORF8:Q27*,ORF8:R52I,ORF8:Y73C,S:N501Y,S:A570D,S:D614G,S:P681H,S:T716I,S:S982A,S:D1118H	ORF1a:S3675-,ORF1a:G3676-,ORF1a:F3677-,S:H69-,S:V70-,S:Y144-	1-664,7672-7968,9246-9502,10738-11022,13661-13946,16187-16444,24146-24416,25053-25301,25647-25924,29666-29903		ChinaCDC_N_F:G28881A;G28882A;G28883C,ChinaCDC_N_R:C28977T	89488	0	29903	3000.000000	103.074074	bad	3083	10.000000	0.000000	good	0	24.000000	0.000000	0.000000	good	8.000000		0.000000	good	0		0	0.000000	good		0	0.000000	good
CV181_43_M1_nb11_ru/ARTIC/nanopolish MN908947.3	20E (EU1)	0.000000	good	21	16	0	7	0	121	0	0	G204T,C241T,T445C,C2110T,C3037T,C6286T,A11533G,C14408T,G18651T,G21255C,C21614T,C22227T,A23403G,C24334T,C24833T,T26424C,C26801G,C27944T,C28932T,G29645T,G29736T	29738-29753		N:A220V,ORF1b:P314L,ORF1b:E1728D,S:L18F,S:A222V,S:D614G,S:R1091C		1-54,29837-29903			89571	0	29903	3000.000000	0.000000	good	121	10.000000	0.000000	good	0	24.000000	-1.000000	0.000000	good	7.000000		0.000000	good	0		0	0.000000	good		0	0.000000	good
CV181_43_M1_nb11_sa/ARTIC/nanopolish MN908947.3	20E (EU1)	38.073471	mediocre	17	0	0	7	0	1966	0	0	T445C,C2110T,C3037T,C6286T,A11533G,C14408T,G18651T,G21255C,C21614T,C22227T,A23403G,C24833T,T26424C,C26801G,C27944T,C28932T,G29645T			N:A220V,ORF1b:P314L,ORF1b:E1728D,S:L18F,S:A222V,S:D614G,S:R1091C		1-342,7672-7968,9246-9502,10738-11022,13661-13946,16187-16444,24334,24981-24982,29666-29903			89641	0	29903	3000.000000	61.703704	mediocre	1966	10.000000	0.000000	good	0	24.000000	-3.000000	0.000000	good	5.000000		0.000000	good	0		0	0.000000	good		0	0.000000	good
CV181_43_M1_nb11_fr/ARTIC/nanopolish MN908947.3	20E (EU1)	0.000000	good	21	16	0	7	0	121	0	0	G204T,C241T,T445C,C2110T,C3037T,C6286T,A11533G,C14408T,G18651T,G21255C,C21614T,C22227T,A23403G,C24334T,C24833T,T26424C,C26801G,C27944T,C28932T,G29645T,G29736T	29738-29753		N:A220V,ORF1b:P314L,ORF1b:E1728D,S:L18F,S:A222V,S:D614G,S:R1091C		1-54,29837-29903			89571	0	29903	3000.000000	0.000000	good	121	10.000000	0.000000	good	0	24.000000	-1.000000	0.000000	good	7.000000		0.000000	good	0		0	0.000000	good		0	0.000000	good
CV181_43_M1_nb12_fr/ARTIC/nanopolish MN908947.3	20I (Alpha, V1)	0.000000	good	28	19	0	18	6	121	0	4	C241T,C913T,C3037T,C3267T,C5388A,C5986T,T6954C,C14408T,C14676T,C15279T,T16176C,A23063T,C23271A,A23403G,C23604A,C23709T,T24506G,G24914C,C27972T,G28048T,A28111G,G28280C,A28281T,T28282A,G28881A,G28882A,G28883C,C28977T	11288-11296,21765-21770,21992-21994,28271		N:D3L,N:R203K,N:G204R,N:S235F,ORF1a:T1001I,ORF1a:A1708D,ORF1a:I2230T,ORF1b:P314L,ORF8:Q27*,ORF8:R52I,ORF8:Y73C,S:N501Y,S:A570D,S:D614G,S:P681H,S:T716I,S:S982A,S:D1118H	ORF1a:S3675-,ORF1a:G3676-,ORF1a:F3677-,S:H69-,S:V70-,S:Y144-	1-54,29837-29903		ChinaCDC_N_F:G28881A;G28882A;G28883C,ChinaCDC_N_R:C28977T	89512	0	29903	3000.000000	0.000000	good	121	10.000000	0.000000	good	0	24.000000	-4.000000	0.000000	good	4.000000		0.000000	good	0		0	0.000000	good		0	0.000000	good
CV181_43_M1_nb12_sa/ARTIC/nanopolish MN908947.3	20I (Alpha, V1)	66.090878	mediocre	27	19	0	18	6	2495	0	4	C913T,C3037T,C3267T,C5388A,C5986T,T6954C,C14408T,C14676T,C15279T,T16176C,A23063T,C23271A,A23403G,C23604A,C23709T,T24506G,G24914C,C27972T,G28048T,A28111G,G28280C,A28281T,T28282A,G28881A,G28882A,G28883C,C28977T	11288-11296,21765-21770,21992-21994,28271		N:D3L,N:R203K,N:G204R,N:S235F,ORF1a:T1001I,ORF1a:A1708D,ORF1a:I2230T,ORF1b:P314L,ORF8:Q27*,ORF8:R52I,ORF8:Y73C,S:N501Y,S:A570D,S:D614G,S:P681H,S:T716I,S:S982A,S:D1118H	ORF1a:S3675-,ORF1a:G3676-,ORF1a:F3677-,S:H69-,S:V70-,S:Y144-	1-342,3827-4077,7672-7968,9246-9502,10738-11022,12780-13029,13661-13946,19912-20200,29666-29903		ChinaCDC_N_F:G28881A;G28882A;G28883C,ChinaCDC_N_R:C28977T	89516	0	29903	3000.000000	81.296296	mediocre	2495	10.000000	0.000000	good	0	24.000000	-4.000000	0.000000	good	4.000000		0.000000	good	0		0	0.000000	good		0	0.000000	good
CV181_43_M1_nb12_ru/ARTIC/nanopolish MN908947.3	20I (Alpha, V1)	0.000000	good	28	19	0	18	6	121	0	4	C241T,C913T,C3037T,C3267T,C5388A,C5986T,T6954C,C14408T,C14676T,C15279T,T16176C,A23063T,C23271A,A23403G,C23604A,C23709T,T24506G,G24914C,C27972T,G28048T,A28111G,G28280C,A28281T,T28282A,G28881A,G28882A,G28883C,C28977T	11288-11296,21765-21770,21992-21994,28271		N:D3L,N:R203K,N:G204R,N:S235F,ORF1a:T1001I,ORF1a:A1708D,ORF1a:I2230T,ORF1b:P314L,ORF8:Q27*,ORF8:R52I,ORF8:Y73C,S:N501Y,S:A570D,S:D614G,S:P681H,S:T716I,S:S982A,S:D1118H	ORF1a:S3675-,ORF1a:G3676-,ORF1a:F3677-,S:H69-,S:V70-,S:Y144-	1-54,29837-29903		ChinaCDC_N_F:G28881A;G28882A;G28883C,ChinaCDC_N_R:C28977T	89512	0	29903	3000.000000	0.000000	good	121	10.000000	0.000000	good	0	24.000000	-4.000000	0.000000	good	4.000000		0.000000	good	0		0	0.000000	good		0	0.000000	good
CV181_43_M1_nb20_ru/ARTIC/nanopolish MN908947.3	20I (Alpha, V1)	1043.290000	bad	23	19	0	16	6	9021	0	4	C3037T,C3177T,C3267T,C5986T,T6954C,C14408T,C14676T,T16176C,C18698T,C23271A,A23403G,T24141G,G24914C,C27972T,G28048T,A28111G,G28280C,A28281T,T28282A,G28881A,G28882A,G28883C,C28977T	11288-11296,21765-21770,21992-21994,28271		N:D3L,N:R203K,N:G204R,N:S235F,ORF1a:P971L,ORF1a:T1001I,ORF1a:I2230T,ORF1b:P314L,ORF1b:A1744V,ORF8:Q27*,ORF8:R52I,ORF8:Y73C,S:A570D,S:D614G,S:V860G,S:D1118H	ORF1a:S3675-,ORF1a:G3676-,ORF1a:F3677-,S:H69-,S:V70-,S:Y144-	1-664,913,2526-2527,3827-4322,4996-5586,7093-7332,7672-7968,8320-8619,9246-10099,10738-11022,11373-11584,13661-13946,14554-14570,15225-15503,16187-16444,16805-17406,17739-17993,19592-20200,20543-20813,21428-21682,22878-23144,23501-24126,24442-24721,25053-25301,25647-25924,29357-29903		ChinaCDC_N_F:G28881A;G28882A;G28883C,ChinaCDC_N_R:C28977T	89532	0	29903	3000.000000	323.000000	bad	9021	10.000000	0.000000	good	0	24.000000	-2.000000	0.000000	good	6.000000		0.000000	good	0		0	0.000000	good		0	0.000000	good
CV181_43_M1_nb20_fr/ARTIC/nanopolish MN908947.3	20I (Alpha, V1)	1043.290000	bad	23	19	0	16	6	9021	0	4	C3037T,C3177T,C3267T,C5986T,T6954C,C14408T,C14676T,T16176C,C18698T,C23271A,A23403G,T24141G,G24914C,C27972T,G28048T,A28111G,G28280C,A28281T,T28282A,G28881A,G28882A,G28883C,C28977T	11288-11296,21765-21770,21992-21994,28271		N:D3L,N:R203K,N:G204R,N:S235F,ORF1a:P971L,ORF1a:T1001I,ORF1a:I2230T,ORF1b:P314L,ORF1b:A1744V,ORF8:Q27*,ORF8:R52I,ORF8:Y73C,S:A570D,S:D614G,S:V860G,S:D1118H	ORF1a:S3675-,ORF1a:G3676-,ORF1a:F3677-,S:H69-,S:V70-,S:Y144-	1-664,913,2526-2527,3827-4322,4996-5586,7093-7332,7672-7968,8320-8619,9246-10099,10738-11022,11373-11584,13661-13946,14554-14570,15225-15503,16187-16444,16805-17406,17739-17993,19592-20200,20543-20813,21428-21682,22878-23144,23501-24126,24442-24721,25053-25301,25647-25924,29357-29903		ChinaCDC_N_F:G28881A;G28882A;G28883C,ChinaCDC_N_R:C28977T	89532	0	29903	3000.000000	323.000000	bad	9021	10.000000	0.000000	good	0	24.000000	-2.000000	0.000000	good	6.000000		0.000000	good	0		0	0.000000	good		0	0.000000	good
CV181_43_M1_nb21_fr/ARTIC/nanopolish MN908947.3	20I (Alpha, V1)	904.895528	bad	27	19	0	15	6	8422	0	4	C913T,C3037T,C3267T,A3752C,C5388A,T6954C,C11339T,C14408T,C14676T,C15279T,T16176C,C19836T,A23063T,C23271A,A23403G,C23604A,C23709T,T24506G,A28111G,G28280C,A28281T,T28282A,A28666T,G28881A,G28882A,G28883C,C28977T	11288-11296,21765-21770,21992-21994,28271		N:D3L,N:R203K,N:G204R,N:S235F,ORF1a:T1001I,ORF1a:A1708D,ORF1a:I2230T,ORF1b:P314L,ORF8:Y73C,S:N501Y,S:A570D,S:D614G,S:P681H,S:T716I,S:S982A	ORF1a:S3675-,ORF1a:G3676-,ORF1a:F3677-,S:H69-,S:V70-,S:Y144-	1-664,1624-1897,3827-4322,5933-6197,6527-6745,7093-7332,7488,8320-8913,9246-9806,10738-11022,11373-11584,12466-12732,13661-13946,16187-16444,19912-20200,23823-24416,24766-26542,27512-28104,29357-29903		ChinaCDC_N_F:G28881A;G28882A;G28883C,ChinaCDC_N_R:C28977T	89516	0	29903	3000.000000	300.814815	bad	8422	10.000000	0.000000	good	0	24.000000	0.000000	0.000000	good	8.000000		0.000000	good	0		0	0.000000	good		0	0.000000	good
CV181_43_M1_nb21_ru/ARTIC/nanopolish MN908947.3	20I (Alpha, V1)	904.895528	bad	27	19	0	15	6	8422	0	4	C913T,C3037T,C3267T,A3752C,C5388A,T6954C,C11339T,C14408T,C14676T,C15279T,T16176C,C19836T,A23063T,C23271A,A23403G,C23604A,C23709T,T24506G,A28111G,G28280C,A28281T,T28282A,A28666T,G28881A,G28882A,G28883C,C28977T	11288-11296,21765-21770,21992-21994,28271		N:D3L,N:R203K,N:G204R,N:S235F,ORF1a:T1001I,ORF1a:A1708D,ORF1a:I2230T,ORF1b:P314L,ORF8:Y73C,S:N501Y,S:A570D,S:D614G,S:P681H,S:T716I,S:S982A	ORF1a:S3675-,ORF1a:G3676-,ORF1a:F3677-,S:H69-,S:V70-,S:Y144-	1-664,1624-1897,3827-4322,5933-6197,6527-6745,7093-7332,7488,8320-8913,9246-9806,10738-11022,11373-11584,12466-12732,13661-13946,16187-16444,19912-20200,23823-24416,24766-26542,27512-28104,29357-29903		ChinaCDC_N_F:G28881A;G28882A;G28883C,ChinaCDC_N_R:C28977T	89516	0	29903	3000.000000	300.814815	bad	8422	10.000000	0.000000	good	0	24.000000	0.000000	0.000000	good	8.000000		0.000000	good	0		0	0.000000	good		0	0.000000	good
CV181_43_M1_nb22_fr/ARTIC/nanopolish MN908947.3	20I (Alpha, V1)	0.000000	good	32	19	0	19	6	123	0	4	C241T,C823T,C913T,C3037T,C3267T,G4255A,C5388A,C5986T,T6954C,G11507A,C14408T,C14676T,C15279T,T16176C,A23063T,C23271A,A23403G,C23604A,C23709T,T24506G,G24914C,C26645T,C27972T,G28048T,A28111G,G28280C,A28281T,T28282A,G28881A,G28882A,G28883C,C28977T	11288-11296,21765-21770,21992-21994,28271		N:D3L,N:R203K,N:G204R,N:S235F,ORF1a:T1001I,ORF1a:A1708D,ORF1a:I2230T,ORF1a:V3748I,ORF1b:P314L,ORF8:Q27*,ORF8:R52I,ORF8:Y73C,S:N501Y,S:A570D,S:D614G,S:P681H,S:T716I,S:S982A,S:D1118H	ORF1a:S3675-,ORF1a:G3676-,ORF1a:F3677-,S:H69-,S:V70-,S:Y144-	1-54,16255-16256,29837-29903		ChinaCDC_N_F:G28881A;G28882A;G28883C,ChinaCDC_N_R:C28977T	89496	0	29903	3000.000000	0.000000	good	123	10.000000	0.000000	good	0	24.000000	-2.000000	0.000000	good	6.000000		0.000000	good	0		0	0.000000	good		0	0.000000	good
CV181_43_M1_nb22_sa/ARTIC/nanopolish MN908947.3	20I (Alpha, V1)	87.111111	mediocre	29	19	0	17	6	2820	0	4	C823T,C913T,C3037T,C3267T,G4255A,C5388A,C5986T,T6954C,G11507A,C14408T,C14676T,C15279T,T16176C,A23063T,C23271A,A23403G,C23604A,C23709T,T24506G,G24914C,C26645T,A28111G,G28280C,A28281T,T28282A,G28881A,G28882A,G28883C,C28977T	11288-11296,21765-21770,21992-21994,28271		N:D3L,N:R203K,N:G204R,N:S235F,ORF1a:T1001I,ORF1a:A1708D,ORF1a:I2230T,ORF1a:V3748I,ORF1b:P314L,ORF8:Y73C,S:N501Y,S:A570D,S:D614G,S:P681H,S:T716I,S:S982A,S:D1118H	ORF1a:S3675-,ORF1a:G3676-,ORF1a:F3677-,S:H69-,S:V70-,S:Y144-	1-342,7672-7968,9246-9502,10147-10384,10738-11022,13661-13946,19912-20200,27826-28104,29357-29903		ChinaCDC_N_F:G28881A;G28882A;G28883C,ChinaCDC_N_R:C28977T	89508	0	29903	3000.000000	93.333333	mediocre	2820	10.000000	0.000000	good	0	24.000000	-2.000000	0.000000	good	6.000000		0.000000	good	0		0	0.000000	good		0	0.000000	good
CV181_43_M1_nb22_ru/ARTIC/nanopolish MN908947.3	20I (Alpha, V1)	0.000000	good	32	19	0	19	6	123	0	4	C241T,C823T,C913T,C3037T,C3267T,G4255A,C5388A,C5986T,T6954C,G11507A,C14408T,C14676T,C15279T,T16176C,A23063T,C23271A,A23403G,C23604A,C23709T,T24506G,G24914C,C26645T,C27972T,G28048T,A28111G,G28280C,A28281T,T28282A,G28881A,G28882A,G28883C,C28977T	11288-11296,21765-21770,21992-21994,28271		N:D3L,N:R203K,N:G204R,N:S235F,ORF1a:T1001I,ORF1a:A1708D,ORF1a:I2230T,ORF1a:V3748I,ORF1b:P314L,ORF8:Q27*,ORF8:R52I,ORF8:Y73C,S:N501Y,S:A570D,S:D614G,S:P681H,S:T716I,S:S982A,S:D1118H	ORF1a:S3675-,ORF1a:G3676-,ORF1a:F3677-,S:H69-,S:V70-,S:Y144-	1-54,16255-16256,29837-29903		ChinaCDC_N_F:G28881A;G28882A;G28883C,ChinaCDC_N_R:C28977T	89496	0	29903	3000.000000	0.000000	good	123	10.000000	0.000000	good	0	24.000000	-2.000000	0.000000	good	6.000000		0.000000	good	0		0	0.000000	good		0	0.000000	good
CV181_43_M1_nb23_fr/ARTIC/nanopolish MN908947.3	20I (Alpha, V1)	0.000000	good	29	19	0	19	6	125	0	4	C241T,C913T,C3037T,C3177T,C3267T,C5388A,C5986T,T6954C,C14408T,C14676T,C15279T,T16176C,A23063T,C23271A,A23403G,C23604A,C23709T,T24506G,G24914C,C27972T,G28048T,A28111G,G28280C,A28281T,T28282A,G28881A,G28882A,G28883C,C28977T	11288-11296,21765-21770,21992-21994,28271		N:D3L,N:R203K,N:G204R,N:S235F,ORF1a:P971L,ORF1a:T1001I,ORF1a:A1708D,ORF1a:I2230T,ORF1b:P314L,ORF8:Q27*,ORF8:R52I,ORF8:Y73C,S:N501Y,S:A570D,S:D614G,S:P681H,S:T716I,S:S982A,S:D1118H	ORF1a:S3675-,ORF1a:G3676-,ORF1a:F3677-,S:H69-,S:V70-,S:Y144-	1-54,9811-9812,16255-16256,29837-29903		ChinaCDC_N_F:G28881A;G28882A;G28883C,ChinaCDC_N_R:C28977T	89508	0	29903	3000.000000	0.000000	good	125	10.000000	0.000000	good	0	24.000000	-4.000000	0.000000	good	4.000000		0.000000	good	0		0	0.000000	good		0	0.000000	good
CV181_43_M1_nb23_ru/ARTIC/nanopolish MN908947.3	20I (Alpha, V1)	0.000000	good	29	19	0	19	6	125	0	4	C241T,C913T,C3037T,C3177T,C3267T,C5388A,C5986T,T6954C,C14408T,C14676T,C15279T,T16176C,A23063T,C23271A,A23403G,C23604A,C23709T,T24506G,G24914C,C27972T,G28048T,A28111G,G28280C,A28281T,T28282A,G28881A,G28882A,G28883C,C28977T	11288-11296,21765-21770,21992-21994,28271		N:D3L,N:R203K,N:G204R,N:S235F,ORF1a:P971L,ORF1a:T1001I,ORF1a:A1708D,ORF1a:I2230T,ORF1b:P314L,ORF8:Q27*,ORF8:R52I,ORF8:Y73C,S:N501Y,S:A570D,S:D614G,S:P681H,S:T716I,S:S982A,S:D1118H	ORF1a:S3675-,ORF1a:G3676-,ORF1a:F3677-,S:H69-,S:V70-,S:Y144-	1-54,9811-9812,16255-16256,29837-29903		ChinaCDC_N_F:G28881A;G28882A;G28883C,ChinaCDC_N_R:C28977T	89508	0	29903	3000.000000	0.000000	good	125	10.000000	0.000000	good	0	24.000000	-4.000000	0.000000	good	4.000000		0.000000	good	0		0	0.000000	good		0	0.000000	good
CV181_43_M1_nb23_sa/ARTIC/nanopolish MN908947.3	20I (Alpha, V1)	53.669191	mediocre	28	19	0	19	6	2278	0	4	C913T,C3037T,C3177T,C3267T,C5388A,C5986T,T6954C,C14408T,C14676T,C15279T,T16176C,A23063T,C23271A,A23403G,C23604A,C23709T,T24506G,G24914C,C27972T,G28048T,A28111G,G28280C,A28281T,T28282A,G28881A,G28882A,G28883C,C28977T	11288-11296,21765-21770,21992-21994,28271		N:D3L,N:R203K,N:G204R,N:S235F,ORF1a:P971L,ORF1a:T1001I,ORF1a:A1708D,ORF1a:I2230T,ORF1b:P314L,ORF8:Q27*,ORF8:R52I,ORF8:Y73C,S:N501Y,S:A570D,S:D614G,S:P681H,S:T716I,S:S982A,S:D1118H	ORF1a:S3675-,ORF1a:G3676-,ORF1a:F3677-,S:H69-,S:V70-,S:Y144-	1-342,4052-4077,7672-7968,9246-9502,19912-20200,24146-24416,25053-25301,29357-29903		ChinaCDC_N_F:G28881A;G28882A;G28883C,ChinaCDC_N_R:C28977T	89512	0	29903	3000.000000	73.259259	mediocre	2278	10.000000	0.000000	good	0	24.000000	-4.000000	0.000000	good	4.000000		0.000000	good	0		0	0.000000	good		0	0.000000	good
CV181_43_M1_nb24_fr/ARTIC/nanopolish MN908947.3	20I (Alpha, V1)	5963.843635	bad	11	19	0	6	6	21151	0	0	C3267T,C5986T,C14676T,T16176C,A23063T,C23271A,A23403G,A28111G,G28280C,A28281T,T28282A	11288-11296,21765-21770,21992-21994,28271		N:D3L,ORF1a:T1001I,ORF8:Y73C,S:N501Y,S:A570D,S:D614G	ORF1a:S3675-,ORF1a:G3676-,ORF1a:F3677-,S:H69-,S:V70-,S:Y144-	1-1264,1624-1897,2243-3166,3508-4322,4996-5894,6248-6495,6847-11022,11373-11889,12235-13029,13661-14570,14899-15503,16187-18918,19276-19570,19912-20200,20543-21104,21370-21682,22014-22821,23501-26219,26567-26860,27191-28104,28757-29007,29357-29903			89580	0	29903	3000.000000	772.259259	bad	21151	10.000000	0.000000	good	0	24.000000	-4.000000	0.000000	good	4.000000		0.000000	good	0		0	0.000000	good		0	0.000000	good
CV181_43_M1_nb24_ru/ARTIC/nanopolish MN908947.3	20I (Alpha, V1)	5963.843635	bad	11	19	0	6	6	21151	0	0	C3267T,C5986T,C14676T,T16176C,A23063T,C23271A,A23403G,A28111G,G28280C,A28281T,T28282A	11288-11296,21765-21770,21992-21994,28271		N:D3L,ORF1a:T1001I,ORF8:Y73C,S:N501Y,S:A570D,S:D614G	ORF1a:S3675-,ORF1a:G3676-,ORF1a:F3677-,S:H69-,S:V70-,S:Y144-	1-1264,1624-1897,2243-3166,3508-4322,4996-5894,6248-6495,6847-11022,11373-11889,12235-13029,13661-14570,14899-15503,16187-18918,19276-19570,19912-20200,20543-21104,21370-21682,22014-22821,23501-26219,26567-26860,27191-28104,28757-29007,29357-29903			89580	0	29903	3000.000000	772.259259	bad	21151	10.000000	0.000000	good	0	24.000000	-4.000000	0.000000	good	4.000000		0.000000	good	0		0	0.000000	good		0	0.000000	good
CV181_43_M1_nb32_fr/ARTIC/nanopolish MN908947.3	20I (Alpha, V1)	1567.573388	bad	13	18	0	8	6	10990	0	0	C2453T,C3267T,C5388A,C5986T,C14676T,C15720T,T16176C,C19320T,C23271A,A23403G,C23604A,C23709T,T24506G	11288-11296,21765-21770,21992-21994		ORF1a:L730F,ORF1a:T1001I,ORF1a:A1708D,S:A570D,S:D614G,S:P681H,S:T716I,S:S982A	ORF1a:S3675-,ORF1a:G3676-,ORF1a:F3677-,S:H69-,S:V70-,S:Y144-	1-965,2881-3166,3827-4322,6248-7332,7672-7968,8320-8619,9246-10101,10738-11022,11373-11584,12780-13029,13364-13946,14272-14570,15225-15503,16187-16444,18325-18618,18958-19232,19592-20200,21428-21682,22878-23144,23234,24766-25301,25647-25924,27191-28416,28757-29007,29357-29903			89581	0	29903	3000.000000	395.925926	bad	10990	10.000000	0.000000	good	0	24.000000	-3.000000	0.000000	good	5.000000		0.000000	good	0		0	0.000000	good		0	0.000000	good
CV181_43_M1_nb32_ru/ARTIC/nanopolish MN908947.3	20I (Alpha, V1)	1567.573388	bad	13	18	0	8	6	10990	0	0	C2453T,C3267T,C5388A,C5986T,C14676T,C15720T,T16176C,C19320T,C23271A,A23403G,C23604A,C23709T,T24506G	11288-11296,21765-21770,21992-21994		ORF1a:L730F,ORF1a:T1001I,ORF1a:A1708D,S:A570D,S:D614G,S:P681H,S:T716I,S:S982A	ORF1a:S3675-,ORF1a:G3676-,ORF1a:F3677-,S:H69-,S:V70-,S:Y144-	1-965,2881-3166,3827-4322,6248-7332,7672-7968,8320-8619,9246-10101,10738-11022,11373-11584,12780-13029,13364-13946,14272-14570,15225-15503,16187-16444,18325-18618,18958-19232,19592-20200,21428-21682,22878-23144,23234,24766-25301,25647-25924,27191-28416,28757-29007,29357-29903			89581	0	29903	3000.000000	395.925926	bad	10990	10.000000	0.000000	good	0	24.000000	-3.000000	0.000000	good	5.000000		0.000000	good	0		0	0.000000	good		0	0.000000	good
CV181_43_M1_nb33_fr/ARTIC/nanopolish MN908947.3	20I (Alpha, V1)	0.173611	good	35	19	0	23	6	121	0	4	C241T,C913T,C3037T,C3267T,C5388A,C5986T,T6954C,C8664T,A12162G,C14408T,C14676T,C15279T,T16176C,T16939C,A17615G,C18246T,A23063T,C23271A,A23403G,C23604A,C23709T,T24506G,G24914C,C25571T,G25855T,C27972T,G28048T,A28111G,G28280C,A28281T,T28282A,G28881A,G28882A,G28883C,C28977T	11288-11296,21765-21770,21992-21994,28271		N:D3L,N:R203K,N:G204R,N:S235F,ORF1a:T1001I,ORF1a:A1708D,ORF1a:I2230T,ORF1a:T2800I,ORF1a:Q3966R,ORF1b:P314L,ORF1b:K1383R,ORF3a:S60F,ORF3a:D155Y,ORF8:Q27*,ORF8:R52I,ORF8:Y73C,S:N501Y,S:A570D,S:D614G,S:P681H,S:T716I,S:S982A,S:D1118H	ORF1a:S3675-,ORF1a:G3676-,ORF1a:F3677-,S:H69-,S:V70-,S:Y144-	1-54,29837-29903		ChinaCDC_N_F:G28881A;G28882A;G28883C,ChinaCDC_N_R:C28977T	89484	0	29903	3000.000000	0.000000	good	121	10.000000	0.000000	good	0	24.000000	1.000000	4.166667	good	9.000000		0.000000	good	0		0	0.000000	good		0	0.000000	good
CV181_43_M1_nb33_ru/ARTIC/nanopolish MN908947.3	20I (Alpha, V1)	0.173611	good	35	19	0	23	6	121	0	4	C241T,C913T,C3037T,C3267T,C5388A,C5986T,T6954C,C8664T,A12162G,C14408T,C14676T,C15279T,T16176C,T16939C,A17615G,C18246T,A23063T,C23271A,A23403G,C23604A,C23709T,T24506G,G24914C,C25571T,G25855T,C27972T,G28048T,A28111G,G28280C,A28281T,T28282A,G28881A,G28882A,G28883C,C28977T	11288-11296,21765-21770,21992-21994,28271		N:D3L,N:R203K,N:G204R,N:S235F,ORF1a:T1001I,ORF1a:A1708D,ORF1a:I2230T,ORF1a:T2800I,ORF1a:Q3966R,ORF1b:P314L,ORF1b:K1383R,ORF3a:S60F,ORF3a:D155Y,ORF8:Q27*,ORF8:R52I,ORF8:Y73C,S:N501Y,S:A570D,S:D614G,S:P681H,S:T716I,S:S982A,S:D1118H	ORF1a:S3675-,ORF1a:G3676-,ORF1a:F3677-,S:H69-,S:V70-,S:Y144-	1-54,29837-29903		ChinaCDC_N_F:G28881A;G28882A;G28883C,ChinaCDC_N_R:C28977T	89484	0	29903	3000.000000	0.000000	good	121	10.000000	0.000000	good	0	24.000000	1.000000	4.166667	good	9.000000		0.000000	good	0		0	0.000000	good		0	0.000000	good
CV181_43_M1_nb33_sa/ARTIC/nanopolish MN908947.3	20I (Alpha, V1)	28.185147	good	34	19	0	23	6	1729	0	4	C913T,C3037T,C3267T,C5388A,C5986T,T6954C,C8664T,A12162G,C14408T,C14676T,C15279T,T16176C,T16939C,A17615G,C18246T,A23063T,C23271A,A23403G,C23604A,C23709T,T24506G,G24914C,C25571T,G25855T,C27972T,G28048T,A28111G,G28280C,A28281T,T28282A,G28881A,G28882A,G28883C,C28977T	11288-11296,21765-21770,21992-21994,28271		N:D3L,N:R203K,N:G204R,N:S235F,ORF1a:T1001I,ORF1a:A1708D,ORF1a:I2230T,ORF1a:T2800I,ORF1a:Q3966R,ORF1b:P314L,ORF1b:K1383R,ORF3a:S60F,ORF3a:D155Y,ORF8:Q27*,ORF8:R52I,ORF8:Y73C,S:N501Y,S:A570D,S:D614G,S:P681H,S:T716I,S:S982A,S:D1118H	ORF1a:S3675-,ORF1a:G3676-,ORF1a:F3677-,S:H69-,S:V70-,S:Y144-	1-342,7672-7968,9246-9502,13661-13946,29357-29903		ChinaCDC_N_F:G28881A;G28882A;G28883C,ChinaCDC_N_R:C28977T	89488	0	29903	3000.000000	52.925926	mediocre	1729	10.000000	0.000000	good	0	24.000000	1.000000	4.166667	good	9.000000		0.000000	good	0		0	0.000000	good		0	0.000000	good
CV181_43_M1_nb35_fr/ARTIC/nanopolish MN908947.3	20I (Alpha, V1)	0.000000	good	30	19	0	19	6	121	0	4	C241T,C913T,C3037T,C3267T,C5388A,C5986T,T6954C,G11507A,C14408T,C14676T,C15279T,T16176C,A23063T,C23271A,A23403G,C23604A,C23709T,T24506G,G24914C,C27972T,G28048T,A28111G,G28280C,A28281T,T28282A,G28881A,G28882A,G28883C,C28977T,G29744T	11288-11296,21765-21770,21992-21994,28271		N:D3L,N:R203K,N:G204R,N:S235F,ORF1a:T1001I,ORF1a:A1708D,ORF1a:I2230T,ORF1a:V3748I,ORF1b:P314L,ORF8:Q27*,ORF8:R52I,ORF8:Y73C,S:N501Y,S:A570D,S:D614G,S:P681H,S:T716I,S:S982A,S:D1118H	ORF1a:S3675-,ORF1a:G3676-,ORF1a:F3677-,S:H69-,S:V70-,S:Y144-	1-54,29837-29903		ChinaCDC_N_F:G28881A;G28882A;G28883C,ChinaCDC_N_R:C28977T	89504	0	29903	3000.000000	0.000000	good	121	10.000000	0.000000	good	0	24.000000	-2.000000	0.000000	good	6.000000		0.000000	good	0		0	0.000000	good		0	0.000000	good
CV181_43_M1_nb35_ru/ARTIC/nanopolish MN908947.3	20I (Alpha, V1)	0.000000	good	30	19	0	19	6	121	0	4	C241T,C913T,C3037T,C3267T,C5388A,C5986T,T6954C,G11507A,C14408T,C14676T,C15279T,T16176C,A23063T,C23271A,A23403G,C23604A,C23709T,T24506G,G24914C,C27972T,G28048T,A28111G,G28280C,A28281T,T28282A,G28881A,G28882A,G28883C,C28977T,G29744T	11288-11296,21765-21770,21992-21994,28271		N:D3L,N:R203K,N:G204R,N:S235F,ORF1a:T1001I,ORF1a:A1708D,ORF1a:I2230T,ORF1a:V3748I,ORF1b:P314L,ORF8:Q27*,ORF8:R52I,ORF8:Y73C,S:N501Y,S:A570D,S:D614G,S:P681H,S:T716I,S:S982A,S:D1118H	ORF1a:S3675-,ORF1a:G3676-,ORF1a:F3677-,S:H69-,S:V70-,S:Y144-	1-54,29837-29903		ChinaCDC_N_F:G28881A;G28882A;G28883C,ChinaCDC_N_R:C28977T	89504	0	29903	3000.000000	0.000000	good	121	10.000000	0.000000	good	0	24.000000	-2.000000	0.000000	good	6.000000		0.000000	good	0		0	0.000000	good		0	0.000000	good
CV181_43_M1_nb35_sa/ARTIC/nanopolish MN908947.3	20I (Alpha, V1)	27.078532	good	28	19	0	19	6	1705	0	4	C913T,C3037T,C3267T,C5388A,C5986T,T6954C,G11507A,C14408T,C14676T,C15279T,T16176C,A23063T,C23271A,A23403G,C23604A,C23709T,T24506G,G24914C,C27972T,G28048T,A28111G,G28280C,A28281T,T28282A,G28881A,G28882A,G28883C,C28977T	11288-11296,21765-21770,21992-21994,28271		N:D3L,N:R203K,N:G204R,N:S235F,ORF1a:T1001I,ORF1a:A1708D,ORF1a:I2230T,ORF1a:V3748I,ORF1b:P314L,ORF8:Q27*,ORF8:R52I,ORF8:Y73C,S:N501Y,S:A570D,S:D614G,S:P681H,S:T716I,S:S982A,S:D1118H	ORF1a:S3675-,ORF1a:G3676-,ORF1a:F3677-,S:H69-,S:V70-,S:Y144-	1-342,7672-7968,9246-9502,10738-11022,13661-13946,29666-29903		ChinaCDC_N_F:G28881A;G28882A;G28883C,ChinaCDC_N_R:C28977T	89512	0	29903	3000.000000	52.037037	mediocre	1705	10.000000	0.000000	good	0	24.000000	-3.000000	0.000000	good	5.000000		0.000000	good	0		0	0.000000	good		0	0.000000	good
CV181_43_M1_nb36_ru/ARTIC/nanopolish MN908947.3	20I (Alpha, V1)	2.777778	good	37	19	0	22	6	294	0	5	C241T,C913T,C3037T,C3267T,A3904G,C5388A,C5986T,C6185T,T6954C,C9286T,C14408T,C14676T,C15279T,T16176C,A17615G,C22432T,A23063T,C23271A,A23403G,C23604A,C23709T,T24506G,G24914C,G27065A,C27972T,G28048T,A28111G,G28198T,G28280C,A28281T,T28282A,G28321T,G28881A,G28882A,G28883C,C28977T,C29642T	11288-11296,21765-21770,21992-21994,28271		N:D3L,N:R203K,N:G204R,N:S235F,ORF1a:T1001I,ORF1a:A1708D,ORF1a:H1974Y,ORF1a:I2230T,ORF1b:P314L,ORF1b:K1383R,ORF8:Q27*,ORF8:R52I,ORF8:Y73C,ORF8:C102F,ORF9b:R13L,S:N501Y,S:A570D,S:D614G,S:P681H,S:T716I,S:S982A,S:D1118H	ORF1a:S3675-,ORF1a:G3676-,ORF1a:F3677-,S:H69-,S:V70-,S:Y144-	1-54,16255-16256,29666-29903		ChinaCDC_N_F:G28881A;G28882A;G28883C,ChinaCDC_N_R:C28977T,USCDC_N1_P:G28321T	89476	0	29903	3000.000000	0.000000	good	294	10.000000	0.000000	good	0	24.000000	4.000000	16.666667	good	12.000000		0.000000	good	0		0	0.000000	good		0	0.000000	good
CV181_43_M1_nb36_sa/ARTIC/nanopolish MN908947.3	20I (Alpha, V1)	85.930127	mediocre	32	19	0	20	6	2780	0	5	C3037T,C3267T,A3904G,C5388A,C5986T,C6185T,T6954C,C14408T,C14676T,C15279T,T16176C,A17615G,C22432T,A23063T,C23271A,A23403G,C23604A,C23709T,T24506G,G24914C,G27065A,A28111G,G28198T,G28280C,A28281T,T28282A,G28321T,G28881A,G28882A,G28883C,C28977T,C29642T	11288-11296,21765-21770,21992-21994,28271		N:D3L,N:R203K,N:G204R,N:S235F,ORF1a:T1001I,ORF1a:A1708D,ORF1a:H1974Y,ORF1a:I2230T,ORF1b:P314L,ORF1b:K1383R,ORF8:Y73C,ORF8:C102F,ORF9b:R13L,S:N501Y,S:A570D,S:D614G,S:P681H,S:T716I,S:S982A,S:D1118H	ORF1a:S3675-,ORF1a:G3676-,ORF1a:F3677-,S:H69-,S:V70-,S:Y144-	1-342,913,6248-6495,7672-7968,9246-9502,10738-11022,13661-13946,16187-16444,19912-20200,27826-28104,29666-29903		ChinaCDC_N_F:G28881A;G28882A;G28883C,ChinaCDC_N_R:C28977T,USCDC_N1_P:G28321T	89496	0	29903	3000.000000	91.851852	mediocre	2780	10.000000	0.000000	good	0	24.000000	3.000000	12.500000	good	11.000000		0.000000	good	0		0	0.000000	good		0	0.000000	good
CV181_43_M1_nb36_fr/ARTIC/nanopolish MN908947.3	20I (Alpha, V1)	2.777778	good	37	19	0	22	6	294	0	5	C241T,C913T,C3037T,C3267T,A3904G,C5388A,C5986T,C6185T,T6954C,C9286T,C14408T,C14676T,C15279T,T16176C,A17615G,C22432T,A23063T,C23271A,A23403G,C23604A,C23709T,T24506G,G24914C,G27065A,C27972T,G28048T,A28111G,G28198T,G28280C,A28281T,T28282A,G28321T,G28881A,G28882A,G28883C,C28977T,C29642T	11288-11296,21765-21770,21992-21994,28271		N:D3L,N:R203K,N:G204R,N:S235F,ORF1a:T1001I,ORF1a:A1708D,ORF1a:H1974Y,ORF1a:I2230T,ORF1b:P314L,ORF1b:K1383R,ORF8:Q27*,ORF8:R52I,ORF8:Y73C,ORF8:C102F,ORF9b:R13L,S:N501Y,S:A570D,S:D614G,S:P681H,S:T716I,S:S982A,S:D1118H	ORF1a:S3675-,ORF1a:G3676-,ORF1a:F3677-,S:H69-,S:V70-,S:Y144-	1-54,16255-16256,29666-29903		ChinaCDC_N_F:G28881A;G28882A;G28883C,ChinaCDC_N_R:C28977T,USCDC_N1_P:G28321T	89476	0	29903	3000.000000	0.000000	good	294	10.000000	0.000000	good	0	24.000000	4.000000	16.666667	good	12.000000		0.000000	good	0		0	0.000000	good		0	0.000000	good
CV181_43_M1_nb44_fr/ARTIC/nanopolish MN908947.3	20I (Alpha, V1)	0.000000	good	32	19	0	22	6	121	0	4	C241T,C913T,C3037T,C3177T,C3267T,C5388A,C5986T,T6954C,C14408T,C14676T,C15279T,T16176C,A16895G,C18395T,A23063T,C23271A,A23403G,C23604A,C23709T,T24506G,G24914C,C27845A,C27972T,G28048T,A28111G,G28280C,A28281T,T28282A,G28881A,G28882A,G28883C,C28977T	11288-11296,21765-21770,21992-21994,28271		N:D3L,N:R203K,N:G204R,N:S235F,ORF1a:P971L,ORF1a:T1001I,ORF1a:A1708D,ORF1a:I2230T,ORF1b:P314L,ORF1b:N1143S,ORF1b:A1643V,ORF7b:F30L,ORF8:Q27*,ORF8:R52I,ORF8:Y73C,S:N501Y,S:A570D,S:D614G,S:P681H,S:T716I,S:S982A,S:D1118H	ORF1a:S3675-,ORF1a:G3676-,ORF1a:F3677-,S:H69-,S:V70-,S:Y144-	1-54,29837-29903		ChinaCDC_N_F:G28881A;G28882A;G28883C,ChinaCDC_N_R:C28977T	89496	0	29903	3000.000000	0.000000	good	121	10.000000	0.000000	good	0	24.000000	-1.000000	0.000000	good	7.000000		0.000000	good	0		0	0.000000	good		0	0.000000	good
CV181_43_M1_nb44_ru/ARTIC/nanopolish MN908947.3	20I (Alpha, V1)	0.000000	good	32	19	0	22	6	121	0	4	C241T,C913T,C3037T,C3177T,C3267T,C5388A,C5986T,T6954C,C14408T,C14676T,C15279T,T16176C,A16895G,C18395T,A23063T,C23271A,A23403G,C23604A,C23709T,T24506G,G24914C,C27845A,C27972T,G28048T,A28111G,G28280C,A28281T,T28282A,G28881A,G28882A,G28883C,C28977T	11288-11296,21765-21770,21992-21994,28271		N:D3L,N:R203K,N:G204R,N:S235F,ORF1a:P971L,ORF1a:T1001I,ORF1a:A1708D,ORF1a:I2230T,ORF1b:P314L,ORF1b:N1143S,ORF1b:A1643V,ORF7b:F30L,ORF8:Q27*,ORF8:R52I,ORF8:Y73C,S:N501Y,S:A570D,S:D614G,S:P681H,S:T716I,S:S982A,S:D1118H	ORF1a:S3675-,ORF1a:G3676-,ORF1a:F3677-,S:H69-,S:V70-,S:Y144-	1-54,29837-29903		ChinaCDC_N_F:G28881A;G28882A;G28883C,ChinaCDC_N_R:C28977T	89496	0	29903	3000.000000	0.000000	good	121	10.000000	0.000000	good	0	24.000000	-1.000000	0.000000	good	7.000000		0.000000	good	0		0	0.000000	good		0	0.000000	good
CV181_43_M1_nb44_sa/ARTIC/nanopolish MN908947.3	20I (Alpha, V1)	52.912154	mediocre	30	13	0	22	4	2264	0	4	C3037T,C3177T,C3267T,C5388A,C5986T,T6954C,C14408T,C14676T,C15279T,T16176C,A16895G,C18395T,A23063T,C23271A,A23403G,C23604A,C23709T,T24506G,G24914C,C27845A,C27972T,G28048T,A28111G,G28280C,A28281T,T28282A,G28881A,G28882A,G28883C,C28977T	11288-11296,21992-21994,28271		N:D3L,N:R203K,N:G204R,N:S235F,ORF1a:P971L,ORF1a:T1001I,ORF1a:A1708D,ORF1a:I2230T,ORF1b:P314L,ORF1b:N1143S,ORF1b:A1643V,ORF7b:F30L,ORF8:Q27*,ORF8:R52I,ORF8:Y73C,S:N501Y,S:A570D,S:D614G,S:P681H,S:T716I,S:S982A,S:D1118H	ORF1a:S3675-,ORF1a:G3676-,ORF1a:F3677-,S:Y144-	1-342,913,7672-7968,9246-9502,12780-13029,13661-13946,19912-20200,21764-21770,27512-27808,29666-29903		ChinaCDC_N_F:G28881A;G28882A;G28883C,ChinaCDC_N_R:C28977T	89530	0	29903	3000.000000	72.740741	mediocre	2264	10.000000	0.000000	good	0	24.000000	-2.000000	0.000000	good	6.000000		0.000000	good	0		0	0.000000	good		0	0.000000	good
CV181_43_M1_nb45_fr/ARTIC/nanopolish MN908947.3	20I (Alpha, V1)	1302.407901	bad	20	31	0	14	10	10044	0	4	C913T,C3267T,C6781T,T6954C,C8074T,G12758T,C14408T,T16176C,A17615G,C23271A,A23403G,T24506G,A28111G,G28280C,A28281T,T28282A,G28881A,G28882A,G28883C,C28977T	11288-11296,21765-21770,21992-21994,23475-23486,28271		N:D3L,N:R203K,N:G204R,N:S235F,ORF1a:T1001I,ORF1a:I2230T,ORF1a:D4165Y,ORF1b:P314L,ORF1b:K1383R,ORF8:Y73C,S:A570D,S:D614G,S:V642I,S:S982A	ORF1a:S3675-,ORF1a:G3676-,ORF1a:F3677-,S:H69-,S:V70-,S:Y144-,S:T638-,S:G639-,S:S640-,S:N641-	1-664,2881-3166,3508-4322,5297-5586,5933-6197,6527-6745,7093-7332,7672-7968,8320-8913,9246-9502,9811-9813,10738-11022,11373-11584,12235-12439,12780-13029,13661-14232,14580-14895,15225-15503,16187-16444,19912-20200,22878-23144,23501-24416,24766-26219,26567-26860,27826-28104,29666-29903		ChinaCDC_N_F:G28881A;G28882A;G28883C,ChinaCDC_N_R:C28977T	89500	0	29903	3000.000000	360.888889	bad	10044	10.000000	0.000000	good	0	24.000000	0.000000	0.000000	good	8.000000		0.000000	good	0		0	0.000000	good		0	0.000000	good
CV181_43_M1_nb45_ru/ARTIC/nanopolish MN908947.3	20I (Alpha, V1)	1302.407901	bad	20	31	0	14	10	10044	0	4	C913T,C3267T,C6781T,T6954C,C8074T,G12758T,C14408T,T16176C,A17615G,C23271A,A23403G,T24506G,A28111G,G28280C,A28281T,T28282A,G28881A,G28882A,G28883C,C28977T	11288-11296,21765-21770,21992-21994,23475-23486,28271		N:D3L,N:R203K,N:G204R,N:S235F,ORF1a:T1001I,ORF1a:I2230T,ORF1a:D4165Y,ORF1b:P314L,ORF1b:K1383R,ORF8:Y73C,S:A570D,S:D614G,S:V642I,S:S982A	ORF1a:S3675-,ORF1a:G3676-,ORF1a:F3677-,S:H69-,S:V70-,S:Y144-,S:T638-,S:G639-,S:S640-,S:N641-	1-664,2881-3166,3508-4322,5297-5586,5933-6197,6527-6745,7093-7332,7672-7968,8320-8913,9246-9502,9811-9813,10738-11022,11373-11584,12235-12439,12780-13029,13661-14232,14580-14895,15225-15503,16187-16444,19912-20200,22878-23144,23501-24416,24766-26219,26567-26860,27826-28104,29666-29903		ChinaCDC_N_F:G28881A;G28882A;G28883C,ChinaCDC_N_R:C28977T	89500	0	29903	3000.000000	360.888889	bad	10044	10.000000	0.000000	good	0	24.000000	0.000000	0.000000	good	8.000000		0.000000	good	0		0	0.000000	good		0	0.000000	good
CV181_43_M1_nb46_ru/ARTIC/nanopolish MN908947.3	20I (Alpha, V1)	0.172071	good	32	19	0	21	6	412	0	4	C241T,G625T,C913T,C3037T,C3267T,C5388A,C5986T,T6954C,T11587C,C14408T,C14676T,C15279T,T16176C,C20233T,A23063T,C23271A,A23403G,C23604A,C23709T,T23765G,T24506G,G24914C,C27972T,G28048T,A28111G,G28280C,A28281T,T28282A,G28881A,G28882A,G28883C,C28977T	11288-11296,21765-21770,21992-21994,28271		N:D3L,N:R203K,N:G204R,N:S235F,ORF1a:K120N,ORF1a:T1001I,ORF1a:A1708D,ORF1a:I2230T,ORF1b:P314L,ORF1b:P2256S,ORF8:Q27*,ORF8:R52I,ORF8:Y73C,S:N501Y,S:A570D,S:D614G,S:P681H,S:T716I,S:S735A,S:S982A,S:D1118H	ORF1a:S3675-,ORF1a:G3676-,ORF1a:F3677-,S:H69-,S:V70-,S:Y144-	1-54,16255-16256,19912-20200,29837-29903		ChinaCDC_N_F:G28881A;G28882A;G28883C,ChinaCDC_N_R:C28977T	89496	0	29903	3000.000000	4.148148	good	412	10.000000	0.000000	good	0	24.000000	0.000000	0.000000	good	8.000000		0.000000	good	0		0	0.000000	good		0	0.000000	good
CV181_43_M1_nb46_sa/ARTIC/nanopolish MN908947.3	20I (Alpha, V1)	28.286639	good	31	19	0	21	6	1736	0	4	G625T,C913T,C3037T,C3267T,C5388A,C5986T,T6954C,T11587C,C14408T,C14676T,C15279T,T16176C,C20233T,A23063T,C23271A,A23403G,C23604A,C23709T,T23765G,T24506G,G24914C,C27972T,G28048T,A28111G,G28280C,A28281T,T28282A,G28881A,G28882A,G28883C,C28977T	11288-11296,21765-21770,21992-21994,28271		N:D3L,N:R203K,N:G204R,N:S235F,ORF1a:K120N,ORF1a:T1001I,ORF1a:A1708D,ORF1a:I2230T,ORF1b:P314L,ORF1b:P2256S,ORF8:Q27*,ORF8:R52I,ORF8:Y73C,S:N501Y,S:A570D,S:D614G,S:P681H,S:T716I,S:S735A,S:S982A,S:D1118H	ORF1a:S3675-,ORF1a:G3676-,ORF1a:F3677-,S:H69-,S:V70-,S:Y144-	1-342,7672-7968,9246-9502,13943-13946,19912-20200,29357-29903		ChinaCDC_N_F:G28881A;G28882A;G28883C,ChinaCDC_N_R:C28977T	89500	0	29903	3000.000000	53.185185	mediocre	1736	10.000000	0.000000	good	0	24.000000	0.000000	0.000000	good	8.000000		0.000000	good	0		0	0.000000	good		0	0.000000	good
CV181_43_M1_nb46_fr/ARTIC/nanopolish MN908947.3	20I (Alpha, V1)	0.172071	good	32	19	0	21	6	412	0	4	C241T,G625T,C913T,C3037T,C3267T,C5388A,C5986T,T6954C,T11587C,C14408T,C14676T,C15279T,T16176C,C20233T,A23063T,C23271A,A23403G,C23604A,C23709T,T23765G,T24506G,G24914C,C27972T,G28048T,A28111G,G28280C,A28281T,T28282A,G28881A,G28882A,G28883C,C28977T	11288-11296,21765-21770,21992-21994,28271		N:D3L,N:R203K,N:G204R,N:S235F,ORF1a:K120N,ORF1a:T1001I,ORF1a:A1708D,ORF1a:I2230T,ORF1b:P314L,ORF1b:P2256S,ORF8:Q27*,ORF8:R52I,ORF8:Y73C,S:N501Y,S:A570D,S:D614G,S:P681H,S:T716I,S:S735A,S:S982A,S:D1118H	ORF1a:S3675-,ORF1a:G3676-,ORF1a:F3677-,S:H69-,S:V70-,S:Y144-	1-54,16255-16256,19912-20200,29837-29903		ChinaCDC_N_F:G28881A;G28882A;G28883C,ChinaCDC_N_R:C28977T	89496	0	29903	3000.000000	4.148148	good	412	10.000000	0.000000	good	0	24.000000	0.000000	0.000000	good	8.000000		0.000000	good	0		0	0.000000	good		0	0.000000	good
CV181_43_M1_nb47_ru/ARTIC/nanopolish MN908947.3	20I (Alpha, V1)	1631.860754	bad	18	19	0	10	6	11207	0	0	C913T,C3177T,C3267T,C5986T,T6954C,C7528T,C14408T,C14676T,T16176C,C22450T,A23063T,C23271A,A23403G,G24914C,A28111G,G28280C,A28281T,T28282A	11288-11296,21765-21770,21992-21994,28271		N:D3L,ORF1a:P971L,ORF1a:T1001I,ORF1a:I2230T,ORF1b:P314L,ORF8:Y73C,S:N501Y,S:A570D,S:D614G,S:D1118H	ORF1a:S3675-,ORF1a:G3676-,ORF1a:F3677-,S:H69-,S:V70-,S:Y144-	1-664,1624-1897,2569-3166,3827-4322,5297-5894,7093-7332,7672-7968,8320-8913,9246-10099,10738-11022,11373-11584,12780-13029,13661-13946,15225-15503,16187-16444,17131-17406,18037-18275,19276-19570,19912-20200,21428-21682,22014-22290,23501-24721,25053-25301,25647-25924,26291-26542,27512-28104,28757-29007,29357-29903			89552	0	29903	3000.000000	403.962963	bad	11207	10.000000	0.000000	good	0	24.000000	-2.000000	0.000000	good	6.000000		0.000000	good	0		0	0.000000	good		0	0.000000	good
CV181_43_M1_nb47_fr/ARTIC/nanopolish MN908947.3	20I (Alpha, V1)	1631.860754	bad	18	19	0	10	6	11207	0	0	C913T,C3177T,C3267T,C5986T,T6954C,C7528T,C14408T,C14676T,T16176C,C22450T,A23063T,C23271A,A23403G,G24914C,A28111G,G28280C,A28281T,T28282A	11288-11296,21765-21770,21992-21994,28271		N:D3L,ORF1a:P971L,ORF1a:T1001I,ORF1a:I2230T,ORF1b:P314L,ORF8:Y73C,S:N501Y,S:A570D,S:D614G,S:D1118H	ORF1a:S3675-,ORF1a:G3676-,ORF1a:F3677-,S:H69-,S:V70-,S:Y144-	1-664,1624-1897,2569-3166,3827-4322,5297-5894,7093-7332,7672-7968,8320-8913,9246-10099,10738-11022,11373-11584,12780-13029,13661-13946,15225-15503,16187-16444,17131-17406,18037-18275,19276-19570,19912-20200,21428-21682,22014-22290,23501-24721,25053-25301,25647-25924,26291-26542,27512-28104,28757-29007,29357-29903			89552	0	29903	3000.000000	403.962963	bad	11207	10.000000	0.000000	good	0	24.000000	-2.000000	0.000000	good	6.000000		0.000000	good	0		0	0.000000	good		0	0.000000	good
CV181_43_M1_nb48_fr/ARTIC/nanopolish MN908947.3	20I (Alpha, V1)	10150.189355	bad	3	9	0	2	3	27502	0	0	C3037T,C3177T,T21389C	21765-21770,21992-21994		ORF1a:P971L,ORF1b:L2641S	S:H69-,S:V70-,S:Y144-	1-2205,2569-2850,3184-3482,3827-20496,20868-21104,21428-21682,22014-22290,22627-29903			89655	0	29903	3000.000000	1007.481481	bad	27502	10.000000	0.000000	good	0	24.000000	-5.000000	0.000000	good	3.000000		0.000000	good	0		0	0.000000	good		0	0.000000	good
CV181_43_M1_nb48_ru/ARTIC/nanopolish MN908947.3	20I (Alpha, V1)	10150.189355	bad	3	9	0	2	3	27502	0	0	C3037T,C3177T,T21389C	21765-21770,21992-21994		ORF1a:P971L,ORF1b:L2641S	S:H69-,S:V70-,S:Y144-	1-2205,2569-2850,3184-3482,3827-20496,20868-21104,21428-21682,22014-22290,22627-29903			89655	0	29903	3000.000000	1007.481481	bad	27502	10.000000	0.000000	good	0	24.000000	-5.000000	0.000000	good	3.000000		0.000000	good	0		0	0.000000	good		0	0.000000	good
CV181_43_M1_nb57_sa/ARTIC/nanopolish MN908947.3	20I (Alpha, V1)	1.960000	good	31	19	0	19	6	678	0	4	C241T,C913T,C3037T,C3177T,C3267T,C5388A,C5986T,T6954C,C7528T,C14408T,C14676T,C15279T,T16176C,C22450T,A23063T,C23271A,A23403G,C23604A,C23709T,T24506G,G24914C,C27972T,G28048T,A28111G,G28280C,A28281T,T28282A,G28881A,G28882A,G28883C,C28977T	11288-11296,21765-21770,21992-21994,28271		N:D3L,N:R203K,N:G204R,N:S235F,ORF1a:P971L,ORF1a:T1001I,ORF1a:A1708D,ORF1a:I2230T,ORF1b:P314L,ORF8:Q27*,ORF8:R52I,ORF8:Y73C,S:N501Y,S:A570D,S:D614G,S:P681H,S:T716I,S:S982A,S:D1118H	ORF1a:S3675-,ORF1a:G3676-,ORF1a:F3677-,S:H69-,S:V70-,S:Y144-	1-54,6348,7672-7968,9246-9502,16255-16256,29837-29903		ChinaCDC_N_F:G28881A;G28882A;G28883C,ChinaCDC_N_R:C28977T	89500	0	29903	3000.000000	14.000000	good	678	10.000000	0.000000	good	0	24.000000	-2.000000	0.000000	good	6.000000		0.000000	good	0		0	0.000000	good		0	0.000000	good
CV181_43_M1_nb57_fr/ARTIC/nanopolish MN908947.3	20I (Alpha, V1)	0.000000	good	31	19	0	19	6	125	0	4	C241T,C913T,C3037T,C3177T,C3267T,C5388A,C5986T,T6954C,C7528T,C14408T,C14676T,C15279T,T16176C,C22450T,A23063T,C23271A,A23403G,C23604A,C23709T,T24506G,G24914C,C27972T,G28048T,A28111G,G28280C,A28281T,T28282A,G28881A,G28882A,G28883C,C28977T	11288-11296,21765-21770,21992-21994,28271		N:D3L,N:R203K,N:G204R,N:S235F,ORF1a:P971L,ORF1a:T1001I,ORF1a:A1708D,ORF1a:I2230T,ORF1b:P314L,ORF8:Q27*,ORF8:R52I,ORF8:Y73C,S:N501Y,S:A570D,S:D614G,S:P681H,S:T716I,S:S982A,S:D1118H	ORF1a:S3675-,ORF1a:G3676-,ORF1a:F3677-,S:H69-,S:V70-,S:Y144-	1-54,9811-9812,16255-16256,29837-29903		ChinaCDC_N_F:G28881A;G28882A;G28883C,ChinaCDC_N_R:C28977T	89500	0	29903	3000.000000	0.000000	good	125	10.000000	0.000000	good	0	24.000000	-2.000000	0.000000	good	6.000000		0.000000	good	0		0	0.000000	good		0	0.000000	good
CV181_43_M1_nb57_ru/ARTIC/nanopolish MN908947.3	20I (Alpha, V1)	0.000000	good	31	19	0	19	6	125	0	4	C241T,C913T,C3037T,C3177T,C3267T,C5388A,C5986T,T6954C,C7528T,C14408T,C14676T,C15279T,T16176C,C22450T,A23063T,C23271A,A23403G,C23604A,C23709T,T24506G,G24914C,C27972T,G28048T,A28111G,G28280C,A28281T,T28282A,G28881A,G28882A,G28883C,C28977T	11288-11296,21765-21770,21992-21994,28271		N:D3L,N:R203K,N:G204R,N:S235F,ORF1a:P971L,ORF1a:T1001I,ORF1a:A1708D,ORF1a:I2230T,ORF1b:P314L,ORF8:Q27*,ORF8:R52I,ORF8:Y73C,S:N501Y,S:A570D,S:D614G,S:P681H,S:T716I,S:S982A,S:D1118H	ORF1a:S3675-,ORF1a:G3676-,ORF1a:F3677-,S:H69-,S:V70-,S:Y144-	1-54,9811-9812,16255-16256,29837-29903		ChinaCDC_N_F:G28881A;G28882A;G28883C,ChinaCDC_N_R:C28977T	89500	0	29903	3000.000000	0.000000	good	125	10.000000	0.000000	good	0	24.000000	-2.000000	0.000000	good	6.000000		0.000000	good	0		0	0.000000	good		0	0.000000	good
CV181_43_M1_nb58_ru/ARTIC/nanopolish MN908947.3	20I (Alpha, V1)	202.587778	bad	26	19	0	17	6	4143	0	4	C3037T,C3267T,C5388A,C5822T,C5986T,T6954C,C14408T,C14676T,C15279T,T16176C,A20403G,A23063T,C23271A,A23403G,C23604A,C23709T,T24506G,G24914C,A28111G,G28280C,A28281T,T28282A,G28881A,G28882A,G28883C,C28977T	11288-11296,21765-21770,21992-21994,28271		N:D3L,N:R203K,N:G204R,N:S235F,ORF1a:T1001I,ORF1a:A1708D,ORF1a:L1853F,ORF1a:I2230T,ORF1b:P314L,ORF8:Y73C,S:N501Y,S:A570D,S:D614G,S:P681H,S:T716I,S:S982A,S:D1118H	ORF1a:S3675-,ORF1a:G3676-,ORF1a:F3677-,S:H69-,S:V70-,S:Y144-	1-664,913,3827-4077,7672-7968,9246-9502,10738-11022,11373-11584,12780-13029,13661-13946,16187-16444,23823-24100,25647-25924,27826-28104,29357-29903		ChinaCDC_N_F:G28881A;G28882A;G28883C,ChinaCDC_N_R:C28977T	89520	0	29903	3000.000000	142.333333	bad	4143	10.000000	0.000000	good	0	24.000000	-2.000000	0.000000	good	6.000000		0.000000	good	0		0	0.000000	good		0	0.000000	good
CV181_43_M1_nb58_fr/ARTIC/nanopolish MN908947.3	20I (Alpha, V1)	202.587778	bad	26	19	0	17	6	4143	0	4	C3037T,C3267T,C5388A,C5822T,C5986T,T6954C,C14408T,C14676T,C15279T,T16176C,A20403G,A23063T,C23271A,A23403G,C23604A,C23709T,T24506G,G24914C,A28111G,G28280C,A28281T,T28282A,G28881A,G28882A,G28883C,C28977T	11288-11296,21765-21770,21992-21994,28271		N:D3L,N:R203K,N:G204R,N:S235F,ORF1a:T1001I,ORF1a:A1708D,ORF1a:L1853F,ORF1a:I2230T,ORF1b:P314L,ORF8:Y73C,S:N501Y,S:A570D,S:D614G,S:P681H,S:T716I,S:S982A,S:D1118H	ORF1a:S3675-,ORF1a:G3676-,ORF1a:F3677-,S:H69-,S:V70-,S:Y144-	1-664,913,3827-4077,7672-7968,9246-9502,10738-11022,11373-11584,12780-13029,13661-13946,16187-16444,23823-24100,25647-25924,27826-28104,29357-29903		ChinaCDC_N_F:G28881A;G28882A;G28883C,ChinaCDC_N_R:C28977T	89520	0	29903	3000.000000	142.333333	bad	4143	10.000000	0.000000	good	0	24.000000	-2.000000	0.000000	good	6.000000		0.000000	good	0		0	0.000000	good		0	0.000000	good
CV181_43_M1_nb60_fr/ARTIC/nanopolish MN908947.3	20I (Alpha, V1)	0.000000	good	32	19	0	21	6	121	0	4	C241T,C913T,C1884T,C3037T,C3177T,C3267T,C5388A,C5986T,T6954C,C14408T,C14676T,C15279T,T16176C,A23063T,C23271A,A23403G,C23604A,C23709T,T24506G,G24914C,T25159C,C27972T,G28048T,A28111G,G28280C,A28281T,T28282A,G28881A,G28882A,G28883C,C28977T,G29440T	11288-11296,21765-21770,21992-21994,28271		N:D3L,N:R203K,N:G204R,N:S235F,N:Q389H,ORF1a:A540V,ORF1a:P971L,ORF1a:T1001I,ORF1a:A1708D,ORF1a:I2230T,ORF1b:P314L,ORF8:Q27*,ORF8:R52I,ORF8:Y73C,S:N501Y,S:A570D,S:D614G,S:P681H,S:T716I,S:S982A,S:D1118H	ORF1a:S3675-,ORF1a:G3676-,ORF1a:F3677-,S:H69-,S:V70-,S:Y144-	1-54,29837-29903		ChinaCDC_N_F:G28881A;G28882A;G28883C,ChinaCDC_N_R:C28977T	89496	0	29903	3000.000000	0.000000	good	121	10.000000	0.000000	good	0	24.000000	-1.000000	0.000000	good	7.000000		0.000000	good	0		0	0.000000	good		0	0.000000	good
CV181_43_M1_nb60_sa/ARTIC/nanopolish MN908947.3	20I (Alpha, V1)	84.571866	mediocre	29	19	0	20	6	2783	0	4	C913T,C1884T,C3037T,C3177T,C3267T,C5388A,C5986T,T6954C,C14676T,C15279T,T16176C,A23063T,C23271A,A23403G,C23604A,C23709T,T24506G,G24914C,C27972T,G28048T,A28111G,G28280C,A28281T,T28282A,G28881A,G28882A,G28883C,C28977T,G29440T	11288-11296,21765-21770,21992-21994,28271		N:D3L,N:R203K,N:G204R,N:S235F,N:Q389H,ORF1a:A540V,ORF1a:P971L,ORF1a:T1001I,ORF1a:A1708D,ORF1a:I2230T,ORF8:Q27*,ORF8:R52I,ORF8:Y73C,S:N501Y,S:A570D,S:D614G,S:P681H,S:T716I,S:S982A,S:D1118H	ORF1a:S3675-,ORF1a:G3676-,ORF1a:F3677-,S:H69-,S:V70-,S:Y144-	1-342,7672-7968,9246-9502,10738-11022,13661-13946,14272-14570,25053-25301,25647-25924,26291-26542,29666-29903		ChinaCDC_N_F:G28881A;G28882A;G28883C,ChinaCDC_N_R:C28977T	89508	0	29903	3000.000000	91.962963	mediocre	2783	10.000000	0.000000	good	0	24.000000	-2.000000	0.000000	good	6.000000		0.000000	good	0		0	0.000000	good		0	0.000000	good
CV181_43_M1_nb60_ru/ARTIC/nanopolish MN908947.3	20I (Alpha, V1)	0.000000	good	32	19	0	21	6	121	0	4	C241T,C913T,C1884T,C3037T,C3177T,C3267T,C5388A,C5986T,T6954C,C14408T,C14676T,C15279T,T16176C,A23063T,C23271A,A23403G,C23604A,C23709T,T24506G,G24914C,T25159C,C27972T,G28048T,A28111G,G28280C,A28281T,T28282A,G28881A,G28882A,G28883C,C28977T,G29440T	11288-11296,21765-21770,21992-21994,28271		N:D3L,N:R203K,N:G204R,N:S235F,N:Q389H,ORF1a:A540V,ORF1a:P971L,ORF1a:T1001I,ORF1a:A1708D,ORF1a:I2230T,ORF1b:P314L,ORF8:Q27*,ORF8:R52I,ORF8:Y73C,S:N501Y,S:A570D,S:D614G,S:P681H,S:T716I,S:S982A,S:D1118H	ORF1a:S3675-,ORF1a:G3676-,ORF1a:F3677-,S:H69-,S:V70-,S:Y144-	1-54,29837-29903		ChinaCDC_N_F:G28881A;G28882A;G28883C,ChinaCDC_N_R:C28977T	89496	0	29903	3000.000000	0.000000	good	121	10.000000	0.000000	good	0	24.000000	-1.000000	0.000000	good	7.000000		0.000000	good	0		0	0.000000	good		0	0.000000	good
CV181_43_M1_nb66_fr/ARTIC/nanopolish MN908947.3	20I (Alpha, V1)	75.496790	mediocre	29	19	0	20	6	2646	0	4	C913T,C3037T,C3267T,C5388A,C5986T,T6954C,A10323G,C14408T,C14676T,C15279T,T16176C,A23063T,C23271A,A23403G,C23604A,C23709T,T24506G,G24914C,C27972T,G28048T,A28095T,A28111G,G28280C,A28281T,T28282A,G28881A,G28882A,G28883C,C28977T	11288-11296,21765-21770,21992-21994,28271		N:D3L,N:R203K,N:G204R,N:S235F,ORF1a:T1001I,ORF1a:A1708D,ORF1a:I2230T,ORF1a:K3353R,ORF1b:P314L,ORF8:Q27*,ORF8:R52I,ORF8:K68*,ORF8:Y73C,S:N501Y,S:A570D,S:D614G,S:P681H,S:T716I,S:S982A,S:D1118H	ORF1a:S3675-,ORF1a:G3676-,ORF1a:F3677-,S:H69-,S:V70-,S:Y144-	1-342,6248-6495,7672-7968,8636-8913,9246-9502,10738-11022,13661-13946,14553-14570,15096,19912-20200,25647-25924,29837-29903		ChinaCDC_N_F:G28881A;G28882A;G28883C,ChinaCDC_N_R:C28977T	89508	0	29903	3000.000000	86.888889	mediocre	2646	10.000000	0.000000	good	0	24.000000	-3.000000	0.000000	good	5.000000		0.000000	good	0		0	0.000000	good		0	0.000000	good
CV181_43_M1_nb66_sa/ARTIC/nanopolish MN908947.3	20I (Alpha, V1)	94.665693	mediocre	28	19	0	19	6	2927	0	4	C913T,C3037T,C3267T,C5388A,C5986T,T6954C,A10323G,C14676T,C15279T,T16176C,A23063T,C23271A,A23403G,C23604A,C23709T,T24506G,G24914C,C27972T,G28048T,A28095T,A28111G,G28280C,A28281T,T28282A,G28881A,G28882A,G28883C,C28977T	11288-11296,21765-21770,21992-21994,28271		N:D3L,N:R203K,N:G204R,N:S235F,ORF1a:T1001I,ORF1a:A1708D,ORF1a:I2230T,ORF1a:K3353R,ORF8:Q27*,ORF8:R52I,ORF8:K68*,ORF8:Y73C,S:N501Y,S:A570D,S:D614G,S:P681H,S:T716I,S:S982A,S:D1118H	ORF1a:S3675-,ORF1a:G3676-,ORF1a:F3677-,S:H69-,S:V70-,S:Y144-	1-342,6248-6495,7672-7968,8636-8913,9246-9502,10738-11022,13661-13946,14272-14570,15096,19912-20200,25647-25924,29837-29903		ChinaCDC_N_F:G28881A;G28882A;G28883C,ChinaCDC_N_R:C28977T	89512	0	29903	3000.000000	97.296296	mediocre	2927	10.000000	0.000000	good	0	24.000000	-3.000000	0.000000	good	5.000000		0.000000	good	0		0	0.000000	good		0	0.000000	good
CV181_43_M1_nb66_ru/ARTIC/nanopolish MN908947.3	20I (Alpha, V1)	75.496790	mediocre	29	19	0	20	6	2646	0	4	C913T,C3037T,C3267T,C5388A,C5986T,T6954C,A10323G,C14408T,C14676T,C15279T,T16176C,A23063T,C23271A,A23403G,C23604A,C23709T,T24506G,G24914C,C27972T,G28048T,A28095T,A28111G,G28280C,A28281T,T28282A,G28881A,G28882A,G28883C,C28977T	11288-11296,21765-21770,21992-21994,28271		N:D3L,N:R203K,N:G204R,N:S235F,ORF1a:T1001I,ORF1a:A1708D,ORF1a:I2230T,ORF1a:K3353R,ORF1b:P314L,ORF8:Q27*,ORF8:R52I,ORF8:K68*,ORF8:Y73C,S:N501Y,S:A570D,S:D614G,S:P681H,S:T716I,S:S982A,S:D1118H	ORF1a:S3675-,ORF1a:G3676-,ORF1a:F3677-,S:H69-,S:V70-,S:Y144-	1-342,6248-6495,7672-7968,8636-8913,9246-9502,10738-11022,13661-13946,14553-14570,15096,19912-20200,25647-25924,29837-29903		ChinaCDC_N_F:G28881A;G28882A;G28883C,ChinaCDC_N_R:C28977T	89508	0	29903	3000.000000	86.888889	mediocre	2646	10.000000	0.000000	good	0	24.000000	-3.000000	0.000000	good	5.000000		0.000000	good	0		0	0.000000	good		0	0.000000	good
CV181_43_M1_nb68_fr/ARTIC/nanopolish MN908947.3	20B	10934.187778	bad	3	9	0	0	3	28533	0	0	C5986T,C11339T,T16176C	11288-11296			ORF1a:S3675-,ORF1a:G3676-,ORF1a:F3677-	1-5894,6248-11022,11373-15851,16187-17406,17739-29903			89663	0	29903	3000.000000	1045.666667	bad	28533	10.000000	0.000000	good	0	24.000000	-6.000000	0.000000	good	2.000000		0.000000	good	0		0	0.000000	good		0	0.000000	good
CV181_43_M1_nb68_ru/ARTIC/nanopolish MN908947.3	20B	10934.187778	bad	3	9	0	0	3	28533	0	0	C5986T,C11339T,T16176C	11288-11296			ORF1a:S3675-,ORF1a:G3676-,ORF1a:F3677-	1-5894,6248-11022,11373-15851,16187-17406,17739-29903			89663	0	29903	3000.000000	1045.666667	bad	28533	10.000000	0.000000	good	0	24.000000	-6.000000	0.000000	good	2.000000		0.000000	good	0		0	0.000000	good		0	0.000000	good
CV181_43_M1_nb69_fr/ARTIC/nanopolish MN908947.3	20B	10651.004458	bad	2	0	0	0	0	28165	0	0	C5986T,T16176C					1-5894,6248-6495,6847-15851,16187-16444,16805-18618,18958-29903			89701	0	29903	3000.000000	1032.037037	bad	28165	10.000000	0.000000	good	0	24.000000	-8.000000	0.000000	good	0.000000		0.000000	good	0		0	0.000000	good		0	0.000000	good
CV181_43_M1_nb69_ru/ARTIC/nanopolish MN908947.3	20B	10651.004458	bad	2	0	0	0	0	28165	0	0	C5986T,T16176C					1-5894,6248-6495,6847-15851,16187-16444,16805-18618,18958-29903			89701	0	29903	3000.000000	1032.037037	bad	28165	10.000000	0.000000	good	0	24.000000	-8.000000	0.000000	good	0.000000		0.000000	good	0		0	0.000000	good		0	0.000000	good
CV181_43_M1_nb70_sa/ARTIC/nanopolish MN908947.3	20I (Alpha, V1)	23.828861	good	31	19	0	21	6	1618	0	4	C241T,C913T,C2841T,C3037T,C3267T,C3792T,C5388A,C5826T,C5986T,T6954C,C14408T,C14676T,C15279T,T16176C,A17615G,C18131T,A23063T,C23271A,A23403G,C23604A,C23709T,T24506G,G24914C,A28111G,G28280C,A28281T,T28282A,G28881A,G28882A,G28883C,C28977T	11288-11296,21765-21770,21992-21994,28271		N:D3L,N:R203K,N:G204R,N:S235F,ORF1a:A859V,ORF1a:T1001I,ORF1a:A1176V,ORF1a:A1708D,ORF1a:T1854I,ORF1a:I2230T,ORF1b:P314L,ORF1b:K1383R,ORF1b:T1555I,ORF8:Y73C,S:N501Y,S:A570D,S:D614G,S:P681H,S:T716I,S:S982A,S:D1118H	ORF1a:S3675-,ORF1a:G3676-,ORF1a:F3677-,S:H69-,S:V70-,S:Y144-	1-54,3827-4077,7672-7968,9246-9502,13341-13344,13488,20868-21104,27826-28104,29666-29903		ChinaCDC_N_F:G28881A;G28882A;G28883C,ChinaCDC_N_R:C28977T	89500	0	29903	3000.000000	48.814815	mediocre	1618	10.000000	0.000000	good	0	24.000000	0.000000	0.000000	good	8.000000		0.000000	good	0		0	0.000000	good		0	0.000000	good
CV181_43_M1_nb70_fr/ARTIC/nanopolish MN908947.3	20I (Alpha, V1)	0.173611	good	34	19	0	23	6	122	0	4	C241T,C913T,C2841T,C3037T,C3267T,C3792T,C5388A,C5826T,C5986T,T6954C,C14408T,C14676T,C15279T,T16176C,A17615G,C18131T,A23063T,C23271A,A23403G,C23604A,C23709T,T24506G,G24914C,C27972T,G28048T,A28111G,G28280C,A28281T,T28282A,G28881A,G28882A,G28883C,C28977T,C29784T	11288-11296,21765-21770,21992-21994,28271		N:D3L,N:R203K,N:G204R,N:S235F,ORF1a:A859V,ORF1a:T1001I,ORF1a:A1176V,ORF1a:A1708D,ORF1a:T1854I,ORF1a:I2230T,ORF1b:P314L,ORF1b:K1383R,ORF1b:T1555I,ORF8:Q27*,ORF8:R52I,ORF8:Y73C,S:N501Y,S:A570D,S:D614G,S:P681H,S:T716I,S:S982A,S:D1118H	ORF1a:S3675-,ORF1a:G3676-,ORF1a:F3677-,S:H69-,S:V70-,S:Y144-	1-54,13488,29837-29903		ChinaCDC_N_F:G28881A;G28882A;G28883C,ChinaCDC_N_R:C28977T	89488	0	29903	3000.000000	0.000000	good	122	10.000000	0.000000	good	0	24.000000	1.000000	4.166667	good	9.000000		0.000000	good	0		0	0.000000	good		0	0.000000	good
CV181_43_M1_nb70_ru/ARTIC/nanopolish MN908947.3	20I (Alpha, V1)	0.173611	good	34	19	0	23	6	122	0	4	C241T,C913T,C2841T,C3037T,C3267T,C3792T,C5388A,C5826T,C5986T,T6954C,C14408T,C14676T,C15279T,T16176C,A17615G,C18131T,A23063T,C23271A,A23403G,C23604A,C23709T,T24506G,G24914C,C27972T,G28048T,A28111G,G28280C,A28281T,T28282A,G28881A,G28882A,G28883C,C28977T,C29784T	11288-11296,21765-21770,21992-21994,28271		N:D3L,N:R203K,N:G204R,N:S235F,ORF1a:A859V,ORF1a:T1001I,ORF1a:A1176V,ORF1a:A1708D,ORF1a:T1854I,ORF1a:I2230T,ORF1b:P314L,ORF1b:K1383R,ORF1b:T1555I,ORF8:Q27*,ORF8:R52I,ORF8:Y73C,S:N501Y,S:A570D,S:D614G,S:P681H,S:T716I,S:S982A,S:D1118H	ORF1a:S3675-,ORF1a:G3676-,ORF1a:F3677-,S:H69-,S:V70-,S:Y144-	1-54,13488,29837-29903		ChinaCDC_N_F:G28881A;G28882A;G28883C,ChinaCDC_N_R:C28977T	89488	0	29903	3000.000000	0.000000	good	122	10.000000	0.000000	good	0	24.000000	1.000000	4.166667	good	9.000000		0.000000	good	0		0	0.000000	good		0	0.000000	good
CV181_43_M1_nb71_sa/ARTIC/nanopolish MN908947.3	20I (Alpha, V1)	39.042647	mediocre	30	19	0	21	6	1972	0	4	C3037T,C3267T,C5388A,C5822T,C5986T,T6954C,A7479G,C11094T,C14408T,C14676T,C15279T,T16176C,C18979T,A20403G,G22484A,A23063T,C23271A,A23403G,C23604A,C23709T,T24506G,G24914C,A28111G,G28280C,A28281T,T28282A,G28881A,G28882A,G28883C,C28977T	11288-11296,21765-21770,21992-21994,28271		N:D3L,N:R203K,N:G204R,N:S235F,ORF1a:T1001I,ORF1a:A1708D,ORF1a:L1853F,ORF1a:I2230T,ORF1a:N2405S,ORF1a:A3610V,ORF1b:P314L,ORF1b:H1838Y,ORF8:Y73C,S:V308I,S:N501Y,S:A570D,S:D614G,S:P681H,S:T716I,S:S982A,S:D1118H	ORF1a:S3675-,ORF1a:G3676-,ORF1a:F3677-,S:H69-,S:V70-,S:Y144-	1-342,913,7672-7968,9246-9502,25053-25301,27826-28104,29357-29903		ChinaCDC_N_F:G28881A;G28882A;G28883C,ChinaCDC_N_R:C28977T	89504	0	29903	3000.000000	61.925926	mediocre	1972	10.000000	0.000000	good	0	24.000000	2.000000	8.333333	good	10.000000		0.000000	good	0		0	0.000000	good		0	0.000000	good
CV181_43_M1_nb71_fr/ARTIC/nanopolish MN908947.3	20I (Alpha, V1)	0.694444	good	34	19	0	24	6	122	0	4	C241T,C3037T,C3267T,C5388A,C5822T,C5986T,T6954C,A7479G,C11094T,C14408T,C14676T,C15279T,T16176C,C18979T,A20403G,G22484A,A23063T,C23271A,A23403G,C23604A,C23709T,T24506G,G24914C,C27972T,G28048T,A28095T,A28111G,G28280C,A28281T,T28282A,G28881A,G28882A,G28883C,C28977T	11288-11296,21765-21770,21992-21994,28271		N:D3L,N:R203K,N:G204R,N:S235F,ORF1a:T1001I,ORF1a:A1708D,ORF1a:L1853F,ORF1a:I2230T,ORF1a:N2405S,ORF1a:A3610V,ORF1b:P314L,ORF1b:H1838Y,ORF8:Q27*,ORF8:R52I,ORF8:K68*,ORF8:Y73C,S:V308I,S:N501Y,S:A570D,S:D614G,S:P681H,S:T716I,S:S982A,S:D1118H	ORF1a:S3675-,ORF1a:G3676-,ORF1a:F3677-,S:H69-,S:V70-,S:Y144-	1-54,913,29837-29903		ChinaCDC_N_F:G28881A;G28882A;G28883C,ChinaCDC_N_R:C28977T	89488	0	29903	3000.000000	0.000000	good	122	10.000000	0.000000	good	0	24.000000	2.000000	8.333333	good	10.000000		0.000000	good	0		0	0.000000	good		0	0.000000	good
CV181_43_M1_nb71_ru/ARTIC/nanopolish MN908947.3	20I (Alpha, V1)	0.694444	good	34	19	0	24	6	122	0	4	C241T,C3037T,C3267T,C5388A,C5822T,C5986T,T6954C,A7479G,C11094T,C14408T,C14676T,C15279T,T16176C,C18979T,A20403G,G22484A,A23063T,C23271A,A23403G,C23604A,C23709T,T24506G,G24914C,C27972T,G28048T,A28095T,A28111G,G28280C,A28281T,T28282A,G28881A,G28882A,G28883C,C28977T	11288-11296,21765-21770,21992-21994,28271		N:D3L,N:R203K,N:G204R,N:S235F,ORF1a:T1001I,ORF1a:A1708D,ORF1a:L1853F,ORF1a:I2230T,ORF1a:N2405S,ORF1a:A3610V,ORF1b:P314L,ORF1b:H1838Y,ORF8:Q27*,ORF8:R52I,ORF8:K68*,ORF8:Y73C,S:V308I,S:N501Y,S:A570D,S:D614G,S:P681H,S:T716I,S:S982A,S:D1118H	ORF1a:S3675-,ORF1a:G3676-,ORF1a:F3677-,S:H69-,S:V70-,S:Y144-	1-54,913,29837-29903		ChinaCDC_N_F:G28881A;G28882A;G28883C,ChinaCDC_N_R:C28977T	89488	0	29903	3000.000000	0.000000	good	122	10.000000	0.000000	good	0	24.000000	2.000000	8.333333	good	10.000000		0.000000	good	0		0	0.000000	good		0	0.000000	good
CV181_43_M1_nb72_sa/ARTIC/nanopolish MN908947.3	20I (Alpha, V1)	88.290384	mediocre	28	10	0	17	3	2837	0	4	C241T,C913T,C3037T,C3177T,C3267T,C5388A,C5986T,T6954C,C11020T,C14408T,C14676T,C15279T,T16176C,C17135T,A23063T,C23271A,A23403G,T24506G,G24914C,A28111G,C28146T,G28280C,A28281T,T28282A,G28881A,G28882A,G28883C,C28977T	21765-21770,21992-21994,28271		N:D3L,N:R203K,N:G204R,N:S235F,ORF1a:P971L,ORF1a:T1001I,ORF1a:A1708D,ORF1a:I2230T,ORF1b:P314L,ORF1b:P1223L,ORF8:Y73C,ORF8:P85S,S:N501Y,S:A570D,S:D614G,S:S982A,S:D1118H	S:H69-,S:V70-,S:Y144-	1-54,7672-7968,8320-8619,9246-9502,10438-10688,11049-11331,12780-13344,19484,23501-23812,27826-28104,29666-29903		ChinaCDC_N_F:G28881A;G28882A;G28883C,ChinaCDC_N_R:C28977T	89546	0	29903	3000.000000	93.962963	mediocre	2837	10.000000	0.000000	good	0	24.000000	-2.000000	0.000000	good	6.000000		0.000000	good	0		0	0.000000	good		0	0.000000	good
CV181_43_M1_nb72_ru/ARTIC/nanopolish MN908947.3	20I (Alpha, V1)	0.000000	good	32	19	0	21	6	121	0	4	C241T,C913T,C3037T,C3177T,C3267T,C5388A,C5986T,T6954C,C11020T,C14408T,C14676T,C15279T,T16176C,C17135T,A23063T,C23271A,A23403G,C23604A,C23709T,T24506G,G24914C,C27972T,G28048T,A28111G,C28146T,G28280C,A28281T,T28282A,G28881A,G28882A,G28883C,C28977T	11288-11296,21765-21770,21992-21994,28271		N:D3L,N:R203K,N:G204R,N:S235F,ORF1a:P971L,ORF1a:T1001I,ORF1a:A1708D,ORF1a:I2230T,ORF1b:P314L,ORF1b:P1223L,ORF8:Q27*,ORF8:R52I,ORF8:Y73C,ORF8:P85S,S:N501Y,S:A570D,S:D614G,S:P681H,S:T716I,S:S982A,S:D1118H	ORF1a:S3675-,ORF1a:G3676-,ORF1a:F3677-,S:H69-,S:V70-,S:Y144-	1-54,29837-29903		ChinaCDC_N_F:G28881A;G28882A;G28883C,ChinaCDC_N_R:C28977T	89496	0	29903	3000.000000	0.000000	good	121	10.000000	0.000000	good	0	24.000000	-1.000000	0.000000	good	7.000000		0.000000	good	0		0	0.000000	good		0	0.000000	good
CV181_43_M1_nb72_fr/ARTIC/nanopolish MN908947.3	20I (Alpha, V1)	0.000000	good	32	19	0	21	6	121	0	4	C241T,C913T,C3037T,C3177T,C3267T,C5388A,C5986T,T6954C,C11020T,C14408T,C14676T,C15279T,T16176C,C17135T,A23063T,C23271A,A23403G,C23604A,C23709T,T24506G,G24914C,C27972T,G28048T,A28111G,C28146T,G28280C,A28281T,T28282A,G28881A,G28882A,G28883C,C28977T	11288-11296,21765-21770,21992-21994,28271		N:D3L,N:R203K,N:G204R,N:S235F,ORF1a:P971L,ORF1a:T1001I,ORF1a:A1708D,ORF1a:I2230T,ORF1b:P314L,ORF1b:P1223L,ORF8:Q27*,ORF8:R52I,ORF8:Y73C,ORF8:P85S,S:N501Y,S:A570D,S:D614G,S:P681H,S:T716I,S:S982A,S:D1118H	ORF1a:S3675-,ORF1a:G3676-,ORF1a:F3677-,S:H69-,S:V70-,S:Y144-	1-54,29837-29903		ChinaCDC_N_F:G28881A;G28882A;G28883C,ChinaCDC_N_R:C28977T	89496	0	29903	3000.000000	0.000000	good	121	10.000000	0.000000	good	0	24.000000	-1.000000	0.000000	good	7.000000		0.000000	good	0		0	0.000000	good		0	0.000000	good
CV181_43_M1_nb78_fr/ARTIC/nanopolish MN908947.3	20I (Alpha, V1)	5.987068	good	34	19	0	23	6	951	0	5	C913T,C3037T,C3267T,G4255A,C5388A,C5986T,T6954C,G11507A,G13403A,C14408T,C14676T,C15279T,T16176C,A20180G,G21987T,A22351T,A23063T,C23271A,A23403G,C23604A,C23709T,T24506G,G24914C,G27842T,C27972T,G28048T,A28111G,G28280C,A28281T,T28282A,G28881A,G28882A,G28883C,C28977T	11288-11296,21765-21770,21992-21994,28271		N:D3L,N:R203K,N:G204R,N:S235F,ORF1a:T1001I,ORF1a:A1708D,ORF1a:I2230T,ORF1a:V3748I,ORF1a:G4380S,ORF1b:P314L,ORF1b:Q2238R,ORF7b:W29C,ORF8:Q27*,ORF8:R52I,ORF8:Y73C,S:Y144V,S:N501Y,S:A570D,S:D614G,S:P681H,S:T716I,S:S982A,S:D1118H	ORF1a:S3675-,ORF1a:G3676-,ORF1a:F3677-,S:H69-,S:V70-,S:G142-	1-342,9246-9502,10738-11022,29837-29903		ChinaCDC_N_F:G28881A;G28882A;G28883C,ChinaCDC_N_R:C28977T,ChinaCDC_ORF_P:G13403A	89488	0	29903	3000.000000	24.111111	good	951	10.000000	0.000000	good	0	24.000000	1.000000	4.166667	good	9.000000		0.000000	good	0		0	0.000000	good		0	0.000000	good
CV181_43_M1_nb78_sa/ARTIC/nanopolish MN908947.3	20I (Alpha, V1)	85.701855	mediocre	33	19	0	23	6	2797	0	5	C3037T,C3267T,G4255A,C5388A,C5986T,T6954C,G11507A,G13403A,C14408T,C14676T,C15279T,T16176C,A20180G,G21987T,A22351T,A23063T,C23271A,A23403G,C23604A,C23709T,T24506G,G24914C,G27842T,C27972T,G28048T,A28111G,G28280C,A28281T,T28282A,G28881A,G28882A,G28883C,C28977T	11288-11296,21765-21770,21992-21994,28271		N:D3L,N:R203K,N:G204R,N:S235F,ORF1a:T1001I,ORF1a:A1708D,ORF1a:I2230T,ORF1a:V3748I,ORF1a:G4380S,ORF1b:P314L,ORF1b:Q2238R,ORF7b:W29C,ORF8:Q27*,ORF8:R52I,ORF8:Y73C,S:Y144V,S:N501Y,S:A570D,S:D614G,S:P681H,S:T716I,S:S982A,S:D1118H	ORF1a:S3675-,ORF1a:G3676-,ORF1a:F3677-,S:H69-,S:V70-,S:G142-	1-342,913,9246-9502,10738-11022,13661-13946,16187-16444,22014-22290,23823-24100,25647-25924,27512-27808,29666-29903		ChinaCDC_N_F:G28881A;G28882A;G28883C,ChinaCDC_N_R:C28977T,ChinaCDC_ORF_P:G13403A	89492	0	29903	3000.000000	92.481481	mediocre	2797	10.000000	0.000000	good	0	24.000000	1.000000	4.166667	good	9.000000		0.000000	good	0		0	0.000000	good		0	0.000000	good
CV181_43_M1_nb78_ru/ARTIC/nanopolish MN908947.3	20I (Alpha, V1)	5.987068	good	34	19	0	23	6	951	0	5	C913T,C3037T,C3267T,G4255A,C5388A,C5986T,T6954C,G11507A,G13403A,C14408T,C14676T,C15279T,T16176C,A20180G,G21987T,A22351T,A23063T,C23271A,A23403G,C23604A,C23709T,T24506G,G24914C,G27842T,C27972T,G28048T,A28111G,G28280C,A28281T,T28282A,G28881A,G28882A,G28883C,C28977T	11288-11296,21765-21770,21992-21994,28271		N:D3L,N:R203K,N:G204R,N:S235F,ORF1a:T1001I,ORF1a:A1708D,ORF1a:I2230T,ORF1a:V3748I,ORF1a:G4380S,ORF1b:P314L,ORF1b:Q2238R,ORF7b:W29C,ORF8:Q27*,ORF8:R52I,ORF8:Y73C,S:Y144V,S:N501Y,S:A570D,S:D614G,S:P681H,S:T716I,S:S982A,S:D1118H	ORF1a:S3675-,ORF1a:G3676-,ORF1a:F3677-,S:H69-,S:V70-,S:G142-	1-342,9246-9502,10738-11022,29837-29903		ChinaCDC_N_F:G28881A;G28882A;G28883C,ChinaCDC_N_R:C28977T,ChinaCDC_ORF_P:G13403A	89488	0	29903	3000.000000	24.111111	good	951	10.000000	0.000000	good	0	24.000000	1.000000	4.166667	good	9.000000		0.000000	good	0		0	0.000000	good		0	0.000000	good
CV181_43_M1_nb81_fr/ARTIC/nanopolish MN908947.3	20I (Alpha, V1)	0.173611	good	33	19	0	20	6	121	0	5	C203T,C241T,C913T,C3037T,C3267T,C5388A,C5986T,T6954C,G11507A,C14408T,C14676T,C15279T,C15480T,T16176C,A23063T,C23271A,A23403G,C23481T,C23604A,C23709T,T24506G,G24914C,C25231T,C27972T,G28048T,A28111G,G28280C,A28281T,T28282A,G28881A,G28882A,G28883C,C28977T	11288-11296,21765-21770,21992-21994,28271		N:D3L,N:R203K,N:G204R,N:S235F,ORF1a:T1001I,ORF1a:A1708D,ORF1a:I2230T,ORF1a:V3748I,ORF1b:P314L,ORF8:Q27*,ORF8:R52I,ORF8:Y73C,S:N501Y,S:A570D,S:D614G,S:S640F,S:P681H,S:T716I,S:S982A,S:D1118H	ORF1a:S3675-,ORF1a:G3676-,ORF1a:F3677-,S:H69-,S:V70-,S:Y144-	1-54,29837-29903		Charité_S_RdRp_P:C15480T,ChinaCDC_N_F:G28881A;G28882A;G28883C,ChinaCDC_N_R:C28977T	89492	0	29903	3000.000000	0.000000	good	121	10.000000	0.000000	good	0	24.000000	1.000000	4.166667	good	9.000000		0.000000	good	0		0	0.000000	good		0	0.000000	good
CV181_43_M1_nb81_ru/ARTIC/nanopolish MN908947.3	20I (Alpha, V1)	0.173611	good	33	19	0	20	6	121	0	5	C203T,C241T,C913T,C3037T,C3267T,C5388A,C5986T,T6954C,G11507A,C14408T,C14676T,C15279T,C15480T,T16176C,A23063T,C23271A,A23403G,C23481T,C23604A,C23709T,T24506G,G24914C,C25231T,C27972T,G28048T,A28111G,G28280C,A28281T,T28282A,G28881A,G28882A,G28883C,C28977T	11288-11296,21765-21770,21992-21994,28271		N:D3L,N:R203K,N:G204R,N:S235F,ORF1a:T1001I,ORF1a:A1708D,ORF1a:I2230T,ORF1a:V3748I,ORF1b:P314L,ORF8:Q27*,ORF8:R52I,ORF8:Y73C,S:N501Y,S:A570D,S:D614G,S:S640F,S:P681H,S:T716I,S:S982A,S:D1118H	ORF1a:S3675-,ORF1a:G3676-,ORF1a:F3677-,S:H69-,S:V70-,S:Y144-	1-54,29837-29903		Charité_S_RdRp_P:C15480T,ChinaCDC_N_F:G28881A;G28882A;G28883C,ChinaCDC_N_R:C28977T	89492	0	29903	3000.000000	0.000000	good	121	10.000000	0.000000	good	0	24.000000	1.000000	4.166667	good	9.000000		0.000000	good	0		0	0.000000	good		0	0.000000	good
CV181_43_M1_nb81_sa/ARTIC/nanopolish MN908947.3	20I (Alpha, V1)	18.809890	good	31	19	0	20	6	1471	0	5	C913T,C3037T,C3267T,C5388A,C5986T,T6954C,G11507A,C14408T,C14676T,C15279T,C15480T,T16176C,A23063T,C23271A,A23403G,C23481T,C23604A,C23709T,T24506G,G24914C,C25231T,C27972T,G28048T,A28111G,G28280C,A28281T,T28282A,G28881A,G28882A,G28883C,C28977T	11288-11296,21765-21770,21992-21994,28271		N:D3L,N:R203K,N:G204R,N:S235F,ORF1a:T1001I,ORF1a:A1708D,ORF1a:I2230T,ORF1a:V3748I,ORF1b:P314L,ORF8:Q27*,ORF8:R52I,ORF8:Y73C,S:N501Y,S:A570D,S:D614G,S:S640F,S:P681H,S:T716I,S:S982A,S:D1118H	ORF1a:S3675-,ORF1a:G3676-,ORF1a:F3677-,S:H69-,S:V70-,S:Y144-	1-342,7672-7968,9246-9502,20868-21104,24146-24416,29837-29903		Charité_S_RdRp_P:C15480T,ChinaCDC_N_F:G28881A;G28882A;G28883C,ChinaCDC_N_R:C28977T	89500	0	29903	3000.000000	43.370370	mediocre	1471	10.000000	0.000000	good	0	24.000000	0.000000	0.000000	good	8.000000		0.000000	good	0		0	0.000000	good		0	0.000000	good
CV181_43_M1_nb82_ru/ARTIC/nanopolish MN908947.3	20I (Alpha, V1)	0.165981	good	29	19	0	20	6	410	0	4	C913T,C3037T,C3267T,C5388A,C5986T,T6954C,A10323G,C14408T,C14676T,C15279T,T16176C,A23063T,C23271A,A23403G,C23604A,C23709T,T24506G,G24914C,C27972T,G28048T,A28095T,A28111G,G28280C,A28281T,T28282A,G28881A,G28882A,G28883C,C28977T	11288-11296,21765-21770,21992-21994,28271		N:D3L,N:R203K,N:G204R,N:S235F,ORF1a:T1001I,ORF1a:A1708D,ORF1a:I2230T,ORF1a:K3353R,ORF1b:P314L,ORF8:Q27*,ORF8:R52I,ORF8:K68*,ORF8:Y73C,S:N501Y,S:A570D,S:D614G,S:P681H,S:T716I,S:S982A,S:D1118H	ORF1a:S3675-,ORF1a:G3676-,ORF1a:F3677-,S:H69-,S:V70-,S:Y144-	1-342,15096,29837-29903		ChinaCDC_N_F:G28881A;G28882A;G28883C,ChinaCDC_N_R:C28977T	89508	0	29903	3000.000000	4.074074	good	410	10.000000	0.000000	good	0	24.000000	-3.000000	0.000000	good	5.000000		0.000000	good	0		0	0.000000	good		0	0.000000	good
CV181_43_M1_nb82_fr/ARTIC/nanopolish MN908947.3	20I (Alpha, V1)	0.165981	good	29	19	0	20	6	410	0	4	C913T,C3037T,C3267T,C5388A,C5986T,T6954C,A10323G,C14408T,C14676T,C15279T,T16176C,A23063T,C23271A,A23403G,C23604A,C23709T,T24506G,G24914C,C27972T,G28048T,A28095T,A28111G,G28280C,A28281T,T28282A,G28881A,G28882A,G28883C,C28977T	11288-11296,21765-21770,21992-21994,28271		N:D3L,N:R203K,N:G204R,N:S235F,ORF1a:T1001I,ORF1a:A1708D,ORF1a:I2230T,ORF1a:K3353R,ORF1b:P314L,ORF8:Q27*,ORF8:R52I,ORF8:K68*,ORF8:Y73C,S:N501Y,S:A570D,S:D614G,S:P681H,S:T716I,S:S982A,S:D1118H	ORF1a:S3675-,ORF1a:G3676-,ORF1a:F3677-,S:H69-,S:V70-,S:Y144-	1-342,15096,29837-29903		ChinaCDC_N_F:G28881A;G28882A;G28883C,ChinaCDC_N_R:C28977T	89508	0	29903	3000.000000	4.074074	good	410	10.000000	0.000000	good	0	24.000000	-3.000000	0.000000	good	5.000000		0.000000	good	0		0	0.000000	good		0	0.000000	good
CV181_43_M1_nb82_sa/ARTIC/nanopolish MN908947.3	20I (Alpha, V1)	65.310343	mediocre	30	19	0	20	6	2482	0	4	C913T,C3037T,C3267T,C5388A,C5986T,T6954C,A10323G,C14408T,C14676T,T15096C,C15279T,T16176C,A23063T,C23271A,A23403G,C23604A,C23709T,T24506G,G24914C,C27972T,G28048T,A28095T,A28111G,G28280C,A28281T,T28282A,G28881A,G28882A,G28883C,C28977T	11288-11296,21765-21770,21992-21994,28271		N:D3L,N:R203K,N:G204R,N:S235F,ORF1a:T1001I,ORF1a:A1708D,ORF1a:I2230T,ORF1a:K3353R,ORF1b:P314L,ORF8:Q27*,ORF8:R52I,ORF8:K68*,ORF8:Y73C,S:N501Y,S:A570D,S:D614G,S:P681H,S:T716I,S:S982A,S:D1118H	ORF1a:S3675-,ORF1a:G3676-,ORF1a:F3677-,S:H69-,S:V70-,S:Y144-	1-342,3827-4077,7672-7968,9246-9502,10738-11022,13661-13946,19912-20200,20868-21104,29666-29903		ChinaCDC_N_F:G28881A;G28882A;G28883C,ChinaCDC_N_R:C28977T	89504	0	29903	3000.000000	80.814815	mediocre	2482	10.000000	0.000000	good	0	24.000000	-3.000000	0.000000	good	5.000000		0.000000	good	0		0	0.000000	good		0	0.000000	good
CV181_43_M1_nb83_fr/ARTIC/nanopolish MN908947.3	20I (Alpha, V1)	602.975309	bad	27	10	0	19	3	6930	0	4	C3037T,C3267T,C5388A,C5986T,T6954C,C9693T,C14408T,C15279T,T16176C,G18079T,T18567C,A23063T,C23271A,A23403G,T24506G,G24914C,A27599G,C27972T,G28048T,A28111G,G28280C,A28281T,T28282A,G28881A,G28882A,G28883C,C28977T	11288-11296,28271		N:D3L,N:R203K,N:G204R,N:S235F,ORF1a:T1001I,ORF1a:A1708D,ORF1a:I2230T,ORF1a:A3143V,ORF1b:P314L,ORF1b:V1538L,ORF7a:D69G,ORF8:Q27*,ORF8:R52I,ORF8:Y73C,S:N501Y,S:A570D,S:D614G,S:S982A,S:D1118H	ORF1a:S3675-,ORF1a:G3676-,ORF1a:F3677-	1-664,913,1943-2205,2569-2850,3827-4322,7093-7332,8320-8619,9246-9502,10147-10384,10738-11022,11373-11584,12466-13344,13661-13946,14580-14895,16187-16444,19912-20200,20543-20813,21717-21993,23501-24100,25647-25924,29666-29903		ChinaCDC_N_F:G28881A;G28882A;G28883C,ChinaCDC_N_R:C28977T	89558	0	29903	3000.000000	245.555556	bad	6930	10.000000	0.000000	good	0	24.000000	-2.000000	0.000000	good	6.000000		0.000000	good	0		0	0.000000	good		0	0.000000	good
CV181_43_M1_nb83_ru/ARTIC/nanopolish MN908947.3	20I (Alpha, V1)	602.975309	bad	27	10	0	19	3	6930	0	4	C3037T,C3267T,C5388A,C5986T,T6954C,C9693T,C14408T,C15279T,T16176C,G18079T,T18567C,A23063T,C23271A,A23403G,T24506G,G24914C,A27599G,C27972T,G28048T,A28111G,G28280C,A28281T,T28282A,G28881A,G28882A,G28883C,C28977T	11288-11296,28271		N:D3L,N:R203K,N:G204R,N:S235F,ORF1a:T1001I,ORF1a:A1708D,ORF1a:I2230T,ORF1a:A3143V,ORF1b:P314L,ORF1b:V1538L,ORF7a:D69G,ORF8:Q27*,ORF8:R52I,ORF8:Y73C,S:N501Y,S:A570D,S:D614G,S:S982A,S:D1118H	ORF1a:S3675-,ORF1a:G3676-,ORF1a:F3677-	1-664,913,1943-2205,2569-2850,3827-4322,7093-7332,8320-8619,9246-9502,10147-10384,10738-11022,11373-11584,12466-13344,13661-13946,14580-14895,16187-16444,19912-20200,20543-20813,21717-21993,23501-24100,25647-25924,29666-29903		ChinaCDC_N_F:G28881A;G28882A;G28883C,ChinaCDC_N_R:C28977T	89558	0	29903	3000.000000	245.555556	bad	6930	10.000000	0.000000	good	0	24.000000	-2.000000	0.000000	good	6.000000		0.000000	good	0		0	0.000000	good		0	0.000000	good
CV181_43_M1_nb84_fr/ARTIC/nanopolish MN908947.3	20I (Alpha, V1)	209.122483	bad	33	19	0	19	6	4198	0	6	C913T,C3037T,G3230A,C3267T,G5629T,C5986T,T6274C,T6954C,C11674T,C14408T,C14676T,C15279T,T16176C,T19521C,A23063T,C23271A,A23403G,C23604A,C23709T,T24506G,G24914C,C27972T,G28048T,A28095T,A28111G,G28280C,A28281T,T28282A,G28881A,G28882A,G28883C,C28977T,G29179T	11288-11296,21765-21770,21992-21994,28271		N:D3L,N:R203K,N:G204R,N:S235F,ORF1a:G989S,ORF1a:T1001I,ORF1a:I2230T,ORF1b:P314L,ORF8:Q27*,ORF8:R52I,ORF8:K68*,ORF8:Y73C,S:N501Y,S:A570D,S:D614G,S:P681H,S:T716I,S:S982A,S:D1118H	ORF1a:S3675-,ORF1a:G3676-,ORF1a:F3677-,S:H69-,S:V70-,S:Y144-	1-664,1005-1264,3827-4077,5297-5586,7093-7332,7672-7968,8320-8913,9246-9502,10738-11022,13661-13946,16187-16444,25647-25924,29666-29903		HKU_N_P:G29179T,ChinaCDC_N_F:G28881A;G28882A;G28883C,ChinaCDC_N_R:C28977T,USCDC_N2_F:G29179T	89492	0	29903	3000.000000	144.370370	bad	4198	10.000000	0.000000	good	0	24.000000	2.000000	8.333333	good	10.000000		0.000000	good	0		0	0.000000	good		0	0.000000	good
CV181_43_M1_nb84_ru/ARTIC/nanopolish MN908947.3	20I (Alpha, V1)	209.122483	bad	33	19	0	19	6	4198	0	6	C913T,C3037T,G3230A,C3267T,G5629T,C5986T,T6274C,T6954C,C11674T,C14408T,C14676T,C15279T,T16176C,T19521C,A23063T,C23271A,A23403G,C23604A,C23709T,T24506G,G24914C,C27972T,G28048T,A28095T,A28111G,G28280C,A28281T,T28282A,G28881A,G28882A,G28883C,C28977T,G29179T	11288-11296,21765-21770,21992-21994,28271		N:D3L,N:R203K,N:G204R,N:S235F,ORF1a:G989S,ORF1a:T1001I,ORF1a:I2230T,ORF1b:P314L,ORF8:Q27*,ORF8:R52I,ORF8:K68*,ORF8:Y73C,S:N501Y,S:A570D,S:D614G,S:P681H,S:T716I,S:S982A,S:D1118H	ORF1a:S3675-,ORF1a:G3676-,ORF1a:F3677-,S:H69-,S:V70-,S:Y144-	1-664,1005-1264,3827-4077,5297-5586,7093-7332,7672-7968,8320-8913,9246-9502,10738-11022,13661-13946,16187-16444,25647-25924,29666-29903		HKU_N_P:G29179T,ChinaCDC_N_F:G28881A;G28882A;G28883C,ChinaCDC_N_R:C28977T,USCDC_N2_F:G29179T	89492	0	29903	3000.000000	144.370370	bad	4198	10.000000	0.000000	good	0	24.000000	2.000000	8.333333	good	10.000000		0.000000	good	0		0	0.000000	good		0	0.000000	good
CV181_43_M1_nb90_sa/ARTIC/nanopolish MN908947.3	20I (Alpha, V1)	77.700960	mediocre	28	19	0	16	6	2680	0	4	C241T,C913T,C2453T,C3037T,C3267T,C5388A,C5986T,T6954C,A8512G,C11824T,C14676T,C15279T,T16176C,C23271A,A23403G,C23604A,C23709T,C23802T,T24506G,G24914C,A28111G,G28280C,A28281T,T28282A,G28881A,G28882A,G28883C,C28977T	11288-11296,21765-21770,21992-21994,28271		N:D3L,N:R203K,N:G204R,N:S235F,ORF1a:L730F,ORF1a:T1001I,ORF1a:A1708D,ORF1a:I2230T,ORF8:Y73C,S:A570D,S:D614G,S:P681H,S:T716I,S:T747I,S:S982A,S:D1118H	ORF1a:S3675-,ORF1a:G3676-,ORF1a:F3677-,S:H69-,S:V70-,S:Y144-	1-54,7672-7968,9246-9502,13075-13344,14272-14570,17756,20868-21104,22878-23144,25053-25301,26291-26542,27972,28048,28443-28699,29666-29903		ChinaCDC_N_F:G28881A;G28882A;G28883C,ChinaCDC_N_R:C28977T	89512	0	29903	3000.000000	88.148148	mediocre	2680	10.000000	0.000000	good	0	24.000000	-1.000000	0.000000	good	7.000000		0.000000	good	0		0	0.000000	good		0	0.000000	good
CV181_43_M1_nb90_fr/ARTIC/nanopolish MN908947.3	20I (Alpha, V1)	0.000000	good	33	19	0	21	6	121	0	4	C241T,C913T,C2453T,C3037T,C3267T,C5388A,C5986T,T6954C,A8512G,C11824T,A13308G,C14408T,C14676T,C15279T,T16176C,A23063T,C23271A,A23403G,C23604A,C23709T,C23802T,T24506G,G24914C,C27972T,G28048T,A28111G,G28280C,A28281T,T28282A,G28881A,G28882A,G28883C,C28977T	11288-11296,21765-21770,21992-21994,28271		N:D3L,N:R203K,N:G204R,N:S235F,ORF1a:L730F,ORF1a:T1001I,ORF1a:A1708D,ORF1a:I2230T,ORF1a:K4348R,ORF1b:P314L,ORF8:Q27*,ORF8:R52I,ORF8:Y73C,S:N501Y,S:A570D,S:D614G,S:P681H,S:T716I,S:T747I,S:S982A,S:D1118H	ORF1a:S3675-,ORF1a:G3676-,ORF1a:F3677-,S:H69-,S:V70-,S:Y144-	1-54,29837-29903		ChinaCDC_N_F:G28881A;G28882A;G28883C,ChinaCDC_N_R:C28977T	89492	0	29903	3000.000000	0.000000	good	121	10.000000	0.000000	good	0	24.000000	0.000000	0.000000	good	8.000000		0.000000	good	0		0	0.000000	good		0	0.000000	good
CV181_43_M1_nb90_ru/ARTIC/nanopolish MN908947.3	20I (Alpha, V1)	0.000000	good	33	19	0	21	6	121	0	4	C241T,C913T,C2453T,C3037T,C3267T,C5388A,C5986T,T6954C,A8512G,C11824T,A13308G,C14408T,C14676T,C15279T,T16176C,A23063T,C23271A,A23403G,C23604A,C23709T,C23802T,T24506G,G24914C,C27972T,G28048T,A28111G,G28280C,A28281T,T28282A,G28881A,G28882A,G28883C,C28977T	11288-11296,21765-21770,21992-21994,28271		N:D3L,N:R203K,N:G204R,N:S235F,ORF1a:L730F,ORF1a:T1001I,ORF1a:A1708D,ORF1a:I2230T,ORF1a:K4348R,ORF1b:P314L,ORF8:Q27*,ORF8:R52I,ORF8:Y73C,S:N501Y,S:A570D,S:D614G,S:P681H,S:T716I,S:T747I,S:S982A,S:D1118H	ORF1a:S3675-,ORF1a:G3676-,ORF1a:F3677-,S:H69-,S:V70-,S:Y144-	1-54,29837-29903		ChinaCDC_N_F:G28881A;G28882A;G28883C,ChinaCDC_N_R:C28977T	89492	0	29903	3000.000000	0.000000	good	121	10.000000	0.000000	good	0	24.000000	0.000000	0.000000	good	8.000000		0.000000	good	0		0	0.000000	good		0	0.000000	good
CV181_43_M1_nb92_ru/ARTIC/nanopolish MN908947.3	20I (Alpha, V1)	0.000000	good	31	19	0	20	6	121	0	4	C241T,C913T,C3037T,C3267T,C5388A,C5986T,T6954C,A10323G,C14408T,C14676T,T15096C,C15279T,T16176C,A23063T,C23271A,A23403G,C23604A,C23709T,T24506G,G24914C,C27972T,G28048T,A28095T,A28111G,G28280C,A28281T,T28282A,G28881A,G28882A,G28883C,C28977T	11288-11296,21765-21770,21992-21994,28271		N:D3L,N:R203K,N:G204R,N:S235F,ORF1a:T1001I,ORF1a:A1708D,ORF1a:I2230T,ORF1a:K3353R,ORF1b:P314L,ORF8:Q27*,ORF8:R52I,ORF8:K68*,ORF8:Y73C,S:N501Y,S:A570D,S:D614G,S:P681H,S:T716I,S:S982A,S:D1118H	ORF1a:S3675-,ORF1a:G3676-,ORF1a:F3677-,S:H69-,S:V70-,S:Y144-	1-54,29837-29903		ChinaCDC_N_F:G28881A;G28882A;G28883C,ChinaCDC_N_R:C28977T	89500	0	29903	3000.000000	0.000000	good	121	10.000000	0.000000	good	0	24.000000	-3.000000	0.000000	good	5.000000		0.000000	good	0		0	0.000000	good		0	0.000000	good
CV181_43_M1_nb92_sa/ARTIC/nanopolish MN908947.3	20I (Alpha, V1)	16.870796	good	30	19	0	20	6	1409	0	4	C913T,C3037T,C3267T,C5388A,C5986T,T6954C,A10323G,C14408T,C14676T,T15096C,C15279T,T16176C,A23063T,C23271A,A23403G,C23604A,C23709T,T24506G,G24914C,C27972T,G28048T,A28095T,A28111G,G28280C,A28281T,T28282A,G28881A,G28882A,G28883C,C28977T	11288-11296,21765-21770,21992-21994,28271		N:D3L,N:R203K,N:G204R,N:S235F,ORF1a:T1001I,ORF1a:A1708D,ORF1a:I2230T,ORF1a:K3353R,ORF1b:P314L,ORF8:Q27*,ORF8:R52I,ORF8:K68*,ORF8:Y73C,S:N501Y,S:A570D,S:D614G,S:P681H,S:T716I,S:S982A,S:D1118H	ORF1a:S3675-,ORF1a:G3676-,ORF1a:F3677-,S:H69-,S:V70-,S:Y144-	1-342,3827-4077,7672-7968,9246-9502,13924-13946,19484,29666-29903		ChinaCDC_N_F:G28881A;G28882A;G28883C,ChinaCDC_N_R:C28977T	89504	0	29903	3000.000000	41.074074	mediocre	1409	10.000000	0.000000	good	0	24.000000	-3.000000	0.000000	good	5.000000		0.000000	good	0		0	0.000000	good		0	0.000000	good
CV181_43_M1_nb92_fr/ARTIC/nanopolish MN908947.3	20I (Alpha, V1)	0.000000	good	31	19	0	20	6	121	0	4	C241T,C913T,C3037T,C3267T,C5388A,C5986T,T6954C,A10323G,C14408T,C14676T,T15096C,C15279T,T16176C,A23063T,C23271A,A23403G,C23604A,C23709T,T24506G,G24914C,C27972T,G28048T,A28095T,A28111G,G28280C,A28281T,T28282A,G28881A,G28882A,G28883C,C28977T	11288-11296,21765-21770,21992-21994,28271		N:D3L,N:R203K,N:G204R,N:S235F,ORF1a:T1001I,ORF1a:A1708D,ORF1a:I2230T,ORF1a:K3353R,ORF1b:P314L,ORF8:Q27*,ORF8:R52I,ORF8:K68*,ORF8:Y73C,S:N501Y,S:A570D,S:D614G,S:P681H,S:T716I,S:S982A,S:D1118H	ORF1a:S3675-,ORF1a:G3676-,ORF1a:F3677-,S:H69-,S:V70-,S:Y144-	1-54,29837-29903		ChinaCDC_N_F:G28881A;G28882A;G28883C,ChinaCDC_N_R:C28977T	89500	0	29903	3000.000000	0.000000	good	121	10.000000	0.000000	good	0	24.000000	-3.000000	0.000000	good	5.000000		0.000000	good	0		0	0.000000	good		0	0.000000	good
CV181_43_M1_nb93_fr/ARTIC/nanopolish MN908947.3	20I (Alpha, V1)	0.000000	good	31	19	0	20	6	294	0	4	C241T,C913T,C3037T,C3267T,C5388A,C5986T,T6954C,A10323G,C14408T,C14676T,T15096C,C15279T,T16176C,A23063T,C23271A,A23403G,C23604A,C23709T,T24506G,G24914C,C27972T,G28048T,A28095T,A28111G,G28280C,A28281T,T28282A,G28881A,G28882A,G28883C,C28977T	11288-11296,21765-21770,21992-21994,28271		N:D3L,N:R203K,N:G204R,N:S235F,ORF1a:T1001I,ORF1a:A1708D,ORF1a:I2230T,ORF1a:K3353R,ORF1b:P314L,ORF8:Q27*,ORF8:R52I,ORF8:K68*,ORF8:Y73C,S:N501Y,S:A570D,S:D614G,S:P681H,S:T716I,S:S982A,S:D1118H	ORF1a:S3675-,ORF1a:G3676-,ORF1a:F3677-,S:H69-,S:V70-,S:Y144-	1-54,16255-16256,29666-29903		ChinaCDC_N_F:G28881A;G28882A;G28883C,ChinaCDC_N_R:C28977T	89500	0	29903	3000.000000	0.000000	good	294	10.000000	0.000000	good	0	24.000000	-3.000000	0.000000	good	5.000000		0.000000	good	0		0	0.000000	good		0	0.000000	good
CV181_43_M1_nb93_sa/ARTIC/nanopolish MN908947.3	20I (Alpha, V1)	69.567956	mediocre	25	19	0	16	6	2552	0	4	C3037T,C3267T,C5388A,C5986T,T6954C,A10323G,C14676T,T15096C,C15279T,T16176C,A23063T,C23271A,A23403G,C23604A,C23709T,T24506G,G24914C,A28111G,G28280C,A28281T,T28282A,G28881A,G28882A,G28883C,C28977T	11288-11296,21765-21770,21992-21994,28271		N:D3L,N:R203K,N:G204R,N:S235F,ORF1a:T1001I,ORF1a:A1708D,ORF1a:I2230T,ORF1a:K3353R,ORF8:Y73C,S:N501Y,S:A570D,S:D614G,S:P681H,S:T716I,S:S982A,S:D1118H	ORF1a:S3675-,ORF1a:G3676-,ORF1a:F3677-,S:H69-,S:V70-,S:Y144-	1-342,913,7672-7968,9246-9502,10738-11022,13661-13946,14272-14570,16187-16444,27826-28104,29656-29903		ChinaCDC_N_F:G28881A;G28882A;G28883C,ChinaCDC_N_R:C28977T	89524	0	29903	3000.000000	83.407407	mediocre	2552	10.000000	0.000000	good	0	24.000000	-3.000000	0.000000	good	5.000000		0.000000	good	0		0	0.000000	good		0	0.000000	good
CV181_43_M1_nb93_ru/ARTIC/nanopolish MN908947.3	20I (Alpha, V1)	0.000000	good	31	19	0	20	6	294	0	4	C241T,C913T,C3037T,C3267T,C5388A,C5986T,T6954C,A10323G,C14408T,C14676T,T15096C,C15279T,T16176C,A23063T,C23271A,A23403G,C23604A,C23709T,T24506G,G24914C,C27972T,G28048T,A28095T,A28111G,G28280C,A28281T,T28282A,G28881A,G28882A,G28883C,C28977T	11288-11296,21765-21770,21992-21994,28271		N:D3L,N:R203K,N:G204R,N:S235F,ORF1a:T1001I,ORF1a:A1708D,ORF1a:I2230T,ORF1a:K3353R,ORF1b:P314L,ORF8:Q27*,ORF8:R52I,ORF8:K68*,ORF8:Y73C,S:N501Y,S:A570D,S:D614G,S:P681H,S:T716I,S:S982A,S:D1118H	ORF1a:S3675-,ORF1a:G3676-,ORF1a:F3677-,S:H69-,S:V70-,S:Y144-	1-54,16255-16256,29666-29903		ChinaCDC_N_F:G28881A;G28882A;G28883C,ChinaCDC_N_R:C28977T	89500	0	29903	3000.000000	0.000000	good	294	10.000000	0.000000	good	0	24.000000	-3.000000	0.000000	good	5.000000		0.000000	good	0		0	0.000000	good		0	0.000000	good
CV181_43_M1_nb95_ru/ARTIC/nanopolish MN908947.3	20I (Alpha, V1)	0.694444	good	35	19	0	22	6	121	0	4	C241T,C913T,C1150T,C2973T,C3037T,C3267T,C5388A,C5986T,T6954C,G10193A,A10195T,C14408T,C14676T,C15279T,T16176C,C18377T,A23063T,C23271A,A23403G,C23604A,C23709T,T24506G,G24914C,C26681T,C27972T,G28048T,A28111G,G28280C,A28281T,T28282A,G28378A,G28881A,G28882A,G28883C,C28977T	11288-11296,21765-21770,21992-21994,28271		N:D3L,N:R203K,N:G204R,N:S235F,ORF1a:A903V,ORF1a:T1001I,ORF1a:A1708D,ORF1a:I2230T,ORF1a:E3310N,ORF1b:P314L,ORF1b:T1637I,ORF8:Q27*,ORF8:R52I,ORF8:Y73C,ORF9b:R32H,S:N501Y,S:A570D,S:D614G,S:P681H,S:T716I,S:S982A,S:D1118H	ORF1a:S3675-,ORF1a:G3676-,ORF1a:F3677-,S:H69-,S:V70-,S:Y144-	1-54,29837-29903		ChinaCDC_N_F:G28881A;G28882A;G28883C,ChinaCDC_N_R:C28977T	89484	0	29903	3000.000000	0.000000	good	121	10.000000	0.000000	good	0	24.000000	2.000000	8.333333	good	10.000000		0.000000	good	0		0	0.000000	good		0	0.000000	good
CV181_43_M1_nb95_sa/ARTIC/nanopolish MN908947.3	20I (Alpha, V1)	57.501372	mediocre	33	19	0	21	6	2335	0	4	C241T,C1150T,C2973T,C3037T,C3267T,C5388A,C5986T,T6954C,G10193A,A10195T,C14676T,C15279T,T16176C,C18377T,A23063T,C23271A,A23403G,C23604A,C23709T,T24506G,G24914C,C26681T,C27972T,G28048T,A28111G,G28280C,A28281T,T28282A,G28378A,G28881A,G28882A,G28883C,C28977T	11288-11296,21765-21770,21992-21994,28271		N:D3L,N:R203K,N:G204R,N:S235F,ORF1a:A903V,ORF1a:T1001I,ORF1a:A1708D,ORF1a:I2230T,ORF1a:E3310N,ORF1b:T1637I,ORF8:Q27*,ORF8:R52I,ORF8:Y73C,ORF9b:R32H,S:N501Y,S:A570D,S:D614G,S:P681H,S:T716I,S:S982A,S:D1118H	ORF1a:S3675-,ORF1a:G3676-,ORF1a:F3677-,S:H69-,S:V70-,S:Y144-	1-54,913,3827-4077,7672-7968,9246-9502,12780-13051,13661-13946,14272-14570,19912-20200,24146-24206,24387-24416,29666-29903		ChinaCDC_N_F:G28881A;G28882A;G28883C,ChinaCDC_N_R:C28977T	89492	0	29903	3000.000000	75.370370	mediocre	2335	10.000000	0.000000	good	0	24.000000	2.000000	8.333333	good	10.000000		0.000000	good	0		0	0.000000	good		0	0.000000	good
CV181_43_M1_nb95_fr/ARTIC/nanopolish MN908947.3	20I (Alpha, V1)	0.694444	good	35	19	0	22	6	121	0	4	C241T,C913T,C1150T,C2973T,C3037T,C3267T,C5388A,C5986T,T6954C,G10193A,A10195T,C14408T,C14676T,C15279T,T16176C,C18377T,A23063T,C23271A,A23403G,C23604A,C23709T,T24506G,G24914C,C26681T,C27972T,G28048T,A28111G,G28280C,A28281T,T28282A,G28378A,G28881A,G28882A,G28883C,C28977T	11288-11296,21765-21770,21992-21994,28271		N:D3L,N:R203K,N:G204R,N:S235F,ORF1a:A903V,ORF1a:T1001I,ORF1a:A1708D,ORF1a:I2230T,ORF1a:E3310N,ORF1b:P314L,ORF1b:T1637I,ORF8:Q27*,ORF8:R52I,ORF8:Y73C,ORF9b:R32H,S:N501Y,S:A570D,S:D614G,S:P681H,S:T716I,S:S982A,S:D1118H	ORF1a:S3675-,ORF1a:G3676-,ORF1a:F3677-,S:H69-,S:V70-,S:Y144-	1-54,29837-29903		ChinaCDC_N_F:G28881A;G28882A;G28883C,ChinaCDC_N_R:C28977T	89484	0	29903	3000.000000	0.000000	good	121	10.000000	0.000000	good	0	24.000000	2.000000	8.333333	good	10.000000		0.000000	good	0		0	0.000000	good		0	0.000000	good
CV181_43_M1_nb96_sa/ARTIC/nanopolish MN908947.3	20I (Alpha, V1)	137.931975	bad	30	67	0	19	3	3471	0	4	C913T,C2142T,C3037T,C3267T,C5388A,C5986T,T6954C,T13602C,C14408T,C14478T,C14676T,C15279T,T16176C,A23063T,C23271A,A23403G,C23604A,C23709T,T24506G,G24914C,C27972T,G28048T,A28111G,G28280C,A28281T,T28282A,G28881A,G28882A,G28883C,C28977T	21765-21770,21992-21994,27406-27462,28271		N:D3L,N:R203K,N:G204R,N:S235F,ORF1a:P626L,ORF1a:T1001I,ORF1a:A1708D,ORF1a:I2230T,ORF1b:P314L,ORF8:Q27*,ORF8:R52I,ORF8:Y73C,S:N501Y,S:A570D,S:D614G,S:P681H,S:T716I,S:S982A,S:D1118H	S:H69-,S:V70-,S:Y144-	1-342,3827-4077,7672-7968,8636-8913,9246-9502,10738-11331,13661-13946,16187-16444,19912-20200,21428-21682,27512-27808,29837-29903		ChinaCDC_N_F:G28881A;G28882A;G28883C,ChinaCDC_N_R:C28977T	89360	0	29903	3000.000000	117.444444	bad	3471	10.000000	0.000000	good	0	24.000000	-1.000000	0.000000	good	7.000000		0.000000	good	0		0	0.000000	good		0	0.000000	good
CV181_43_M1_nb96_fr/ARTIC/nanopolish MN908947.3	20I (Alpha, V1)	59.747174	mediocre	30	67	0	23	22	2387	0	4	C913T,C2142T,C3037T,C3267T,C5388A,C5986T,T6954C,T13602C,C14408T,C14478T,C14676T,C15279T,T16176C,A23063T,C23271A,A23403G,C23604A,C23709T,T24506G,G24914C,C27972T,G28048T,A28111G,G28280C,A28281T,T28282A,G28881A,G28882A,G28883C,C28977T	21765-21770,21992-21994,27406-27462,28271		N:D3L,N:R203K,N:G204R,N:S235F,ORF1a:P626L,ORF1a:T1001I,ORF1a:A1708D,ORF1a:I2230T,ORF1b:P314L,ORF7a:Y20M,ORF7a:Q21K,ORF7a:E22I,ORF7a:C23I,ORF8:Q27*,ORF8:R52I,ORF8:Y73C,S:N501Y,S:A570D,S:D614G,S:P681H,S:T716I,S:S982A,S:D1118H	ORF7a:M1-,ORF7a:K2-,ORF7a:I3-,ORF7a:I4-,ORF7a:L5-,ORF7a:F6-,ORF7a:L7-,ORF7a:A8-,ORF7a:L9-,ORF7a:I10-,ORF7a:T11-,ORF7a:L12-,ORF7a:A13-,ORF7a:T14-,ORF7a:C15-,ORF7a:E16-,ORF7a:L17-,ORF7a:Y18-,ORF7a:H19-,S:H69-,S:V70-,S:Y144-	1-342,7672-7968,9246-9502,10738-11331,13661-13946,19912-20200,21428-21682,29837-29903		ChinaCDC_N_F:G28881A;G28882A;G28883C,ChinaCDC_N_R:C28977T	89360	0	29903	3000.000000	77.296296	mediocre	2387	10.000000	0.000000	good	0	24.000000	-1.000000	0.000000	good	7.000000		0.000000	good	0		0	0.000000	good		0	0.000000	good
CV181_43_M1_nb96_ru/ARTIC/nanopolish MN908947.3	20I (Alpha, V1)	59.747174	mediocre	30	67	0	23	22	2387	0	4	C913T,C2142T,C3037T,C3267T,C5388A,C5986T,T6954C,T13602C,C14408T,C14478T,C14676T,C15279T,T16176C,A23063T,C23271A,A23403G,C23604A,C23709T,T24506G,G24914C,C27972T,G28048T,A28111G,G28280C,A28281T,T28282A,G28881A,G28882A,G28883C,C28977T	21765-21770,21992-21994,27406-27462,28271		N:D3L,N:R203K,N:G204R,N:S235F,ORF1a:P626L,ORF1a:T1001I,ORF1a:A1708D,ORF1a:I2230T,ORF1b:P314L,ORF7a:Y20M,ORF7a:Q21K,ORF7a:E22I,ORF7a:C23I,ORF8:Q27*,ORF8:R52I,ORF8:Y73C,S:N501Y,S:A570D,S:D614G,S:P681H,S:T716I,S:S982A,S:D1118H	ORF7a:M1-,ORF7a:K2-,ORF7a:I3-,ORF7a:I4-,ORF7a:L5-,ORF7a:F6-,ORF7a:L7-,ORF7a:A8-,ORF7a:L9-,ORF7a:I10-,ORF7a:T11-,ORF7a:L12-,ORF7a:A13-,ORF7a:T14-,ORF7a:C15-,ORF7a:E16-,ORF7a:L17-,ORF7a:Y18-,ORF7a:H19-,S:H69-,S:V70-,S:Y144-	1-342,7672-7968,9246-9502,10738-11331,13661-13946,19912-20200,21428-21682,29837-29903		ChinaCDC_N_F:G28881A;G28882A;G28883C,ChinaCDC_N_R:C28977T	89360	0	29903	3000.000000	77.296296	mediocre	2387	10.000000	0.000000	good	0	24.000000	-1.000000	0.000000	good	7.000000		0.000000	good	0		0	0.000000	good		0	0.000000	good
CV182_75_M1_nb01_ru/ARTIC/nanopolish MN908947.3	20I (Alpha, V1)	5.171413	good	33	19	0	20	6	914	0	4	G199T,C241T,C913T,C2453T,C3037T,C3267T,C5388A,C5986T,T6954C,C14408T,C14676T,C15279T,C15720T,T16176C,C19320T,A23063T,C23271A,A23403G,C23604A,C23709T,T24506G,G24914C,C27972T,G28048T,A28111G,G28280C,A28281T,T28282A,G28396A,G28881A,G28882A,G28883C,C28977T	11288-11296,21765-21770,21992-21994,28271		N:D3L,N:R203K,N:G204R,N:S235F,ORF1a:L730F,ORF1a:T1001I,ORF1a:A1708D,ORF1a:I2230T,ORF1b:P314L,ORF8:Q27*,ORF8:R52I,ORF8:Y73C,ORF9b:G38D,S:N501Y,S:A570D,S:D614G,S:P681H,S:T716I,S:S982A,S:D1118H	ORF1a:S3675-,ORF1a:G3676-,ORF1a:F3677-,S:H69-,S:V70-,S:Y144-	1-54,9026-9027,16255-16256,27191-27808,29666-29903		ChinaCDC_N_F:G28881A;G28882A;G28883C,ChinaCDC_N_R:C28977T	89492	0	29903	3000.000000	22.740741	good	914	10.000000	0.000000	good	0	24.000000	0.000000	0.000000	good	8.000000		0.000000	good	0		0	0.000000	good		0	0.000000	good
CV182_75_M1_nb01_sa/ARTIC/nanopolish MN908947.3	20I (Alpha, V1)	97.497339	mediocre	31	19	0	19	6	2966	0	4	G199T,C241T,C913T,C2453T,C3037T,C3267T,C5388A,C5986T,T6954C,C14408T,C14676T,C15279T,C15720T,T16176C,C23271A,A23403G,C23604A,C23709T,T24506G,G24914C,C27972T,G28048T,A28111G,G28280C,A28281T,T28282A,G28396A,G28881A,G28882A,G28883C,C28977T	11288-11296,21765-21770,21992-21994,28271		N:D3L,N:R203K,N:G204R,N:S235F,ORF1a:L730F,ORF1a:T1001I,ORF1a:A1708D,ORF1a:I2230T,ORF1b:P314L,ORF8:Q27*,ORF8:R52I,ORF8:Y73C,ORF9b:G38D,S:A570D,S:D614G,S:P681H,S:T716I,S:S982A,S:D1118H	ORF1a:S3675-,ORF1a:G3676-,ORF1a:F3677-,S:H69-,S:V70-,S:Y144-	1-54,2569-2850,7093-7332,9026-9027,13364-13625,19276-19570,21147-21386,22325-22542,22878-23144,25970-26219,27191-27808,29666-29903		ChinaCDC_N_F:G28881A;G28882A;G28883C,ChinaCDC_N_R:C28977T	89500	0	29903	3000.000000	98.740741	mediocre	2966	10.000000	0.000000	good	0	24.000000	-1.000000	0.000000	good	7.000000		0.000000	good	0		0	0.000000	good		0	0.000000	good
CV182_75_M1_nb01_fr/ARTIC/nanopolish MN908947.3	20I (Alpha, V1)	2.841389	good	34	19	0	20	6	741	0	4	G199T,C241T,C913T,C2453T,C3037T,C3267T,C5388A,C5986T,T6954C,C14408T,C14676T,C15279T,C15720T,T16176C,C19320T,A23063T,C23271A,A23403G,C23604A,C23709T,T24506G,G24914C,C27972T,G28048T,A28111G,G28280C,A28281T,T28282A,G28396A,G28881A,G28882A,G28883C,C28977T,G29779T	11288-11296,21765-21770,21992-21994,28271		N:D3L,N:R203K,N:G204R,N:S235F,ORF1a:L730F,ORF1a:T1001I,ORF1a:A1708D,ORF1a:I2230T,ORF1b:P314L,ORF8:Q27*,ORF8:R52I,ORF8:Y73C,ORF9b:G38D,S:N501Y,S:A570D,S:D614G,S:P681H,S:T716I,S:S982A,S:D1118H	ORF1a:S3675-,ORF1a:G3676-,ORF1a:F3677-,S:H69-,S:V70-,S:Y144-	1-54,9026-9027,27191-27808,29837-29903		ChinaCDC_N_F:G28881A;G28882A;G28883C,ChinaCDC_N_R:C28977T	89488	0	29903	3000.000000	16.333333	good	741	10.000000	0.000000	good	0	24.000000	1.000000	4.166667	good	9.000000		0.000000	good	0		0	0.000000	good		0	0.000000	good
CV182_75_M1_nb02_sa/ARTIC/nanopolish MN908947.3	20I (Alpha, V1)	16.598080	good	31	19	0	20	6	1400	0	4	C241T,G463A,C913T,C3037T,C3177T,C3267T,C5388A,C5986T,T6954C,C14408T,C14676T,C15279T,T16176C,C18698T,C23271A,A23403G,C23604A,C23709T,T24506G,G24914C,C27972T,G28048T,A28111G,G28280C,A28281T,T28282A,G28881A,G28882A,G28883C,C28977T,C29445T	11288-11296,21765-21770,21992-21994,28271		N:D3L,N:R203K,N:G204R,N:S235F,N:T391I,ORF1a:P971L,ORF1a:T1001I,ORF1a:A1708D,ORF1a:I2230T,ORF1b:P314L,ORF1b:A1744V,ORF8:Q27*,ORF8:R52I,ORF8:Y73C,S:A570D,S:D614G,S:P681H,S:T716I,S:S982A,S:D1118H	ORF1a:S3675-,ORF1a:G3676-,ORF1a:F3677-,S:H69-,S:V70-,S:Y144-	1-54,7672-7968,19276-19570,22325-22542,23063,27512-27808,29666-29903		ChinaCDC_N_F:G28881A;G28882A;G28883C,ChinaCDC_N_R:C28977T	89500	0	29903	3000.000000	40.740741	mediocre	1400	10.000000	0.000000	good	0	24.000000	-1.000000	0.000000	good	7.000000		0.000000	good	0		0	0.000000	good		0	0.000000	good
CV182_75_M1_nb02_ru/ARTIC/nanopolish MN908947.3	20I (Alpha, V1)	0.000000	good	32	19	0	21	6	123	0	4	C241T,G463A,C913T,C3037T,C3177T,C3267T,C5388A,C5986T,T6954C,C14408T,C14676T,C15279T,T16176C,C18698T,A23063T,C23271A,A23403G,C23604A,C23709T,T24506G,G24914C,C27972T,G28048T,A28111G,G28280C,A28281T,T28282A,G28881A,G28882A,G28883C,C28977T,C29445T	11288-11296,21765-21770,21992-21994,28271		N:D3L,N:R203K,N:G204R,N:S235F,N:T391I,ORF1a:P971L,ORF1a:T1001I,ORF1a:A1708D,ORF1a:I2230T,ORF1b:P314L,ORF1b:A1744V,ORF8:Q27*,ORF8:R52I,ORF8:Y73C,S:N501Y,S:A570D,S:D614G,S:P681H,S:T716I,S:S982A,S:D1118H	ORF1a:S3675-,ORF1a:G3676-,ORF1a:F3677-,S:H69-,S:V70-,S:Y144-	1-54,16255-16256,29837-29903		ChinaCDC_N_F:G28881A;G28882A;G28883C,ChinaCDC_N_R:C28977T	89496	0	29903	3000.000000	0.000000	good	123	10.000000	0.000000	good	0	24.000000	-1.000000	0.000000	good	7.000000		0.000000	good	0		0	0.000000	good		0	0.000000	good
CV182_75_M1_nb02_fr/ARTIC/nanopolish MN908947.3	20I (Alpha, V1)	0.000000	good	32	19	0	21	6	121	0	4	C241T,G463A,C913T,C3037T,C3177T,C3267T,C5388A,C5986T,T6954C,C14408T,C14676T,C15279T,T16176C,C18698T,A23063T,C23271A,A23403G,C23604A,C23709T,T24506G,G24914C,C27972T,G28048T,A28111G,G28280C,A28281T,T28282A,G28881A,G28882A,G28883C,C28977T,C29445T	11288-11296,21765-21770,21992-21994,28271		N:D3L,N:R203K,N:G204R,N:S235F,N:T391I,ORF1a:P971L,ORF1a:T1001I,ORF1a:A1708D,ORF1a:I2230T,ORF1b:P314L,ORF1b:A1744V,ORF8:Q27*,ORF8:R52I,ORF8:Y73C,S:N501Y,S:A570D,S:D614G,S:P681H,S:T716I,S:S982A,S:D1118H	ORF1a:S3675-,ORF1a:G3676-,ORF1a:F3677-,S:H69-,S:V70-,S:Y144-	1-54,29837-29903		ChinaCDC_N_F:G28881A;G28882A;G28883C,ChinaCDC_N_R:C28977T	89496	0	29903	3000.000000	0.000000	good	121	10.000000	0.000000	good	0	24.000000	-1.000000	0.000000	good	7.000000		0.000000	good	0		0	0.000000	good		0	0.000000	good
CV182_75_M1_nb04_fr/ARTIC/nanopolish MN908947.3	20I (Alpha, V1)	4598.849108	bad	13	18	0	11	6	18610	0	0	C3267T,T6954C,G13232C,C14408T,C14676T,T16176C,A16609G,C23271A,A23403G,C27972T,G28048T,A28095T,A28111G	11288-11296,21765-21770,21992-21994		ORF1a:T1001I,ORF1a:I2230T,ORF1a:G4323R,ORF1b:P314L,ORF1b:T1048A,ORF8:Q27*,ORF8:R52I,ORF8:K68*,ORF8:Y73C,S:A570D,S:D614G	ORF1a:S3675-,ORF1a:G3676-,ORF1a:F3677-,S:H69-,S:V70-,S:Y144-	1-342,705-965,1313-1595,1854-3166,3508-4658,4996-5586,5933-6495,6847,7093-8913,9246-10099,10738-11022,11373-11584,12164-12439,12780-13029,13364-14232,14720,14899-15503,16187-16444,16805-17087,17739-17993,18325-18618,18958-19570,19912-20496,20868-21682,22014-22542,22878-23144,23501-25301,25647-26542,26891-27808,28146-28416,28757-29903			89581	0	29903	3000.000000	678.148148	bad	18610	10.000000	0.000000	good	0	24.000000	-3.000000	0.000000	good	5.000000		0.000000	good	0		0	0.000000	good		0	0.000000	good
CV182_75_M1_nb04_ru/ARTIC/nanopolish MN908947.3	20I (Alpha, V1)	5920.447531	bad	11	18	0	9	6	21075	0	0	C3267T,G13232C,C14408T,C14676T,T16176C,C23271A,A23403G,C27972T,G28048T,A28095T,A28111G	11288-11296,21765-21770,21992-21994		ORF1a:T1001I,ORF1a:G4323R,ORF1b:P314L,ORF8:Q27*,ORF8:R52I,ORF8:K68*,ORF8:Y73C,S:A570D,S:D614G	ORF1a:S3675-,ORF1a:G3676-,ORF1a:F3677-,S:H69-,S:V70-,S:Y144-	1-342,705-965,1313-3166,3508-5586,5933-6495,6847-8913,9246-10099,10738-11022,11373-11584,11928-13029,13364-14232,14720,14899-15503,16187-17087,17739-17993,18325-18618,18958-20496,20868-21682,22014-22542,22878-23144,23501-25301,25647-27808,28146-28416,28757-29903			89589	0	29903	3000.000000	769.444444	bad	21075	10.000000	0.000000	good	0	24.000000	-4.000000	0.000000	good	4.000000		0.000000	good	0		0	0.000000	good		0	0.000000	good
CV182_75_M1_nb05_ru/ARTIC/nanopolish MN908947.3	20I (Alpha, V1)	6961.121111	bad	8	0	0	6	0	22827	0	0	C14676T,T16176C,C23604A,C23709T,G24914C,C27972T,G28048T,A28111G			ORF8:Q27*,ORF8:R52I,ORF8:Y73C,S:P681H,S:T716I,S:D1118H		1-342,913,1005-1264,1624-2205,2569-4658,4996-5586,5933-8913,9246-11889,12235-13029,13364-14570,14899-15851,16187-16770,17739-20813,21147-23466,23823-24721,25053-26219,26891-27808,28146-28416,28757-29903			89677	0	29903	3000.000000	834.333333	bad	22827	10.000000	0.000000	good	0	24.000000	-8.000000	0.000000	good	0.000000		0.000000	good	0		0	0.000000	good		0	0.000000	good
CV182_75_M1_nb05_fr/ARTIC/nanopolish MN908947.3	20I (Alpha, V1)	6535.824198	bad	10	0	0	6	0	22128	0	0	C913T,C14676T,C15279T,T16176C,C23604A,C23709T,G24914C,C27972T,G28048T,A28111G			ORF8:Q27*,ORF8:R52I,ORF8:Y73C,S:P681H,S:T716I,S:D1118H		1-342,1005-1264,1624-2205,2569-4658,4996-5586,5933-8913,9246-10384,10738-11889,12235-13029,13364-14570,14899-15193,15539-15851,16187-16770,17739-20813,21147-23466,23823-24721,25053-26219,26891-27808,28146-28416,28757-29903			89669	0	29903	3000.000000	808.444444	bad	22128	10.000000	0.000000	good	0	24.000000	-8.000000	0.000000	good	0.000000		0.000000	good	0		0	0.000000	good		0	0.000000	good
CV182_75_M1_nb06_fr/ARTIC/nanopolish MN908947.3	20I (Alpha, V1)	0.197531	good	30	19	0	19	6	420	0	4	C241T,C913T,C2453T,C3037T,C3267T,C5388A,C5986T,T6954C,C14408T,C14676T,C15279T,T16176C,A23063T,C23271A,A23403G,C23604A,C23709T,A23947G,T24506G,G24914C,C27972T,G28048T,A28111G,G28280C,A28281T,T28282A,G28881A,G28882A,G28883C,C28977T	11288-11296,21765-21770,21992-21994,28271		N:D3L,N:R203K,N:G204R,N:S235F,ORF1a:L730F,ORF1a:T1001I,ORF1a:A1708D,ORF1a:I2230T,ORF1b:P314L,ORF8:Q27*,ORF8:R52I,ORF8:Y73C,S:N501Y,S:A570D,S:D614G,S:P681H,S:T716I,S:S982A,S:D1118H	ORF1a:S3675-,ORF1a:G3676-,ORF1a:F3677-,S:H69-,S:V70-,S:Y144-	1-54,16255-16256,27512-27808,29837-29903		ChinaCDC_N_F:G28881A;G28882A;G28883C,ChinaCDC_N_R:C28977T	89504	0	29903	3000.000000	4.444444	good	420	10.000000	0.000000	good	0	24.000000	-3.000000	0.000000	good	5.000000		0.000000	good	0		0	0.000000	good		0	0.000000	good
CV182_75_M1_nb06_sa/ARTIC/nanopolish MN908947.3	20I (Alpha, V1)	60.955610	mediocre	29	19	0	18	6	2408	0	4	C241T,C913T,C2453T,C3037T,C3267T,C5388A,C5986T,T6954C,C14408T,C14676T,C15279T,T16176C,C23271A,A23403G,C23604A,C23709T,A23947G,T24506G,G24914C,C27972T,G28048T,A28111G,G28280C,A28281T,T28282A,G28881A,G28882A,G28883C,C28977T	11288-11296,21765-21770,21992-21994,28271		N:D3L,N:R203K,N:G204R,N:S235F,ORF1a:L730F,ORF1a:T1001I,ORF1a:A1708D,ORF1a:I2230T,ORF1b:P314L,ORF8:Q27*,ORF8:R52I,ORF8:Y73C,S:A570D,S:D614G,S:P681H,S:T716I,S:S982A,S:D1118H	ORF1a:S3675-,ORF1a:G3676-,ORF1a:F3677-,S:H69-,S:V70-,S:Y144-	1-54,2569-2850,7093-7332,9246-9502,21652-21682,22325-22542,22878-23144,25970-26219,26891-27164,27512-27808,29666-29903		ChinaCDC_N_F:G28881A;G28882A;G28883C,ChinaCDC_N_R:C28977T	89508	0	29903	3000.000000	78.074074	mediocre	2408	10.000000	0.000000	good	0	24.000000	-3.000000	0.000000	good	5.000000		0.000000	good	0		0	0.000000	good		0	0.000000	good
CV182_75_M1_nb06_ru/ARTIC/nanopolish MN908947.3	20I (Alpha, V1)	0.197531	good	30	19	0	19	6	420	0	4	C241T,C913T,C2453T,C3037T,C3267T,C5388A,C5986T,T6954C,C14408T,C14676T,C15279T,T16176C,A23063T,C23271A,A23403G,C23604A,C23709T,A23947G,T24506G,G24914C,C27972T,G28048T,A28111G,G28280C,A28281T,T28282A,G28881A,G28882A,G28883C,C28977T	11288-11296,21765-21770,21992-21994,28271		N:D3L,N:R203K,N:G204R,N:S235F,ORF1a:L730F,ORF1a:T1001I,ORF1a:A1708D,ORF1a:I2230T,ORF1b:P314L,ORF8:Q27*,ORF8:R52I,ORF8:Y73C,S:N501Y,S:A570D,S:D614G,S:P681H,S:T716I,S:S982A,S:D1118H	ORF1a:S3675-,ORF1a:G3676-,ORF1a:F3677-,S:H69-,S:V70-,S:Y144-	1-54,16255-16256,27512-27808,29837-29903		ChinaCDC_N_F:G28881A;G28882A;G28883C,ChinaCDC_N_R:C28977T	89504	0	29903	3000.000000	4.444444	good	420	10.000000	0.000000	good	0	24.000000	-3.000000	0.000000	good	5.000000		0.000000	good	0		0	0.000000	good		0	0.000000	good
CV182_75_M1_nb07_ru/ARTIC/nanopolish MN908947.3	20I (Alpha, V1)	2.972030	good	37	19	0	24	6	419	0	4	C241T,C913T,C1190T,G2890A,C3037T,C3267T,C5388A,C5986T,T6954C,G11417T,C11750T,C13164T,C14408T,C14676T,C15279T,T16176C,A21137G,C21516T,A23063T,C23271A,A23403G,C23604A,C23709T,T24506G,G24914C,C27972T,G28048T,A28095T,A28111G,G28280C,A28281T,T28282A,G28881A,G28882A,G28883C,C28977T,G29757T	11288-11296,21765-21770,21992-21994,28271		N:D3L,N:R203K,N:G204R,N:S235F,ORF1a:P309S,ORF1a:T1001I,ORF1a:A1708D,ORF1a:I2230T,ORF1a:V3718F,ORF1a:L3829F,ORF1a:T4300I,ORF1b:P314L,ORF1b:K2557R,ORF8:Q27*,ORF8:R52I,ORF8:K68*,ORF8:Y73C,S:N501Y,S:A570D,S:D614G,S:P681H,S:T716I,S:S982A,S:D1118H	ORF1a:S3675-,ORF1a:G3676-,ORF1a:F3677-,S:H69-,S:V70-,S:Y144-	1-54,19484,27512-27808,29837-29903		ChinaCDC_N_F:G28881A;G28882A;G28883C,ChinaCDC_N_R:C28977T	89476	0	29903	3000.000000	4.407407	good	419	10.000000	0.000000	good	0	24.000000	4.000000	16.666667	good	12.000000		0.000000	good	0		0	0.000000	good		0	0.000000	good
CV182_75_M1_nb07_fr/ARTIC/nanopolish MN908947.3	20I (Alpha, V1)	2.968779	good	37	19	0	24	6	418	0	4	C241T,C913T,C1190T,G2890A,C3037T,C3267T,C5388A,C5986T,T6954C,G11417T,C11750T,C13164T,C14408T,C14676T,C15279T,T16176C,A21137G,C21516T,A23063T,C23271A,A23403G,C23604A,C23709T,T24506G,G24914C,C27972T,G28048T,A28095T,A28111G,G28280C,A28281T,T28282A,G28881A,G28882A,G28883C,C28977T,G29757T	11288-11296,21765-21770,21992-21994,28271		N:D3L,N:R203K,N:G204R,N:S235F,ORF1a:P309S,ORF1a:T1001I,ORF1a:A1708D,ORF1a:I2230T,ORF1a:V3718F,ORF1a:L3829F,ORF1a:T4300I,ORF1b:P314L,ORF1b:K2557R,ORF8:Q27*,ORF8:R52I,ORF8:K68*,ORF8:Y73C,S:N501Y,S:A570D,S:D614G,S:P681H,S:T716I,S:S982A,S:D1118H	ORF1a:S3675-,ORF1a:G3676-,ORF1a:F3677-,S:H69-,S:V70-,S:Y144-	1-54,27512-27808,29837-29903		ChinaCDC_N_F:G28881A;G28882A;G28883C,ChinaCDC_N_R:C28977T	89476	0	29903	3000.000000	4.370370	good	418	10.000000	0.000000	good	0	24.000000	4.000000	16.666667	good	12.000000		0.000000	good	0		0	0.000000	good		0	0.000000	good
CV182_75_M1_nb07_sa/ARTIC/nanopolish MN908947.3	20I (Alpha, V1)	70.200123	mediocre	36	19	0	23	6	2517	0	4	C241T,C913T,C1190T,G2890A,C3037T,C3267T,C5388A,C5986T,T6954C,G11417T,C11750T,C13164T,C14408T,C14676T,C15279T,T16176C,A21137G,C21516T,C23271A,A23403G,C23604A,C23709T,T24506G,G24914C,C27972T,G28048T,A28095T,A28111G,G28280C,A28281T,T28282A,G28881A,G28882A,G28883C,C28977T,G29757T	11288-11296,21765-21770,21992-21994,28271		N:D3L,N:R203K,N:G204R,N:S235F,ORF1a:P309S,ORF1a:T1001I,ORF1a:A1708D,ORF1a:I2230T,ORF1a:V3718F,ORF1a:L3829F,ORF1a:T4300I,ORF1b:P314L,ORF1b:K2557R,ORF8:Q27*,ORF8:R52I,ORF8:K68*,ORF8:Y73C,S:A570D,S:D614G,S:P681H,S:T716I,S:S982A,S:D1118H	ORF1a:S3675-,ORF1a:G3676-,ORF1a:F3677-,S:H69-,S:V70-,S:Y144-	1-54,2569-2850,7093-7332,8636-8913,9246-9502,13364-13625,19276-19570,22325-22542,22878-23144,27512-27808,29837-29903		ChinaCDC_N_F:G28881A;G28882A;G28883C,ChinaCDC_N_R:C28977T	89480	0	29903	3000.000000	82.111111	mediocre	2517	10.000000	0.000000	good	0	24.000000	4.000000	16.666667	good	12.000000		0.000000	good	0		0	0.000000	good		0	0.000000	good
CV182_75_M1_nb12_ru/ARTIC/nanopolish MN908947.3	20I (Alpha, V1)	3268.027778	bad	23	10	0	14	3	15735	0	4	C913T,A2920G,C3037T,C3267T,C5388A,C5986T,C14408T,C14676T,C23604A,C23709T,G26842A,C27972T,G28048T,A28095T,A28111G,G28280C,A28281T,T28282A,A28624G,G28881A,G28882A,G28883C,C28977T	21765-21770,21992-21994,28271		M:R107H,N:D3L,N:R203K,N:G204R,N:S235F,ORF1a:T1001I,ORF1a:A1708D,ORF1b:P314L,ORF8:Q27*,ORF8:R52I,ORF8:K68*,ORF8:Y73C,S:P681H,S:T716I	S:H69-,S:V70-,S:Y144-	1-342,1313-2850,3508-4077,4996-5287,6248-7332,7672-7968,8320-8913,9246-10099,10738-11584,12780-13029,13364-14232,14899-15503,15862-16770,17739-17993,18958-19632,19912-20496,21147-21682,22014-22542,22878-23466,23823-24100,24444-25003,25647-26542,26891-27808,29042-29903		ChinaCDC_N_F:G28881A;G28882A;G28883C,ChinaCDC_N_R:C28977T	89566	0	29903	3000.000000	571.666667	bad	15735	10.000000	0.000000	good	0	24.000000	-2.000000	0.000000	good	6.000000		0.000000	good	0		0	0.000000	good		0	0.000000	good
CV182_75_M1_nb12_fr/ARTIC/nanopolish MN908947.3	20I (Alpha, V1)	2296.539383	bad	26	10	0	16	3	13239	0	4	C913T,A2920G,C3037T,C3267T,C5388A,C5986T,C8327T,C14408T,C14676T,T14921C,C15279T,C23604A,C23709T,G26842A,C27972T,G28048T,A28095T,A28111G,G28280C,A28281T,T28282A,A28624G,G28881A,G28882A,G28883C,C28977T	21765-21770,21992-21994,28271		M:R107H,N:D3L,N:R203K,N:G204R,N:S235F,ORF1a:T1001I,ORF1a:A1708D,ORF1a:L2688F,ORF1b:P314L,ORF1b:I485T,ORF8:Q27*,ORF8:R52I,ORF8:K68*,ORF8:Y73C,S:P681H,S:T716I	S:H69-,S:V70-,S:Y144-	1-342,1313-1624,1938-2850,3827-4077,6527-7332,7672-7968,8636-8913,9246-10099,10738-11584,12780-13029,13364-14232,15096,15862-16770,17739-17993,18958-19570,19912-20496,21147-21682,22325-22542,22878-23466,23823-24100,24444-25003,25647-26542,26891-27808,29042-29903		ChinaCDC_N_F:G28881A;G28882A;G28883C,ChinaCDC_N_R:C28977T	89554	0	29903	3000.000000	479.222222	bad	13239	10.000000	0.000000	good	0	24.000000	0.000000	0.000000	good	8.000000		0.000000	good	0		0	0.000000	good		0	0.000000	good
CV182_75_M1_nb13_fr/ARTIC/nanopolish MN908947.3	20I (Alpha, V1)	0.000000	good	33	19	0	22	6	121	0	4	C241T,G463A,C913T,C1514T,C3037T,C3177T,C3267T,C5388A,C5986T,T6954C,C14408T,C14676T,C15279T,T16176C,C18698T,A23063T,C23271A,A23403G,C23604A,C23709T,T24506G,G24914C,C27972T,G28048T,A28111G,G28280C,A28281T,T28282A,G28881A,G28882A,G28883C,C28977T,C29445T	11288-11296,21765-21770,21992-21994,28271		N:D3L,N:R203K,N:G204R,N:S235F,N:T391I,ORF1a:H417Y,ORF1a:P971L,ORF1a:T1001I,ORF1a:A1708D,ORF1a:I2230T,ORF1b:P314L,ORF1b:A1744V,ORF8:Q27*,ORF8:R52I,ORF8:Y73C,S:N501Y,S:A570D,S:D614G,S:P681H,S:T716I,S:S982A,S:D1118H	ORF1a:S3675-,ORF1a:G3676-,ORF1a:F3677-,S:H69-,S:V70-,S:Y144-	1-54,29837-29903		ChinaCDC_N_F:G28881A;G28882A;G28883C,ChinaCDC_N_R:C28977T	89492	0	29903	3000.000000	0.000000	good	121	10.000000	0.000000	good	0	24.000000	0.000000	0.000000	good	8.000000		0.000000	good	0		0	0.000000	good		0	0.000000	good
CV182_75_M1_nb13_sa/ARTIC/nanopolish MN908947.3	20I (Alpha, V1)	67.787778	mediocre	30	19	0	20	6	2523	0	4	C241T,G463A,C3037T,C3177T,C3267T,C5388A,C5986T,T6954C,C14408T,C14676T,C15279T,T16176C,C18698T,C23271A,A23403G,C23604A,C23709T,T24506G,G24914C,C27972T,G28048T,A28111G,G28280C,A28281T,T28282A,G28881A,G28882A,G28883C,C28977T,C29445T	11288-11296,21765-21770,21992-21994,28271		N:D3L,N:R203K,N:G204R,N:S235F,N:T391I,ORF1a:P971L,ORF1a:T1001I,ORF1a:A1708D,ORF1a:I2230T,ORF1b:P314L,ORF1b:A1744V,ORF8:Q27*,ORF8:R52I,ORF8:Y73C,S:A570D,S:D614G,S:P681H,S:T716I,S:S982A,S:D1118H	ORF1a:S3675-,ORF1a:G3676-,ORF1a:F3677-,S:H69-,S:V70-,S:Y144-	1-54,913,1313-1595,4996-5287,19276-19570,20232-20496,21370-21682,22325-22542,22878-23144,27512-27808,29666-29903		ChinaCDC_N_F:G28881A;G28882A;G28883C,ChinaCDC_N_R:C28977T	89504	0	29903	3000.000000	82.333333	mediocre	2523	10.000000	0.000000	good	0	24.000000	-1.000000	0.000000	good	7.000000		0.000000	good	0		0	0.000000	good		0	0.000000	good
CV182_75_M1_nb13_ru/ARTIC/nanopolish MN908947.3	20I (Alpha, V1)	0.000000	good	33	19	0	22	6	121	0	4	C241T,G463A,C913T,C1514T,C3037T,C3177T,C3267T,C5388A,C5986T,T6954C,C14408T,C14676T,C15279T,T16176C,C18698T,A23063T,C23271A,A23403G,C23604A,C23709T,T24506G,G24914C,C27972T,G28048T,A28111G,G28280C,A28281T,T28282A,G28881A,G28882A,G28883C,C28977T,C29445T	11288-11296,21765-21770,21992-21994,28271		N:D3L,N:R203K,N:G204R,N:S235F,N:T391I,ORF1a:H417Y,ORF1a:P971L,ORF1a:T1001I,ORF1a:A1708D,ORF1a:I2230T,ORF1b:P314L,ORF1b:A1744V,ORF8:Q27*,ORF8:R52I,ORF8:Y73C,S:N501Y,S:A570D,S:D614G,S:P681H,S:T716I,S:S982A,S:D1118H	ORF1a:S3675-,ORF1a:G3676-,ORF1a:F3677-,S:H69-,S:V70-,S:Y144-	1-54,29837-29903		ChinaCDC_N_F:G28881A;G28882A;G28883C,ChinaCDC_N_R:C28977T	89492	0	29903	3000.000000	0.000000	good	121	10.000000	0.000000	good	0	24.000000	0.000000	0.000000	good	8.000000		0.000000	good	0		0	0.000000	good		0	0.000000	good
CV182_75_M1_nb14_fr/ARTIC/nanopolish MN908947.3	20I (Alpha, V1)	6.250000	good	39	19	0	25	6	121	0	5	C100T,C241T,C913T,G1820A,C3037T,C3267T,C4206T,C5388A,C5986T,C6185T,T6954C,C14408T,C14676T,C15279T,T16176C,A17615G,C17750T,C22432T,A23063T,C23271A,A23403G,C23604A,C23709T,T24506G,G24914C,C27944T,C27972T,G28048T,A28111G,G28198T,G28280C,A28281T,T28282A,G28321T,G28881A,G28882A,G28883C,C28977T,C29642T	11288-11296,21765-21770,21992-21994,28271		N:D3L,N:R203K,N:G204R,N:S235F,ORF1a:G519S,ORF1a:T1001I,ORF1a:A1314V,ORF1a:A1708D,ORF1a:H1974Y,ORF1a:I2230T,ORF1b:P314L,ORF1b:K1383R,ORF1b:A1428V,ORF8:Q27*,ORF8:R52I,ORF8:Y73C,ORF8:C102F,ORF9b:R13L,S:N501Y,S:A570D,S:D614G,S:P681H,S:T716I,S:S982A,S:D1118H	ORF1a:S3675-,ORF1a:G3676-,ORF1a:F3677-,S:H69-,S:V70-,S:Y144-	1-54,29837-29903		ChinaCDC_N_F:G28881A;G28882A;G28883C,ChinaCDC_N_R:C28977T,USCDC_N1_P:G28321T	89468	0	29903	3000.000000	0.000000	good	121	10.000000	0.000000	good	0	24.000000	6.000000	25.000000	good	14.000000		0.000000	good	0		0	0.000000	good		0	0.000000	good
CV182_75_M1_nb14_sa/ARTIC/nanopolish MN908947.3	20I (Alpha, V1)	103.084983	bad	36	19	0	23	6	2983	0	5	C100T,C241T,C913T,G1820A,C3037T,C3267T,C4206T,C5388A,C5986T,C6185T,C14408T,C14676T,C15279T,T16176C,A17615G,C17750T,C23271A,A23403G,C23604A,C23709T,T24506G,G24914C,C27944T,C27972T,G28048T,A28111G,G28198T,G28280C,A28281T,T28282A,G28321T,G28881A,G28882A,G28883C,C28977T,C29642T	11288-11296,21765-21770,21992-21994,28271		N:D3L,N:R203K,N:G204R,N:S235F,ORF1a:G519S,ORF1a:T1001I,ORF1a:A1314V,ORF1a:A1708D,ORF1a:H1974Y,ORF1b:P314L,ORF1b:K1383R,ORF1b:A1428V,ORF8:Q27*,ORF8:R52I,ORF8:Y73C,ORF8:C102F,ORF9b:R13L,S:A570D,S:D614G,S:P681H,S:T716I,S:S982A,S:D1118H	ORF1a:S3675-,ORF1a:G3676-,ORF1a:F3677-,S:H69-,S:V70-,S:Y144-	1-54,1943-2205,2569-2850,6847-7332,8636-8913,13364-13625,19483-19570,22325-22542,22878-23144,25970-26219,27512-27808,29666-29903		ChinaCDC_N_F:G28881A;G28882A;G28883C,ChinaCDC_N_R:C28977T,USCDC_N1_P:G28321T	89480	0	29903	3000.000000	99.370370	mediocre	2983	10.000000	0.000000	good	0	24.000000	5.000000	20.833333	good	13.000000		0.000000	good	0		0	0.000000	good		0	0.000000	good
CV182_75_M1_nb14_ru/ARTIC/nanopolish MN908947.3	20I (Alpha, V1)	6.250000	good	39	19	0	25	6	121	0	5	C100T,C241T,C913T,G1820A,C3037T,C3267T,C4206T,C5388A,C5986T,C6185T,T6954C,C14408T,C14676T,C15279T,T16176C,A17615G,C17750T,C22432T,A23063T,C23271A,A23403G,C23604A,C23709T,T24506G,G24914C,C27944T,C27972T,G28048T,A28111G,G28198T,G28280C,A28281T,T28282A,G28321T,G28881A,G28882A,G28883C,C28977T,C29642T	11288-11296,21765-21770,21992-21994,28271		N:D3L,N:R203K,N:G204R,N:S235F,ORF1a:G519S,ORF1a:T1001I,ORF1a:A1314V,ORF1a:A1708D,ORF1a:H1974Y,ORF1a:I2230T,ORF1b:P314L,ORF1b:K1383R,ORF1b:A1428V,ORF8:Q27*,ORF8:R52I,ORF8:Y73C,ORF8:C102F,ORF9b:R13L,S:N501Y,S:A570D,S:D614G,S:P681H,S:T716I,S:S982A,S:D1118H	ORF1a:S3675-,ORF1a:G3676-,ORF1a:F3677-,S:H69-,S:V70-,S:Y144-	1-54,29837-29903		ChinaCDC_N_F:G28881A;G28882A;G28883C,ChinaCDC_N_R:C28977T,USCDC_N1_P:G28321T	89468	0	29903	3000.000000	0.000000	good	121	10.000000	0.000000	good	0	24.000000	6.000000	25.000000	good	14.000000		0.000000	good	0		0	0.000000	good		0	0.000000	good
CV182_75_M1_nb16_fr/ARTIC/nanopolish MN908947.3	20B	7822.419753	bad	3	9	0	2	3	24180	0	0	C3037T,C23604A,C23709T	21765-21770,21992-21994		S:P681H,S:T716I	S:H69-,S:V70-,S:Y144-	1-342,913,1313-2850,3184-7332,7672-8913,9246-10384,10738-11584,12235-13029,13364-15503,15604,15862-18618,18958-21682,22014-23466,23823-24100,24444-27164,27512-28416,28757-29903			89655	0	29903	3000.000000	884.444444	bad	24180	10.000000	0.000000	good	0	24.000000	-6.000000	0.000000	good	2.000000		0.000000	good	0		0	0.000000	good		0	0.000000	good
CV182_75_M1_nb16_ru/ARTIC/nanopolish MN908947.3	20B	8722.868162	bad	2	9	0	2	3	25517	0	0	C23604A,C23709T	21765-21770,21992-21994		S:P681H,S:T716I	S:H69-,S:V70-,S:Y144-	1-342,913,1313-7332,7672-8913,9246-13029,13364-15503,15604,15862-18618,18958-21682,22014-23466,23823-24100,24444-27164,27512-28417,28757-29903			89659	0	29903	3000.000000	933.962963	bad	25517	10.000000	0.000000	good	0	24.000000	-6.000000	0.000000	good	2.000000		0.000000	good	0		0	0.000000	good		0	0.000000	good
CV182_75_M1_nb17_ru/ARTIC/nanopolish MN908947.3	20I (Alpha, V1)	0.000000	good	31	19	0	21	6	125	0	5	C241T,C913T,C3037T,C3267T,C5388A,C5986T,T6954C,C14408T,C14676T,C15279T,T16176C,A16609G,A23063T,C23271A,A23403G,C23604A,C23709T,T24506G,G24914C,C27972T,G28048T,A28095T,A28111G,G28280C,A28281T,T28282A,C28312T,G28881A,G28882A,G28883C,C28977T	11288-11296,21765-21770,21992-21994,28271		N:D3L,N:R203K,N:G204R,N:S235F,ORF1a:T1001I,ORF1a:A1708D,ORF1a:I2230T,ORF1b:P314L,ORF1b:T1048A,ORF8:Q27*,ORF8:R52I,ORF8:K68*,ORF8:Y73C,ORF9b:P10L,S:N501Y,S:A570D,S:D614G,S:P681H,S:T716I,S:S982A,S:D1118H	ORF1a:S3675-,ORF1a:G3676-,ORF1a:F3677-,S:H69-,S:V70-,S:Y144-	1-54,9026-9027,12436-12437,29837-29903		ChinaCDC_N_F:G28881A;G28882A;G28883C,ChinaCDC_N_R:C28977T,USCDC_N1_P:C28312T	89500	0	29903	3000.000000	0.000000	good	125	10.000000	0.000000	good	0	24.000000	-2.000000	0.000000	good	6.000000		0.000000	good	0		0	0.000000	good		0	0.000000	good
CV182_75_M1_nb17_fr/ARTIC/nanopolish MN908947.3	20I (Alpha, V1)	0.000000	good	31	19	0	21	6	125	0	5	C241T,C913T,C3037T,C3267T,C5388A,C5986T,T6954C,C14408T,C14676T,C15279T,T16176C,A16609G,A23063T,C23271A,A23403G,C23604A,C23709T,T24506G,G24914C,C27972T,G28048T,A28095T,A28111G,G28280C,A28281T,T28282A,C28312T,G28881A,G28882A,G28883C,C28977T	11288-11296,21765-21770,21992-21994,28271		N:D3L,N:R203K,N:G204R,N:S235F,ORF1a:T1001I,ORF1a:A1708D,ORF1a:I2230T,ORF1b:P314L,ORF1b:T1048A,ORF8:Q27*,ORF8:R52I,ORF8:K68*,ORF8:Y73C,ORF9b:P10L,S:N501Y,S:A570D,S:D614G,S:P681H,S:T716I,S:S982A,S:D1118H	ORF1a:S3675-,ORF1a:G3676-,ORF1a:F3677-,S:H69-,S:V70-,S:Y144-	1-54,9026-9027,12436-12437,29837-29903		ChinaCDC_N_F:G28881A;G28882A;G28883C,ChinaCDC_N_R:C28977T,USCDC_N1_P:C28312T	89500	0	29903	3000.000000	0.000000	good	125	10.000000	0.000000	good	0	24.000000	-2.000000	0.000000	good	6.000000		0.000000	good	0		0	0.000000	good		0	0.000000	good
CV182_75_M1_nb17_sa/ARTIC/nanopolish MN908947.3	20I (Alpha, V1)	69.629753	mediocre	30	19	0	20	6	2553	0	5	C241T,C913T,C3037T,C3267T,C5388A,C5986T,T6954C,C14408T,C14676T,C15279T,T16176C,A16609G,C23271A,A23403G,C23604A,C23709T,T24506G,G24914C,C27972T,G28048T,A28095T,A28111G,G28280C,A28281T,T28282A,C28312T,G28881A,G28882A,G28883C,C28977T	11288-11296,21765-21770,21992-21994,28271		N:D3L,N:R203K,N:G204R,N:S235F,ORF1a:T1001I,ORF1a:A1708D,ORF1a:I2230T,ORF1b:P314L,ORF1b:T1048A,ORF8:Q27*,ORF8:R52I,ORF8:K68*,ORF8:Y73C,ORF9b:P10L,S:A570D,S:D614G,S:P681H,S:T716I,S:S982A,S:D1118H	ORF1a:S3675-,ORF1a:G3676-,ORF1a:F3677-,S:H69-,S:V70-,S:Y144-	1-54,2569-2850,7672-7968,9246-9502,13364-13625,16255-16256,19276-19570,21428-21682,22325-22542,22878-23144,27512-27808,29837-29903		ChinaCDC_N_F:G28881A;G28882A;G28883C,ChinaCDC_N_R:C28977T,USCDC_N1_P:C28312T	89504	0	29903	3000.000000	83.444444	mediocre	2553	10.000000	0.000000	good	0	24.000000	-2.000000	0.000000	good	6.000000		0.000000	good	0		0	0.000000	good		0	0.000000	good
CV182_75_M1_nb18_ru/ARTIC/nanopolish MN908947.3	20I (Alpha, V1)	0.000000	good	33	19	0	20	6	123	0	4	C241T,C913T,C3037T,C3267T,G4255A,C5388A,C5512T,C5986T,T6954C,C8841T,G11507A,C14408T,C14676T,C15279T,T16176C,C17502T,A23063T,C23271A,A23403G,C23604A,C23709T,T24506G,G24914C,C27972T,G28048T,A28111G,G28280C,A28281T,T28282A,G28881A,G28882A,G28883C,C28977T	11288-11296,21765-21770,21992-21994,28271		N:D3L,N:R203K,N:G204R,N:S235F,ORF1a:T1001I,ORF1a:A1708D,ORF1a:I2230T,ORF1a:T2859I,ORF1a:V3748I,ORF1b:P314L,ORF8:Q27*,ORF8:R52I,ORF8:Y73C,S:N501Y,S:A570D,S:D614G,S:P681H,S:T716I,S:S982A,S:D1118H	ORF1a:S3675-,ORF1a:G3676-,ORF1a:F3677-,S:H69-,S:V70-,S:Y144-	1-54,16255-16256,29837-29903		ChinaCDC_N_F:G28881A;G28882A;G28883C,ChinaCDC_N_R:C28977T	89492	0	29903	3000.000000	0.000000	good	123	10.000000	0.000000	good	0	24.000000	-1.000000	0.000000	good	7.000000		0.000000	good	0		0	0.000000	good		0	0.000000	good
CV182_75_M1_nb18_fr/ARTIC/nanopolish MN908947.3	20I (Alpha, V1)	0.000000	good	33	19	0	20	6	123	0	4	C241T,C913T,C3037T,C3267T,G4255A,C5388A,C5512T,C5986T,T6954C,C8841T,G11507A,C14408T,C14676T,C15279T,T16176C,C17502T,A23063T,C23271A,A23403G,C23604A,C23709T,T24506G,G24914C,C27972T,G28048T,A28111G,G28280C,A28281T,T28282A,G28881A,G28882A,G28883C,C28977T	11288-11296,21765-21770,21992-21994,28271		N:D3L,N:R203K,N:G204R,N:S235F,ORF1a:T1001I,ORF1a:A1708D,ORF1a:I2230T,ORF1a:T2859I,ORF1a:V3748I,ORF1b:P314L,ORF8:Q27*,ORF8:R52I,ORF8:Y73C,S:N501Y,S:A570D,S:D614G,S:P681H,S:T716I,S:S982A,S:D1118H	ORF1a:S3675-,ORF1a:G3676-,ORF1a:F3677-,S:H69-,S:V70-,S:Y144-	1-54,16255-16256,29837-29903		ChinaCDC_N_F:G28881A;G28882A;G28883C,ChinaCDC_N_R:C28977T	89492	0	29903	3000.000000	0.000000	good	123	10.000000	0.000000	good	0	24.000000	-1.000000	0.000000	good	7.000000		0.000000	good	0		0	0.000000	good		0	0.000000	good
CV182_75_M1_nb18_sa/ARTIC/nanopolish MN908947.3	20I (Alpha, V1)	85.939767	mediocre	31	19	0	19	6	2803	0	4	C241T,C3037T,C3267T,G4255A,C5388A,C5512T,C5986T,T6954C,C8841T,G11507A,C14408T,C14676T,C15279T,T16176C,C17502T,C23271A,A23403G,C23604A,C23709T,T24506G,G24914C,C27972T,G28048T,A28111G,G28280C,A28281T,T28282A,G28881A,G28882A,G28883C,C28977T	11288-11296,21765-21770,21992-21994,28271		N:D3L,N:R203K,N:G204R,N:S235F,ORF1a:T1001I,ORF1a:A1708D,ORF1a:I2230T,ORF1a:T2859I,ORF1a:V3748I,ORF1b:P314L,ORF8:Q27*,ORF8:R52I,ORF8:Y73C,S:A570D,S:D614G,S:P681H,S:T716I,S:S982A,S:D1118H	ORF1a:S3675-,ORF1a:G3676-,ORF1a:F3677-,S:H69-,S:V70-,S:Y144-	1-54,913,2569-2850,3827-4077,7672-7968,9246-9502,13364-13625,19276-19570,21428-21682,22325-22542,22878-23144,27512-27808,29837-29903		ChinaCDC_N_F:G28881A;G28882A;G28883C,ChinaCDC_N_R:C28977T	89500	0	29903	3000.000000	92.703704	mediocre	2803	10.000000	0.000000	good	0	24.000000	-1.000000	0.000000	good	7.000000		0.000000	good	0		0	0.000000	good		0	0.000000	good
CV182_75_M1_nb19_fr/ARTIC/nanopolish MN908947.3	20B	8954.766804	bad	4	0	0	1	0	25850	0	0	C913T,C15279T,T16176C,G24914C			S:D1118H		1-664,1005-3517,3827-4077,4403-10384,10738-11584,11928-12439,12780-15193,15539-15851,16187-17406,17739-18918,19276-24100,24444-24721,25053-29903			89693	0	29903	3000.000000	946.296296	bad	25850	10.000000	0.000000	good	0	24.000000	-8.000000	0.000000	good	0.000000		0.000000	good	0		0	0.000000	good		0	0.000000	good
CV182_75_M1_nb19_ru/ARTIC/nanopolish MN908947.3	20B	9665.074568	bad	3	0	0	1	0	26844	0	0	C913T,T16176C,G24914C			S:D1118H		1-664,1005-4077,4403-10384,10738-11584,11928-15851,16187-17406,17739-18918,19276-24100,24444-24721,25053-29903			89697	0	29903	3000.000000	983.111111	bad	26844	10.000000	0.000000	good	0	24.000000	-8.000000	0.000000	good	0.000000		0.000000	good	0		0	0.000000	good		0	0.000000	good
CV182_75_M1_nb22_ru/ARTIC/nanopolish MN908947.3	20B	8929.890000	bad	3	10	0	0	3	25734	0	0	C23271A,A23403G,T24506G	11288-11296,24724			ORF1a:S3675-,ORF1a:G3676-,ORF1a:F3677-	1-11022,11373-11584,11928-13029,13364-15503,15862-17697,18037-18275,18651-19570,19912-22542,22878-23144,23501-24416,24766-28416,28757-29007,29357-29903			89652	0	29903	3000.000000	942.000000	bad	25734	10.000000	0.000000	good	0	24.000000	-6.000000	0.000000	good	2.000000		0.000000	good	0	S	1	75.000000	mediocre		0	0.000000	good
CV182_75_M1_nb22_fr/ARTIC/nanopolish MN908947.3	20B	8689.412812	bad	3	10	0	0	3	25387	0	0	C23271A,A23403G,T24506G	11288-11296,24724			ORF1a:S3675-,ORF1a:G3676-,ORF1a:F3677-	1-1595,1943-11022,11373-11584,11928-13029,13364-15503,15862-17697,18037-18275,18651-19570,19912-22542,22878-23144,23501-24416,24766-28416,28757-29007,29357-29903			89652	0	29903	3000.000000	929.148148	bad	25387	10.000000	0.000000	good	0	24.000000	-6.000000	0.000000	good	2.000000		0.000000	good	0	S	1	75.000000	mediocre		0	0.000000	good
CV182_75_M1_nb23_ru/ARTIC/nanopolish MN908947.3	20I (Alpha, V1)	0.694444	good	36	19	0	22	6	121	0	4	C241T,A732G,C913T,A2920G,C3037T,C3267T,C5388A,C5986T,C6573T,T6954C,C8327T,C14408T,C14676T,T15096C,C15279T,T16176C,C16830T,A23063T,C23271A,A23403G,C23604A,C23709T,T24506G,G24914C,C27972T,G28048T,A28095T,A28111G,G28280C,A28281T,T28282A,A28624G,G28881A,G28882A,G28883C,C28977T	11288-11296,21765-21770,21992-21994,28271		N:D3L,N:R203K,N:G204R,N:S235F,ORF1a:D156G,ORF1a:T1001I,ORF1a:A1708D,ORF1a:S2103F,ORF1a:I2230T,ORF1a:L2688F,ORF1b:P314L,ORF8:Q27*,ORF8:R52I,ORF8:K68*,ORF8:Y73C,S:N501Y,S:A570D,S:D614G,S:P681H,S:T716I,S:S982A,S:D1118H	ORF1a:S3675-,ORF1a:G3676-,ORF1a:F3677-,S:H69-,S:V70-,S:Y144-	1-54,29837-29903		ChinaCDC_N_F:G28881A;G28882A;G28883C,ChinaCDC_N_R:C28977T	89480	0	29903	3000.000000	0.000000	good	121	10.000000	0.000000	good	0	24.000000	2.000000	8.333333	good	10.000000		0.000000	good	0		0	0.000000	good		0	0.000000	good
CV182_75_M1_nb23_fr/ARTIC/nanopolish MN908947.3	20I (Alpha, V1)	0.694444	good	36	19	0	22	6	123	0	4	C241T,A732G,C913T,A2920G,C3037T,C3267T,C5388A,C5986T,C6573T,T6954C,C8327T,C14408T,C14676T,T15096C,C15279T,T16176C,C16830T,A23063T,C23271A,A23403G,C23604A,C23709T,T24506G,G24914C,C27972T,G28048T,A28095T,A28111G,G28280C,A28281T,T28282A,A28624G,G28881A,G28882A,G28883C,C28977T	11288-11296,21765-21770,21992-21994,28271		N:D3L,N:R203K,N:G204R,N:S235F,ORF1a:D156G,ORF1a:T1001I,ORF1a:A1708D,ORF1a:S2103F,ORF1a:I2230T,ORF1a:L2688F,ORF1b:P314L,ORF8:Q27*,ORF8:R52I,ORF8:K68*,ORF8:Y73C,S:N501Y,S:A570D,S:D614G,S:P681H,S:T716I,S:S982A,S:D1118H	ORF1a:S3675-,ORF1a:G3676-,ORF1a:F3677-,S:H69-,S:V70-,S:Y144-	1-54,16255-16256,29837-29903		ChinaCDC_N_F:G28881A;G28882A;G28883C,ChinaCDC_N_R:C28977T	89480	0	29903	3000.000000	0.000000	good	123	10.000000	0.000000	good	0	24.000000	2.000000	8.333333	good	10.000000		0.000000	good	0		0	0.000000	good		0	0.000000	good
CV182_75_M1_nb23_sa/ARTIC/nanopolish MN908947.3	20I (Alpha, V1)	29.575117	good	34	19	0	21	6	1751	0	4	C241T,A732G,A2920G,C3037T,C3267T,C5388A,C5986T,C6573T,T6954C,C8327T,C14408T,C14676T,T15096C,C15279T,T16176C,C16830T,C23271A,A23403G,C23604A,C23709T,T24506G,G24914C,C27972T,G28048T,A28095T,A28111G,G28280C,A28281T,T28282A,A28624G,G28881A,G28882A,G28883C,C28977T	11288-11296,21765-21770,21992-21994,28271		N:D3L,N:R203K,N:G204R,N:S235F,ORF1a:D156G,ORF1a:T1001I,ORF1a:A1708D,ORF1a:S2103F,ORF1a:I2230T,ORF1a:L2688F,ORF1b:P314L,ORF8:Q27*,ORF8:R52I,ORF8:K68*,ORF8:Y73C,S:A570D,S:D614G,S:P681H,S:T716I,S:S982A,S:D1118H	ORF1a:S3675-,ORF1a:G3676-,ORF1a:F3677-,S:H69-,S:V70-,S:Y144-	1-54,913,7672-7968,19276-19570,21428-21682,22325-22542,22878-23144,27512-27808,29837-29903		ChinaCDC_N_F:G28881A;G28882A;G28883C,ChinaCDC_N_R:C28977T	89488	0	29903	3000.000000	53.740741	mediocre	1751	10.000000	0.000000	good	0	24.000000	2.000000	8.333333	good	10.000000		0.000000	good	0		0	0.000000	good		0	0.000000	good
CV182_75_M1_nb24_fr/ARTIC/nanopolish MN908947.3	20I (Alpha, V1)	8140.923923	bad	12	1	0	9	0	24577	0	0	C3037T,T14298A,C14408T,C20648T,C23271A,A23403G,C27972T,G28048T,A28111G,G28280C,A28281T,T28282A	28271		N:D3L,ORF1b:Y277*,ORF1b:P314L,ORF1b:P2394L,ORF8:Q27*,ORF8:R52I,ORF8:Y73C,S:A570D,S:D614G		1-2850,3184-4322,4667-10099,10738-13946,14580-15503,15862-17993,18325-20496,20868-21993,22325-22542,22878-23144,23501-26542,26891-27808,28757-29903			89652	0	29903	3000.000000	899.148148	bad	24577	10.000000	0.000000	good	0	24.000000	-5.000000	0.000000	good	3.000000		0.000000	good	0		0	0.000000	good	ORF1b:276	1	75.000000	mediocre
CV182_75_M1_nb24_ru/ARTIC/nanopolish MN908947.3	20I (Alpha, V1)	8566.654170	bad	12	1	0	9	0	25208	0	0	C3037T,T14298A,C14408T,C20648T,C23271A,A23403G,C27972T,G28048T,A28111G,G28280C,A28281T,T28282A	28271		N:D3L,ORF1b:Y277*,ORF1b:P314L,ORF1b:P2394L,ORF8:Q27*,ORF8:R52I,ORF8:Y73C,S:A570D,S:D614G		1-2850,3184-4322,4667-10099,10438-13946,14580-15503,15862-17993,18325-20496,20868-22542,22878-23144,23501-26542,26891-27808,28757-29903			89652	0	29903	3000.000000	922.518519	bad	25208	10.000000	0.000000	good	0	24.000000	-5.000000	0.000000	good	3.000000		0.000000	good	0		0	0.000000	good	ORF1b:276	1	75.000000	mediocre
CV182_75_M1_nb25_fr/ARTIC/nanopolish MN908947.3	20I (Alpha, V1)	0.134444	good	29	19	0	18	6	399	0	4	C241T,C913T,C3037T,C3267T,C5388A,C5986T,T6954C,C14408T,C14676T,C15279T,T16176C,A23063T,C23271A,A23403G,C23604A,C23709T,T24506G,G24914C,C25300T,C27972T,G28048T,A28111G,G28280C,A28281T,T28282A,G28881A,G28882A,G28883C,C28977T	11288-11296,21765-21770,21992-21994,28271		N:D3L,N:R203K,N:G204R,N:S235F,ORF1a:T1001I,ORF1a:A1708D,ORF1a:I2230T,ORF1b:P314L,ORF8:Q27*,ORF8:R52I,ORF8:Y73C,S:N501Y,S:A570D,S:D614G,S:P681H,S:T716I,S:S982A,S:D1118H	ORF1a:S3675-,ORF1a:G3676-,ORF1a:F3677-,S:H69-,S:V70-,S:Y144-	1-54,16255-16256,25348-25623,29837-29903		ChinaCDC_N_F:G28881A;G28882A;G28883C,ChinaCDC_N_R:C28977T	89508	0	29903	3000.000000	3.666667	good	399	10.000000	0.000000	good	0	24.000000	-3.000000	0.000000	good	5.000000		0.000000	good	0		0	0.000000	good		0	0.000000	good
CV182_75_M1_nb25_sa/ARTIC/nanopolish MN908947.3	20I (Alpha, V1)	50.147380	mediocre	29	19	0	18	6	2212	0	4	C241T,C913T,C3037T,C3267T,C5388A,C5986T,T6954C,C14408T,C14676T,C15279T,T16176C,A23063T,C23271A,A23403G,C23604A,C23709T,T24506G,G24914C,C25300T,C27972T,G28048T,A28111G,G28280C,A28281T,T28282A,G28881A,G28882A,G28883C,C28977T	11288-11296,21765-21770,21992-21994,28271		N:D3L,N:R203K,N:G204R,N:S235F,ORF1a:T1001I,ORF1a:A1708D,ORF1a:I2230T,ORF1b:P314L,ORF8:Q27*,ORF8:R52I,ORF8:Y73C,S:N501Y,S:A570D,S:D614G,S:P681H,S:T716I,S:S982A,S:D1118H	ORF1a:S3675-,ORF1a:G3676-,ORF1a:F3677-,S:H69-,S:V70-,S:Y144-	1-54,1943-2205,13364-13625,19276-19570,22325-22542,25348-25623,27512-27808,29357-29903		ChinaCDC_N_F:G28881A;G28882A;G28883C,ChinaCDC_N_R:C28977T	89508	0	29903	3000.000000	70.814815	mediocre	2212	10.000000	0.000000	good	0	24.000000	-3.000000	0.000000	good	5.000000		0.000000	good	0		0	0.000000	good		0	0.000000	good
CV182_75_M1_nb25_ru/ARTIC/nanopolish MN908947.3	20I (Alpha, V1)	0.134444	good	29	19	0	18	6	399	0	4	C241T,C913T,C3037T,C3267T,C5388A,C5986T,T6954C,C14408T,C14676T,C15279T,T16176C,A23063T,C23271A,A23403G,C23604A,C23709T,T24506G,G24914C,C25300T,C27972T,G28048T,A28111G,G28280C,A28281T,T28282A,G28881A,G28882A,G28883C,C28977T	11288-11296,21765-21770,21992-21994,28271		N:D3L,N:R203K,N:G204R,N:S235F,ORF1a:T1001I,ORF1a:A1708D,ORF1a:I2230T,ORF1b:P314L,ORF8:Q27*,ORF8:R52I,ORF8:Y73C,S:N501Y,S:A570D,S:D614G,S:P681H,S:T716I,S:S982A,S:D1118H	ORF1a:S3675-,ORF1a:G3676-,ORF1a:F3677-,S:H69-,S:V70-,S:Y144-	1-54,16255-16256,25348-25623,29837-29903		ChinaCDC_N_F:G28881A;G28882A;G28883C,ChinaCDC_N_R:C28977T	89508	0	29903	3000.000000	3.666667	good	399	10.000000	0.000000	good	0	24.000000	-3.000000	0.000000	good	5.000000		0.000000	good	0		0	0.000000	good		0	0.000000	good
CV182_75_M1_nb27_ru/ARTIC/nanopolish MN908947.3	20I (Alpha, V1)	3097.953141	bad	16	19	0	9	6	15328	0	0	C3037T,C3267T,C5388A,C5986T,C14676T,C15279T,T16176C,C23271A,A23403G,G24914C,C27972T,G28048T,A28111G,G28280C,A28281T,T28282A	11288-11296,21765-21770,21992-21994,28271		N:D3L,ORF1a:T1001I,ORF1a:A1708D,ORF8:Q27*,ORF8:R52I,ORF8:Y73C,S:A570D,S:D614G,S:D1118H	ORF1a:S3675-,ORF1a:G3676-,ORF1a:F3677-,S:H69-,S:V70-,S:Y144-	1-342,705-965,1313-2850,3508-4322,4996-5287,6527-7332,7672-7968,8320-8913,9246-10384,10738-11022,11373-11584,11928-13029,13364-14570,14899-15193,16187-17087,17739-17993,18651-18918,19276-20200,20543-20813,21147-21682,22014-22542,22878-23144,23604,23709,23823-24100,24444-24721,25647-26219,26891-27164,27512-27808,28757-29007,29666-29903			89560	0	29903	3000.000000	556.592593	bad	15328	10.000000	0.000000	good	0	24.000000	-4.000000	0.000000	good	4.000000		0.000000	good	0		0	0.000000	good		0	0.000000	good
CV182_75_M1_nb27_fr/ARTIC/nanopolish MN908947.3	20I (Alpha, V1)	2787.448903	bad	22	19	0	14	6	14555	0	4	C3037T,C3267T,C5388A,C5986T,C14676T,C15279T,T16176C,C23271A,A23403G,C23604A,C23709T,G24914C,C27972T,G28048T,A28111G,G28280C,A28281T,T28282A,G28881A,G28882A,G28883C,C28977T	11288-11296,21765-21770,21992-21994,28271		N:D3L,N:R203K,N:G204R,N:S235F,ORF1a:T1001I,ORF1a:A1708D,ORF8:Q27*,ORF8:R52I,ORF8:Y73C,S:A570D,S:D614G,S:P681H,S:T716I,S:D1118H	ORF1a:S3675-,ORF1a:G3676-,ORF1a:F3677-,S:H69-,S:V70-,S:Y144-	1-342,705-965,1313-2850,3508-4322,4996-5287,6527-7332,7672-7968,8519-8913,9246-10384,10738-11022,11373-11584,11928-12439,12761-13029,13364-14570,14899-15193,16187-17087,17739-17993,18651-18918,19276-20200,20543-20813,21147-21682,22014-22542,22878-23144,23823-24100,24444-24721,25647-26219,26891-27164,27512-27808,29666-29903		ChinaCDC_N_F:G28881A;G28882A;G28883C,ChinaCDC_N_R:C28977T	89536	0	29903	3000.000000	527.962963	bad	14555	10.000000	0.000000	good	0	24.000000	-4.000000	0.000000	good	4.000000		0.000000	good	0		0	0.000000	good		0	0.000000	good
CV182_75_M1_nb28_fr/ARTIC/nanopolish MN908947.3	20I (Alpha, V1)	128.864540	bad	30	19	0	18	6	3365	0	4	C241T,C913T,C2453T,C3037T,C3267T,T5077C,C5388A,C5986T,T6954C,C14408T,C14676T,C15279T,T16176C,C23271A,A23403G,C23604A,C23709T,A23947G,T24506G,G24914C,C27972T,G28048T,A28111G,G28280C,A28281T,T28282A,G28881A,G28882A,G28883C,C28977T	11288-11296,21765-21770,21992-21994,28271		N:D3L,N:R203K,N:G204R,N:S235F,ORF1a:L730F,ORF1a:T1001I,ORF1a:A1708D,ORF1a:I2230T,ORF1b:P314L,ORF8:Q27*,ORF8:R52I,ORF8:Y73C,S:A570D,S:D614G,S:P681H,S:T716I,S:S982A,S:D1118H	ORF1a:S3675-,ORF1a:G3676-,ORF1a:F3677-,S:H69-,S:V70-,S:Y144-	1-54,1943-2205,2569-2850,3827-4077,7093-7332,8636-8913,9246-9502,13364-13625,22878-23144,25647-26219,26891-27164,27512-27808,29837-29903		ChinaCDC_N_F:G28881A;G28882A;G28883C,ChinaCDC_N_R:C28977T	89504	0	29903	3000.000000	113.518519	bad	3365	10.000000	0.000000	good	0	24.000000	-2.000000	0.000000	good	6.000000		0.000000	good	0		0	0.000000	good		0	0.000000	good
CV182_75_M1_nb28_ru/ARTIC/nanopolish MN908947.3	20I (Alpha, V1)	151.198903	bad	30	19	0	18	6	3620	0	4	C241T,C913T,C2453T,C3037T,C3267T,T5077C,C5388A,C5986T,T6954C,C14408T,C14676T,C15279T,T16176C,C23271A,A23403G,C23604A,C23709T,A23947G,T24506G,G24914C,C27972T,G28048T,A28111G,G28280C,A28281T,T28282A,G28881A,G28882A,G28883C,C28977T	11288-11296,21765-21770,21992-21994,28271		N:D3L,N:R203K,N:G204R,N:S235F,ORF1a:L730F,ORF1a:T1001I,ORF1a:A1708D,ORF1a:I2230T,ORF1b:P314L,ORF8:Q27*,ORF8:R52I,ORF8:Y73C,S:A570D,S:D614G,S:P681H,S:T716I,S:S982A,S:D1118H	ORF1a:S3675-,ORF1a:G3676-,ORF1a:F3677-,S:H69-,S:V70-,S:Y144-	1-54,1943-2205,2569-2850,3827-4077,7093-7332,8636-8913,9246-9502,13364-13625,17739-17993,22878-23144,25647-26219,26891-27164,27512-27808,29837-29903		ChinaCDC_N_F:G28881A;G28882A;G28883C,ChinaCDC_N_R:C28977T	89504	0	29903	3000.000000	122.962963	bad	3620	10.000000	0.000000	good	0	24.000000	-2.000000	0.000000	good	6.000000		0.000000	good	0		0	0.000000	good		0	0.000000	good
CV182_75_M1_nb29_sa/ARTIC/nanopolish MN908947.3	20I (Alpha, V1)	90.813841	mediocre	29	19	0	18	6	2873	0	4	C241T,C913T,C2453T,C3037T,C3267T,C5388A,C5986T,T6954C,C14408T,C14676T,C15279T,T16176C,C23271A,A23403G,C23604A,C23709T,A23947G,T24506G,G24914C,C27972T,G28048T,A28111G,G28280C,A28281T,T28282A,G28881A,G28882A,G28883C,C28977T	11288-11296,21765-21770,21992-21994,28271		N:D3L,N:R203K,N:G204R,N:S235F,ORF1a:L730F,ORF1a:T1001I,ORF1a:A1708D,ORF1a:I2230T,ORF1b:P314L,ORF8:Q27*,ORF8:R52I,ORF8:Y73C,S:A570D,S:D614G,S:P681H,S:T716I,S:S982A,S:D1118H	ORF1a:S3675-,ORF1a:G3676-,ORF1a:F3677-,S:H69-,S:V70-,S:Y144-	1-54,2569-2850,3827-4077,7672-7968,9246-9502,13364-13625,19276-19570,22325-22542,22878-23144,23964-23965,25647-25696,26891-27164,27512-27808,29837-29903		ChinaCDC_N_F:G28881A;G28882A;G28883C,ChinaCDC_N_R:C28977T	89508	0	29903	3000.000000	95.296296	mediocre	2873	10.000000	0.000000	good	0	24.000000	-3.000000	0.000000	good	5.000000		0.000000	good	0		0	0.000000	good		0	0.000000	good
CV182_75_M1_nb29_fr/ARTIC/nanopolish MN908947.3	20I (Alpha, V1)	0.191001	good	30	19	0	19	6	418	0	4	C241T,C913T,C2453T,C3037T,C3267T,C5388A,C5986T,T6954C,C14408T,C14676T,C15279T,T16176C,A23063T,C23271A,A23403G,C23604A,C23709T,A23947G,T24506G,G24914C,C27972T,G28048T,A28111G,G28280C,A28281T,T28282A,G28881A,G28882A,G28883C,C28977T	11288-11296,21765-21770,21992-21994,28271		N:D3L,N:R203K,N:G204R,N:S235F,ORF1a:L730F,ORF1a:T1001I,ORF1a:A1708D,ORF1a:I2230T,ORF1b:P314L,ORF8:Q27*,ORF8:R52I,ORF8:Y73C,S:N501Y,S:A570D,S:D614G,S:P681H,S:T716I,S:S982A,S:D1118H	ORF1a:S3675-,ORF1a:G3676-,ORF1a:F3677-,S:H69-,S:V70-,S:Y144-	1-54,27512-27808,29837-29903		ChinaCDC_N_F:G28881A;G28882A;G28883C,ChinaCDC_N_R:C28977T	89504	0	29903	3000.000000	4.370370	good	418	10.000000	0.000000	good	0	24.000000	-3.000000	0.000000	good	5.000000		0.000000	good	0		0	0.000000	good		0	0.000000	good
CV182_75_M1_nb29_ru/ARTIC/nanopolish MN908947.3	20I (Alpha, V1)	0.191001	good	30	19	0	19	6	418	0	4	C241T,C913T,C2453T,C3037T,C3267T,C5388A,C5986T,T6954C,C14408T,C14676T,C15279T,T16176C,A23063T,C23271A,A23403G,C23604A,C23709T,A23947G,T24506G,G24914C,C27972T,G28048T,A28111G,G28280C,A28281T,T28282A,G28881A,G28882A,G28883C,C28977T	11288-11296,21765-21770,21992-21994,28271		N:D3L,N:R203K,N:G204R,N:S235F,ORF1a:L730F,ORF1a:T1001I,ORF1a:A1708D,ORF1a:I2230T,ORF1b:P314L,ORF8:Q27*,ORF8:R52I,ORF8:Y73C,S:N501Y,S:A570D,S:D614G,S:P681H,S:T716I,S:S982A,S:D1118H	ORF1a:S3675-,ORF1a:G3676-,ORF1a:F3677-,S:H69-,S:V70-,S:Y144-	1-54,27512-27808,29837-29903		ChinaCDC_N_F:G28881A;G28882A;G28883C,ChinaCDC_N_R:C28977T	89504	0	29903	3000.000000	4.370370	good	418	10.000000	0.000000	good	0	24.000000	-3.000000	0.000000	good	5.000000		0.000000	good	0		0	0.000000	good		0	0.000000	good
CV182_75_M1_nb30_ru/ARTIC/nanopolish MN908947.3	20I (Alpha, V1)	0.191001	good	30	19	0	19	6	418	0	4	C241T,C913T,C2453T,C3037T,C3267T,C5388A,C5986T,T6954C,C14408T,C14676T,C15279T,T16176C,A23063T,C23271A,A23403G,C23604A,C23709T,A23947G,T24506G,G24914C,C27972T,G28048T,A28111G,G28280C,A28281T,T28282A,G28881A,G28882A,G28883C,C28977T	11288-11296,21765-21770,21992-21994,28271		N:D3L,N:R203K,N:G204R,N:S235F,ORF1a:L730F,ORF1a:T1001I,ORF1a:A1708D,ORF1a:I2230T,ORF1b:P314L,ORF8:Q27*,ORF8:R52I,ORF8:Y73C,S:N501Y,S:A570D,S:D614G,S:P681H,S:T716I,S:S982A,S:D1118H	ORF1a:S3675-,ORF1a:G3676-,ORF1a:F3677-,S:H69-,S:V70-,S:Y144-	1-54,27512-27808,29837-29903		ChinaCDC_N_F:G28881A;G28882A;G28883C,ChinaCDC_N_R:C28977T	89504	0	29903	3000.000000	4.370370	good	418	10.000000	0.000000	good	0	24.000000	-3.000000	0.000000	good	5.000000		0.000000	good	0		0	0.000000	good		0	0.000000	good
CV182_75_M1_nb30_fr/ARTIC/nanopolish MN908947.3	20I (Alpha, V1)	0.191001	good	30	19	0	19	6	418	0	4	C241T,C913T,C2453T,C3037T,C3267T,C5388A,C5986T,T6954C,C14408T,C14676T,C15279T,T16176C,A23063T,C23271A,A23403G,C23604A,C23709T,A23947G,T24506G,G24914C,C27972T,G28048T,A28111G,G28280C,A28281T,T28282A,G28881A,G28882A,G28883C,C28977T	11288-11296,21765-21770,21992-21994,28271		N:D3L,N:R203K,N:G204R,N:S235F,ORF1a:L730F,ORF1a:T1001I,ORF1a:A1708D,ORF1a:I2230T,ORF1b:P314L,ORF8:Q27*,ORF8:R52I,ORF8:Y73C,S:N501Y,S:A570D,S:D614G,S:P681H,S:T716I,S:S982A,S:D1118H	ORF1a:S3675-,ORF1a:G3676-,ORF1a:F3677-,S:H69-,S:V70-,S:Y144-	1-54,27512-27808,29837-29903		ChinaCDC_N_F:G28881A;G28882A;G28883C,ChinaCDC_N_R:C28977T	89504	0	29903	3000.000000	4.370370	good	418	10.000000	0.000000	good	0	24.000000	-3.000000	0.000000	good	5.000000		0.000000	good	0		0	0.000000	good		0	0.000000	good
CV182_75_M1_nb30_sa/ARTIC/nanopolish MN908947.3	20I (Alpha, V1)	149.745075	bad	29	19	0	18	6	3604	0	4	C241T,C913T,C2453T,C3037T,C3267T,C5388A,C5986T,T6954C,C14408T,C14676T,C15279T,T16176C,C23271A,A23403G,C23604A,C23709T,A23947G,T24506G,G24914C,C27972T,G28048T,A28111G,G28280C,A28281T,T28282A,G28881A,G28882A,G28883C,C28977T	11288-11296,21765-21770,21992-21994,28271		N:D3L,N:R203K,N:G204R,N:S235F,ORF1a:L730F,ORF1a:T1001I,ORF1a:A1708D,ORF1a:I2230T,ORF1b:P314L,ORF8:Q27*,ORF8:R52I,ORF8:Y73C,S:A570D,S:D614G,S:P681H,S:T716I,S:S982A,S:D1118H	ORF1a:S3675-,ORF1a:G3676-,ORF1a:F3677-,S:H69-,S:V70-,S:Y144-	1-54,2569-2850,7093-7332,7672-7968,9246-9502,13364-13625,19276-19570,19912-20200,21428-21682,22325-22542,22878-23144,25970-26219,26891-27164,27512-27808,29837-29903		ChinaCDC_N_F:G28881A;G28882A;G28883C,ChinaCDC_N_R:C28977T	89508	0	29903	3000.000000	122.370370	bad	3604	10.000000	0.000000	good	0	24.000000	-3.000000	0.000000	good	5.000000		0.000000	good	0		0	0.000000	good		0	0.000000	good
CV182_75_M1_nb31_sa/ARTIC/nanopolish MN908947.3	20I (Alpha, V1)	142.533457	bad	28	27	0	15	6	2808	0	4	C241T,C913T,C3037T,C3267T,G4255A,C5388A,C5986T,C8841T,G11507A,C14408T,C14676T,C15279T,T16176C,C17502T,C23271A,A23403G,C23604A,C23709T,T24506G,G24914C,A28111G,G28280C,A28281T,T28282A,G28881A,G28882A,G28883C,C28977T	11288-11296,21765-21770,21992-21994,28143-28150,28271		N:D3L,N:R203K,N:G204R,N:S235F,ORF1a:T1001I,ORF1a:A1708D,ORF1a:T2859I,ORF1a:V3748I,ORF1b:P314L,S:A570D,S:D614G,S:P681H,S:T716I,S:S982A,S:D1118H	ORF1a:S3675-,ORF1a:G3676-,ORF1a:F3677-,S:H69-,S:V70-,S:Y144-	1-54,1313-1595,6847-7058,7672-7968,9246-9502,19276-19570,20232-20496,22325-22542,22878-23144,27512-28104,29837-29903		ChinaCDC_N_F:G28881A;G28882A;G28883C,ChinaCDC_N_R:C28977T	89481	0	29903	3000.000000	92.888889	mediocre	2808	10.000000	0.000000	good	0	24.000000	-1.000000	0.000000	good	7.000000		0.000000	good	0	ORF8	1	75.000000	mediocre		0	0.000000	good
CV182_75_M1_nb31_ru/ARTIC/nanopolish MN908947.3	20I (Alpha, V1)	56.250000	mediocre	33	27	0	17	6	123	0	4	C241T,C913T,C3037T,C3267T,G4255A,C5388A,C5986T,T6954C,C7735T,C8841T,G11507A,C14408T,C14676T,C15279T,T16176C,C17502T,A23063T,C23271A,A23403G,C23604A,C23709T,T24506G,G24914C,C27972T,G28048T,A28111G,G28280C,A28281T,T28282A,G28881A,G28882A,G28883C,C28977T	11288-11296,21765-21770,21992-21994,28143-28150,28271		N:D3L,N:R203K,N:G204R,N:S235F,ORF1a:T1001I,ORF1a:A1708D,ORF1a:I2230T,ORF1a:T2859I,ORF1a:V3748I,ORF1b:P314L,S:N501Y,S:A570D,S:D614G,S:P681H,S:T716I,S:S982A,S:D1118H	ORF1a:S3675-,ORF1a:G3676-,ORF1a:F3677-,S:H69-,S:V70-,S:Y144-	1-54,16255-16256,29837-29903		ChinaCDC_N_F:G28881A;G28882A;G28883C,ChinaCDC_N_R:C28977T	89461	0	29903	3000.000000	0.000000	good	123	10.000000	0.000000	good	0	24.000000	0.000000	0.000000	good	8.000000		0.000000	good	0	ORF8	1	75.000000	mediocre		0	0.000000	good
CV182_75_M1_nb31_fr/ARTIC/nanopolish MN908947.3	20I (Alpha, V1)	56.250000	mediocre	33	27	0	17	6	121	0	4	C241T,C913T,C3037T,C3267T,G4255A,C5388A,C5986T,T6954C,C7735T,C8841T,G11507A,C14408T,C14676T,C15279T,T16176C,C17502T,A23063T,C23271A,A23403G,C23604A,C23709T,T24506G,G24914C,C27972T,G28048T,A28111G,G28280C,A28281T,T28282A,G28881A,G28882A,G28883C,C28977T	11288-11296,21765-21770,21992-21994,28143-28150,28271		N:D3L,N:R203K,N:G204R,N:S235F,ORF1a:T1001I,ORF1a:A1708D,ORF1a:I2230T,ORF1a:T2859I,ORF1a:V3748I,ORF1b:P314L,S:N501Y,S:A570D,S:D614G,S:P681H,S:T716I,S:S982A,S:D1118H	ORF1a:S3675-,ORF1a:G3676-,ORF1a:F3677-,S:H69-,S:V70-,S:Y144-	1-54,29837-29903		ChinaCDC_N_F:G28881A;G28882A;G28883C,ChinaCDC_N_R:C28977T	89461	0	29903	3000.000000	0.000000	good	121	10.000000	0.000000	good	0	24.000000	0.000000	0.000000	good	8.000000		0.000000	good	0	ORF8	1	75.000000	mediocre		0	0.000000	good
CV182_75_M1_nb34_ru/ARTIC/nanopolish MN908947.3	20I (Alpha, V1)	5351.735309	bad	19	10	0	14	3	20052	0	4	C913T,C5986T,C14408T,C14676T,C23604A,C23709T,T24506G,G24914C,C27972T,G28048T,A28111G,G28280C,A28281T,T28282A,C28437T,G28881A,G28882A,G28883C,C28977T	11288-11296,28271		N:D3L,N:A55V,N:R203K,N:G204R,N:S235F,ORF1b:P314L,ORF8:Q27*,ORF8:R52I,ORF8:Y73C,ORF9b:L52F,S:P681H,S:T716I,S:S982A,S:D1118H	ORF1a:S3675-,ORF1a:G3676-,ORF1a:F3677-	1-664,1005-2205,2569-5586,6248-8275,8636-9502,9835-10384,10738-11022,11373-11889,13075-14232,14899-15503,15862-17087,17431-19570,19912-21993,22325-23466,23823-24416,25348-26219,26399-26400,26891-27164,27512-27808,29025-29316,29666-29903		ChinaCDC_N_F:G28881A;G28882A;G28883C,ChinaCDC_N_R:C28977T	89590	0	29903	3000.000000	731.555556	bad	20052	10.000000	0.000000	good	0	24.000000	-5.000000	0.000000	good	3.000000		0.000000	good	0		0	0.000000	good		0	0.000000	good
CV182_75_M1_nb34_fr/ARTIC/nanopolish MN908947.3	20I (Alpha, V1)	5048.365652	bad	19	10	0	14	3	19484	0	4	C913T,C5986T,C14408T,C14676T,C23604A,C23709T,T24506G,G24914C,C27972T,G28048T,A28111G,G28280C,A28281T,T28282A,C28437T,G28881A,G28882A,G28883C,C28977T	11288-11296,28271		N:D3L,N:A55V,N:R203K,N:G204R,N:S235F,ORF1b:P314L,ORF8:Q27*,ORF8:R52I,ORF8:Y73C,ORF9b:L52F,S:P681H,S:T716I,S:S982A,S:D1118H	ORF1a:S3675-,ORF1a:G3676-,ORF1a:F3677-	1-664,1005-2205,2569-5586,6248-8275,8636-9502,9835-10384,10738-11022,11373-11889,13075-14232,14899-15503,15862-17087,17431-19570,19912-21993,22325-23466,23823-24416,25348-26219,27512-27808,29666-29903		ChinaCDC_N_F:G28881A;G28882A;G28883C,ChinaCDC_N_R:C28977T	89590	0	29903	3000.000000	710.518519	bad	19484	10.000000	0.000000	good	0	24.000000	-5.000000	0.000000	good	3.000000		0.000000	good	0		0	0.000000	good		0	0.000000	good
CV182_75_M1_nb35_fr/ARTIC/nanopolish MN908947.3	20I (Alpha, V1)	5375.605158	bad	17	1	0	9	0	20096	0	4	C913T,C3037T,C5986T,G10193A,A10195T,C14676T,G24914C,C27972T,G28048T,A28111G,G28280C,A28281T,T28282A,G28881A,G28882A,G28883C,C28977T	28271		N:D3L,N:R203K,N:G204R,N:S235F,ORF1a:E3310N,ORF8:Q27*,ORF8:R52I,ORF8:Y73C,S:D1118H		1-342,1313-2850,3184-3482,3827-5586,6199,6847-7968,8320-9806,10438-11584,12235-13029,13364-13625,14272-14570,14899-15503,15862-17087,17431-18618,18958-20496,20868-24100,24444-24721,25348-26542,26891-27808,29042-29903		ChinaCDC_N_F:G28881A;G28882A;G28883C,ChinaCDC_N_R:C28977T	89632	0	29903	3000.000000	733.185185	bad	20096	10.000000	0.000000	good	0	24.000000	-6.000000	0.000000	good	2.000000		0.000000	good	0		0	0.000000	good		0	0.000000	good
CV182_75_M1_nb35_ru/ARTIC/nanopolish MN908947.3	20I (Alpha, V1)	5888.572853	bad	13	1	0	6	0	21019	0	0	C913T,C3037T,C5986T,G10193A,A10195T,C14676T,G24914C,C27972T,G28048T,A28111G,G28280C,A28281T,T28282A	28271		N:D3L,ORF1a:E3310N,ORF8:Q27*,ORF8:R52I,ORF8:Y73C,S:D1118H		1-342,1313-2850,3184-5586,6847-7968,8320-9806,10438-11584,12235-13029,13364-13625,14272-14570,14899-15503,15862-17087,17431-18618,18958-20496,20868-24100,24444-24721,25053-26542,26891-27808,28757-29903			89648	0	29903	3000.000000	767.370370	bad	21019	10.000000	0.000000	good	0	24.000000	-6.000000	0.000000	good	2.000000		0.000000	good	0		0	0.000000	good		0	0.000000	good
CV182_75_M1_nb36_sa/ARTIC/nanopolish MN908947.3	20I (Alpha, V1)	67.717658	mediocre	33	19	0	21	6	2519	0	4	C241T,C913T,C3037T,C3267T,C5388A,C5986T,T6954C,C14408T,C14676T,C15279T,T16176C,A17615G,C23271A,A23403G,C23557T,C23604A,C23709T,T24506G,G24914C,C25452T,T25478C,G26062T,G26065T,C27972T,G28048T,A28111G,G28280C,A28281T,T28282A,G28881A,G28882A,G28883C,C28977T	11288-11296,21765-21770,21992-21994,28271		N:D3L,N:R203K,N:G204R,N:S235F,ORF1a:T1001I,ORF1a:A1708D,ORF1a:I2230T,ORF1b:P314L,ORF1b:K1383R,ORF3a:V29A,ORF3a:G224C,ORF3a:V225F,ORF8:Q27*,ORF8:R52I,ORF8:Y73C,S:A570D,S:D614G,S:P681H,S:T716I,S:S982A,S:D1118H	ORF1a:S3675-,ORF1a:G3676-,ORF1a:F3677-,S:H69-,S:V70-,S:Y144-	1-54,2569-2850,7093-7332,7672-7968,8636-8913,9246-9502,13364-13625,22325-22542,22878-23144,27512-27808,29837-29903		ChinaCDC_N_F:G28881A;G28882A;G28883C,ChinaCDC_N_R:C28977T	89492	0	29903	3000.000000	82.185185	mediocre	2519	10.000000	0.000000	good	0	24.000000	1.000000	4.166667	good	9.000000		0.000000	good	0		0	0.000000	good		0	0.000000	good
CV182_75_M1_nb36_fr/ARTIC/nanopolish MN908947.3	20I (Alpha, V1)	0.173611	good	34	19	0	22	6	123	0	4	C241T,C913T,C3037T,C3267T,C5388A,C5986T,T6954C,C14408T,C14676T,C15279T,T16176C,A17615G,A23063T,C23271A,A23403G,C23557T,C23604A,C23709T,T24506G,G24914C,C25452T,T25478C,G26062T,G26065T,C27972T,G28048T,A28111G,G28280C,A28281T,T28282A,G28881A,G28882A,G28883C,C28977T	11288-11296,21765-21770,21992-21994,28271		N:D3L,N:R203K,N:G204R,N:S235F,ORF1a:T1001I,ORF1a:A1708D,ORF1a:I2230T,ORF1b:P314L,ORF1b:K1383R,ORF3a:V29A,ORF3a:G224C,ORF3a:V225F,ORF8:Q27*,ORF8:R52I,ORF8:Y73C,S:N501Y,S:A570D,S:D614G,S:P681H,S:T716I,S:S982A,S:D1118H	ORF1a:S3675-,ORF1a:G3676-,ORF1a:F3677-,S:H69-,S:V70-,S:Y144-	1-54,16255-16256,29837-29903		ChinaCDC_N_F:G28881A;G28882A;G28883C,ChinaCDC_N_R:C28977T	89488	0	29903	3000.000000	0.000000	good	123	10.000000	0.000000	good	0	24.000000	1.000000	4.166667	good	9.000000		0.000000	good	0		0	0.000000	good		0	0.000000	good
CV182_75_M1_nb36_ru/ARTIC/nanopolish MN908947.3	20I (Alpha, V1)	0.364612	good	34	19	0	22	6	418	0	4	C241T,C913T,C3037T,C3267T,C5388A,C5986T,T6954C,C14408T,C14676T,C15279T,T16176C,A17615G,A23063T,C23271A,A23403G,C23557T,C23604A,C23709T,T24506G,G24914C,C25452T,T25478C,G26062T,G26065T,C27972T,G28048T,A28111G,G28280C,A28281T,T28282A,G28881A,G28882A,G28883C,C28977T	11288-11296,21765-21770,21992-21994,28271		N:D3L,N:R203K,N:G204R,N:S235F,ORF1a:T1001I,ORF1a:A1708D,ORF1a:I2230T,ORF1b:P314L,ORF1b:K1383R,ORF3a:V29A,ORF3a:G224C,ORF3a:V225F,ORF8:Q27*,ORF8:R52I,ORF8:Y73C,S:N501Y,S:A570D,S:D614G,S:P681H,S:T716I,S:S982A,S:D1118H	ORF1a:S3675-,ORF1a:G3676-,ORF1a:F3677-,S:H69-,S:V70-,S:Y144-	1-54,27512-27808,29837-29903		ChinaCDC_N_F:G28881A;G28882A;G28883C,ChinaCDC_N_R:C28977T	89488	0	29903	3000.000000	4.370370	good	418	10.000000	0.000000	good	0	24.000000	1.000000	4.166667	good	9.000000		0.000000	good	0		0	0.000000	good		0	0.000000	good
CV182_75_M1_nb37_ru/ARTIC/nanopolish MN908947.3	20I (Alpha, V1)	542.544870	bad	28	19	0	17	6	6589	0	4	C241T,C913T,C3037T,C3267T,C5388A,C5986T,T6954C,C14408T,C14676T,C15279T,T16176C,C23271A,A23403G,C23604A,C23709T,T24506G,G24914C,C25300T,C27972T,G28048T,A28111G,G28280C,A28281T,T28282A,G28881A,G28882A,G28883C,C28977T	11288-11296,21765-21770,21992-21994,28271		N:D3L,N:R203K,N:G204R,N:S235F,ORF1a:T1001I,ORF1a:A1708D,ORF1a:I2230T,ORF1b:P314L,ORF8:Q27*,ORF8:R52I,ORF8:Y73C,S:A570D,S:D614G,S:P681H,S:T716I,S:S982A,S:D1118H	ORF1a:S3675-,ORF1a:G3676-,ORF1a:F3677-,S:H69-,S:V70-,S:Y144-	1-54,1943-2205,2569-2850,3827-4077,7093-7332,7672-7968,8320-8913,9246-9502,9835-10099,10738-11022,13364-13625,16187-16444,19276-19570,21147-21386,22325-22542,22878-23144,24146-24416,25348-26219,26891-27164,27512-27808,29357-29903		ChinaCDC_N_F:G28881A;G28882A;G28883C,ChinaCDC_N_R:C28977T	89512	0	29903	3000.000000	232.925926	bad	6589	10.000000	0.000000	good	0	24.000000	-3.000000	0.000000	good	5.000000		0.000000	good	0		0	0.000000	good		0	0.000000	good
CV182_75_M1_nb37_fr/ARTIC/nanopolish MN908947.3	20I (Alpha, V1)	375.211248	bad	28	19	0	17	6	5530	0	4	C241T,C913T,C3037T,C3267T,C5388A,C5986T,T6954C,C14408T,C14676T,C15279T,T16176C,C23271A,A23403G,C23604A,C23709T,T24506G,G24914C,C25300T,C27972T,G28048T,A28111G,G28280C,A28281T,T28282A,G28881A,G28882A,G28883C,C28977T	11288-11296,21765-21770,21992-21994,28271		N:D3L,N:R203K,N:G204R,N:S235F,ORF1a:T1001I,ORF1a:A1708D,ORF1a:I2230T,ORF1b:P314L,ORF8:Q27*,ORF8:R52I,ORF8:Y73C,S:A570D,S:D614G,S:P681H,S:T716I,S:S982A,S:D1118H	ORF1a:S3675-,ORF1a:G3676-,ORF1a:F3677-,S:H69-,S:V70-,S:Y144-	1-54,1943-2205,2569-2850,7093-7332,8320-8913,9246-9502,9835-10099,10738-11022,13364-13625,16187-16444,19276-19570,22325-22542,22878-23144,25348-26219,26891-27164,27512-27808,29357-29903		ChinaCDC_N_F:G28881A;G28882A;G28883C,ChinaCDC_N_R:C28977T	89512	0	29903	3000.000000	193.703704	bad	5530	10.000000	0.000000	good	0	24.000000	-3.000000	0.000000	good	5.000000		0.000000	good	0		0	0.000000	good		0	0.000000	good
CV182_75_M1_nb38_fr/ARTIC/nanopolish MN908947.3	20I (Alpha, V1)	0.000000	good	32	19	0	21	6	121	0	4	C241T,C913T,C2453T,C3037T,C3267T,C5388A,C5986T,T6954C,A8564G,C14408T,C14676T,C15279T,T16176C,C19862T,C20380T,A23063T,C23271A,A23403G,C23604A,C23709T,T24506G,G24914C,C27972T,G28048T,A28111G,G28280C,A28281T,T28282A,G28881A,G28882A,G28883C,C28977T	11288-11296,21765-21770,21992-21994,28271		N:D3L,N:R203K,N:G204R,N:S235F,ORF1a:L730F,ORF1a:T1001I,ORF1a:A1708D,ORF1a:I2230T,ORF1a:N2767D,ORF1b:P314L,ORF1b:A2132V,ORF8:Q27*,ORF8:R52I,ORF8:Y73C,S:N501Y,S:A570D,S:D614G,S:P681H,S:T716I,S:S982A,S:D1118H	ORF1a:S3675-,ORF1a:G3676-,ORF1a:F3677-,S:H69-,S:V70-,S:Y144-	1-54,29837-29903		ChinaCDC_N_F:G28881A;G28882A;G28883C,ChinaCDC_N_R:C28977T	89496	0	29903	3000.000000	0.000000	good	121	10.000000	0.000000	good	0	24.000000	-1.000000	0.000000	good	7.000000		0.000000	good	0		0	0.000000	good		0	0.000000	good
CV182_75_M1_nb38_sa/ARTIC/nanopolish MN908947.3	20I (Alpha, V1)	63.822346	mediocre	31	19	0	20	6	2457	0	4	C241T,C913T,C2453T,C3037T,C3267T,C5388A,C5986T,T6954C,A8564G,C14408T,C14676T,C15279T,T16176C,C19862T,C20380T,C23271A,A23403G,C23604A,C23709T,T24506G,G24914C,C27972T,G28048T,A28111G,G28280C,A28281T,T28282A,G28881A,G28882A,G28883C,C28977T	11288-11296,21765-21770,21992-21994,28271		N:D3L,N:R203K,N:G204R,N:S235F,ORF1a:L730F,ORF1a:T1001I,ORF1a:A1708D,ORF1a:I2230T,ORF1a:N2767D,ORF1b:P314L,ORF1b:A2132V,ORF8:Q27*,ORF8:R52I,ORF8:Y73C,S:A570D,S:D614G,S:P681H,S:T716I,S:S982A,S:D1118H	ORF1a:S3675-,ORF1a:G3676-,ORF1a:F3677-,S:H69-,S:V70-,S:Y144-	1-54,2569-2850,13364-13625,19276-19570,19912-20200,21428-21682,22325-22542,22878-23144,27512-27808,29666-29903		ChinaCDC_N_F:G28881A;G28882A;G28883C,ChinaCDC_N_R:C28977T	89500	0	29903	3000.000000	79.888889	mediocre	2457	10.000000	0.000000	good	0	24.000000	-1.000000	0.000000	good	7.000000		0.000000	good	0		0	0.000000	good		0	0.000000	good
CV182_75_M1_nb38_ru/ARTIC/nanopolish MN908947.3	20I (Alpha, V1)	0.000000	good	32	19	0	21	6	121	0	4	C241T,C913T,C2453T,C3037T,C3267T,C5388A,C5986T,T6954C,A8564G,C14408T,C14676T,C15279T,T16176C,C19862T,C20380T,A23063T,C23271A,A23403G,C23604A,C23709T,T24506G,G24914C,C27972T,G28048T,A28111G,G28280C,A28281T,T28282A,G28881A,G28882A,G28883C,C28977T	11288-11296,21765-21770,21992-21994,28271		N:D3L,N:R203K,N:G204R,N:S235F,ORF1a:L730F,ORF1a:T1001I,ORF1a:A1708D,ORF1a:I2230T,ORF1a:N2767D,ORF1b:P314L,ORF1b:A2132V,ORF8:Q27*,ORF8:R52I,ORF8:Y73C,S:N501Y,S:A570D,S:D614G,S:P681H,S:T716I,S:S982A,S:D1118H	ORF1a:S3675-,ORF1a:G3676-,ORF1a:F3677-,S:H69-,S:V70-,S:Y144-	1-54,29837-29903		ChinaCDC_N_F:G28881A;G28882A;G28883C,ChinaCDC_N_R:C28977T	89496	0	29903	3000.000000	0.000000	good	121	10.000000	0.000000	good	0	24.000000	-1.000000	0.000000	good	7.000000		0.000000	good	0		0	0.000000	good		0	0.000000	good
CV182_75_M1_nb39_ru/ARTIC/nanopolish MN908947.3	20H (Beta, V2)	56.273059	mediocre	26	18	0	22	6	341	0	2	G174T,C241T,C1059T,A2692T,C3037T,C3924T,C5100T,G5230T,A10323G,T12134C,C14408T,A21801C,A22206G,G22813T,G23012A,A23063T,A23403G,C23664T,G25563T,C25904T,C26456T,G27870T,C28253T,C28311T,C28887T,C29358T	11288-11296,22283-22291		E:P71L,N:P13L,N:T205I,N:T362I,ORF1a:T265I,ORF1a:P1220L,ORF1a:S1612L,ORF1a:K1655N,ORF1a:K3353R,ORF1a:F3957L,ORF1b:P314L,ORF3a:Q57H,ORF3a:S171L,ORF7b:E39*,ORF9b:P10S,S:D80A,S:D215G,S:K417N,S:E484K,S:N501Y,S:D614G,S:A701V	ORF1a:S3675-,ORF1a:G3676-,ORF1a:F3677-,S:L241-,S:L242-,S:A243-	1-54,22325-22542,25587-25588,29837-29903		ChinaCDC_N_F:C28887T,USCDC_N1_P:C28311T	89537	0	29903	3000.000000	1.518519	good	341	10.000000	0.000000	good	0	24.000000	-3.000000	0.000000	good	5.000000		0.000000	good	0		0	0.000000	good	ORF7b:38	1	75.000000	mediocre
CV182_75_M1_nb39_sa/ARTIC/nanopolish MN908947.3	20H (Beta, V2)	138.320178	bad	23	18	0	20	6	2746	0	2	G174T,C241T,C1059T,C3037T,C3924T,C5100T,G5230T,A10323G,T12134C,C14408T,A21801C,A22206G,G22813T,A23403G,C23664T,G25563T,C25904T,C26456T,G27870T,C28253T,C28311T,C28887T,C29358T	11288-11296,22283-22291		E:P71L,N:P13L,N:T205I,N:T362I,ORF1a:T265I,ORF1a:P1220L,ORF1a:S1612L,ORF1a:K1655N,ORF1a:K3353R,ORF1a:F3957L,ORF1b:P314L,ORF3a:Q57H,ORF3a:S171L,ORF7b:E39*,ORF9b:P10S,S:D80A,S:D215G,S:K417N,S:D614G,S:A701V	ORF1a:S3675-,ORF1a:G3676-,ORF1a:F3677-,S:L241-,S:L242-,S:A243-	1-54,2569-2850,7672-7968,9246-9502,13364-13625,19276-19570,22325-22542,22878-23144,24981-24982,25587-25588,27512-27808,29042-29316,29666-29903		ChinaCDC_N_F:C28887T,USCDC_N1_P:C28311T	89549	0	29903	3000.000000	90.592593	mediocre	2746	10.000000	0.000000	good	0	24.000000	-3.000000	0.000000	good	5.000000		0.000000	good	0		0	0.000000	good	ORF7b:38	1	75.000000	mediocre
CV182_75_M1_nb39_fr/ARTIC/nanopolish MN908947.3	20H (Beta, V2)	56.273059	mediocre	26	18	0	22	6	341	0	2	G174T,C241T,C1059T,A2692T,C3037T,C3924T,C5100T,G5230T,A10323G,T12134C,C14408T,A21801C,A22206G,G22813T,G23012A,A23063T,A23403G,C23664T,G25563T,C25904T,C26456T,G27870T,C28253T,C28311T,C28887T,C29358T	11288-11296,22283-22291		E:P71L,N:P13L,N:T205I,N:T362I,ORF1a:T265I,ORF1a:P1220L,ORF1a:S1612L,ORF1a:K1655N,ORF1a:K3353R,ORF1a:F3957L,ORF1b:P314L,ORF3a:Q57H,ORF3a:S171L,ORF7b:E39*,ORF9b:P10S,S:D80A,S:D215G,S:K417N,S:E484K,S:N501Y,S:D614G,S:A701V	ORF1a:S3675-,ORF1a:G3676-,ORF1a:F3677-,S:L241-,S:L242-,S:A243-	1-54,22325-22542,25587-25588,29837-29903		ChinaCDC_N_F:C28887T,USCDC_N1_P:C28311T	89537	0	29903	3000.000000	1.518519	good	341	10.000000	0.000000	good	0	24.000000	-3.000000	0.000000	good	5.000000		0.000000	good	0		0	0.000000	good	ORF7b:38	1	75.000000	mediocre
CV182_75_M1_nb40_fr/ARTIC/nanopolish MN908947.3	20I (Alpha, V1)	3438.736475	bad	21	18	0	14	6	16133	0	4	C913T,C3037T,C3177T,C3267T,A3406C,C5986T,C14408T,C14676T,C15279T,T16176C,C23271A,A23403G,T24506G,T24746C,G24914C,A25165T,C28728T,G28881A,G28882A,G28883C,C28977T	11288-11296,21765-21770,21992-21994		N:A152V,N:R203K,N:G204R,N:S235F,ORF1a:P971L,ORF1a:T1001I,ORF1a:E1047D,ORF1b:P314L,S:A570D,S:D614G,S:S982A,S:F1062L,S:D1118H,S:Q1201H	ORF1a:S3675-,ORF1a:G3676-,ORF1a:F3677-,S:H69-,S:V70-,S:Y144-	1-342,1624-2850,3508-4077,4403-4658,4996-5586,6248-6495,6847-7332,7672-7968,8320-10099,10738-11022,11373-11584,11928-13625,14899-15193,16187-16770,17739-17993,18325-18918,19276-20496,21147-21682,22325-22542,22878-23144,23501-24416,25329-26542,26891-27164,27512-28416,29042-29903		ChinaCDC_N_F:G28881A;G28882A;G28883C,ChinaCDC_N_R:C28977T	89549	0	29903	3000.000000	586.407407	bad	16133	10.000000	0.000000	good	0	24.000000	-1.000000	0.000000	good	7.000000		0.000000	good	0		0	0.000000	good		0	0.000000	good
CV182_75_M1_nb40_ru/ARTIC/nanopolish MN908947.3	20I (Alpha, V1)	4766.112483	bad	16	18	0	12	6	18940	0	4	C913T,C3177T,C3267T,A3406C,C14408T,C14676T,T16176C,C23271A,A23403G,T24746C,G24914C,C28728T,G28881A,G28882A,G28883C,C28977T	11288-11296,21765-21770,21992-21994		N:A152V,N:R203K,N:G204R,N:S235F,ORF1a:P971L,ORF1a:T1001I,ORF1a:E1047D,ORF1b:P314L,S:A570D,S:D614G,S:F1062L,S:D1118H	ORF1a:S3675-,ORF1a:G3676-,ORF1a:F3677-,S:H69-,S:V70-,S:Y144-	1-342,1313-3166,3508-4077,4403-4658,4996-6495,6847-7332,7672-7968,8320-10099,10738-11022,11373-11584,11928-13625,14899-15503,16187-17087,17739-17993,18325-18918,19276-20496,21147-21682,22014-22542,22878-23144,23501-24721,25053-26542,26891-27164,27512-28416,29042-29903		ChinaCDC_N_F:G28881A;G28882A;G28883C,ChinaCDC_N_R:C28977T	89569	0	29903	3000.000000	690.370370	bad	18940	10.000000	0.000000	good	0	24.000000	-2.000000	0.000000	good	6.000000		0.000000	good	0		0	0.000000	good		0	0.000000	good
CV182_75_M1_nb41_sa/ARTIC/nanopolish MN908947.3	20I (Alpha, V1)	19.490590	good	31	13	0	19	4	1492	0	4	C241T,C913T,C2453T,C3037T,C3157T,C3267T,C5388A,C5986T,T6954C,C14408T,C14676T,C15279T,T16176C,A23063T,C23271A,A23403G,C23604A,C23709T,T24506G,G24914C,C27972T,G28048T,A28111G,A28175G,G28280C,A28281T,T28282A,G28881A,G28882A,G28883C,C28977T	11288-11296,21992-21994,28271		N:D3L,N:R203K,N:G204R,N:S235F,ORF1a:L730F,ORF1a:T1001I,ORF1a:A1708D,ORF1a:I2230T,ORF1b:P314L,ORF8:Q27*,ORF8:R52I,ORF8:Y73C,S:N501Y,S:A570D,S:D614G,S:P681H,S:T716I,S:S982A,S:D1118H	ORF1a:S3675-,ORF1a:G3676-,ORF1a:F3677-,S:Y144-	1-54,7672-7968,9246-9502,19276-19570,21764-21770,22325-22542,27512-27808,29837-29903		ChinaCDC_N_F:G28881A;G28882A;G28883C,ChinaCDC_N_R:C28977T	89526	0	29903	3000.000000	44.148148	mediocre	1492	10.000000	0.000000	good	0	24.000000	-3.000000	0.000000	good	5.000000		0.000000	good	0		0	0.000000	good		0	0.000000	good
CV182_75_M1_nb41_ru/ARTIC/nanopolish MN908947.3	20I (Alpha, V1)	0.191001	good	31	19	0	19	6	418	0	4	C241T,C913T,C2453T,C3037T,C3157T,C3267T,C5388A,C5986T,T6954C,C14408T,C14676T,C15279T,T16176C,A23063T,C23271A,A23403G,C23604A,C23709T,T24506G,G24914C,C27972T,G28048T,A28111G,A28175G,G28280C,A28281T,T28282A,G28881A,G28882A,G28883C,C28977T	11288-11296,21765-21770,21992-21994,28271		N:D3L,N:R203K,N:G204R,N:S235F,ORF1a:L730F,ORF1a:T1001I,ORF1a:A1708D,ORF1a:I2230T,ORF1b:P314L,ORF8:Q27*,ORF8:R52I,ORF8:Y73C,S:N501Y,S:A570D,S:D614G,S:P681H,S:T716I,S:S982A,S:D1118H	ORF1a:S3675-,ORF1a:G3676-,ORF1a:F3677-,S:H69-,S:V70-,S:Y144-	1-54,27512-27808,29837-29903		ChinaCDC_N_F:G28881A;G28882A;G28883C,ChinaCDC_N_R:C28977T	89500	0	29903	3000.000000	4.370370	good	418	10.000000	0.000000	good	0	24.000000	-2.000000	0.000000	good	6.000000		0.000000	good	0		0	0.000000	good		0	0.000000	good
CV182_75_M1_nb41_fr/ARTIC/nanopolish MN908947.3	20I (Alpha, V1)	0.191001	good	31	19	0	19	6	418	0	4	C241T,C913T,C2453T,C3037T,C3157T,C3267T,C5388A,C5986T,T6954C,C14408T,C14676T,C15279T,T16176C,A23063T,C23271A,A23403G,C23604A,C23709T,T24506G,G24914C,C27972T,G28048T,A28111G,A28175G,G28280C,A28281T,T28282A,G28881A,G28882A,G28883C,C28977T	11288-11296,21765-21770,21992-21994,28271		N:D3L,N:R203K,N:G204R,N:S235F,ORF1a:L730F,ORF1a:T1001I,ORF1a:A1708D,ORF1a:I2230T,ORF1b:P314L,ORF8:Q27*,ORF8:R52I,ORF8:Y73C,S:N501Y,S:A570D,S:D614G,S:P681H,S:T716I,S:S982A,S:D1118H	ORF1a:S3675-,ORF1a:G3676-,ORF1a:F3677-,S:H69-,S:V70-,S:Y144-	1-54,27512-27808,29837-29903		ChinaCDC_N_F:G28881A;G28882A;G28883C,ChinaCDC_N_R:C28977T	89500	0	29903	3000.000000	4.370370	good	418	10.000000	0.000000	good	0	24.000000	-2.000000	0.000000	good	6.000000		0.000000	good	0		0	0.000000	good		0	0.000000	good
CV182_75_M1_nb42_sa/ARTIC/nanopolish MN908947.3	20E (EU1)	79.341907	mediocre	23	0	0	7	0	2705	0	0	G204T,C241T,T445C,C3037T,C4456T,C5392T,C6286T,T11078C,A11533G,C12115T,C14408T,G21255C,C21614T,C22227T,A23403G,C24334T,C26256T,T26424C,C26801G,C27944T,A28581G,C28932T,G29645T			N:D103G,N:A220V,ORF1a:F3605L,ORF1b:P314L,S:L18F,S:A222V,S:D614G		1-54,2569-2850,7093-7332,8636-8913,9246-9502,12235-12439,13364-13625,22325-22542,22878-23144,25647-25924,27512-27808,29837-29903			89617	0	29903	3000.000000	89.074074	mediocre	2705	10.000000	0.000000	good	0	24.000000	0.000000	0.000000	good	8.000000		0.000000	good	0		0	0.000000	good		0	0.000000	good
CV182_75_M1_nb42_fr/ARTIC/nanopolish MN908947.3	20E (EU1)	6.185189	good	24	0	0	7	0	962	0	0	G204T,C241T,T445C,C3037T,C4456T,C5392T,C6286T,T9340C,T11078C,A11533G,C12115T,C14408T,G21255C,C21614T,C22227T,A23403G,C24334T,C26256T,T26424C,C26801G,C27944T,A28581G,C28932T,G29645T			N:D103G,N:A220V,ORF1a:F3605L,ORF1b:P314L,S:L18F,S:A222V,S:D614G		1-54,2569-2850,13364-13625,27512-27808,29837-29903			89613	0	29903	3000.000000	24.518519	good	962	10.000000	0.000000	good	0	24.000000	1.000000	4.166667	good	9.000000		0.000000	good	0		0	0.000000	good		0	0.000000	good
CV182_75_M1_nb42_ru/ARTIC/nanopolish MN908947.3	20E (EU1)	26.963018	good	23	0	0	7	0	1702	0	0	G204T,C241T,T445C,C3037T,C4456T,C5392T,C6286T,T11078C,A11533G,C12115T,C14408T,G21255C,C21614T,C22227T,A23403G,C24334T,C26256T,T26424C,C26801G,C27944T,A28581G,C28932T,G29645T			N:D103G,N:A220V,ORF1a:F3605L,ORF1b:P314L,S:L18F,S:A222V,S:D614G		1-54,2569-2850,8636-8913,9246-9502,12235-12439,13364-13625,27512-27808,29837-29903			89617	0	29903	3000.000000	51.925926	mediocre	1702	10.000000	0.000000	good	0	24.000000	0.000000	0.000000	good	8.000000		0.000000	good	0		0	0.000000	good		0	0.000000	good
CV182_75_M1_nb43_fr/ARTIC/nanopolish MN908947.3	20I (Alpha, V1)	0.000000	good	31	19	0	21	6	121	0	5	C241T,C913T,C3037T,C3267T,C5388A,C5986T,T6954C,C14408T,C14676T,C15279T,T16176C,A16609G,A23063T,C23271A,A23403G,C23604A,C23709T,T24506G,G24914C,C27972T,G28048T,A28095T,A28111G,G28280C,A28281T,T28282A,C28312T,G28881A,G28882A,G28883C,C28977T	11288-11296,21765-21770,21992-21994,28271		N:D3L,N:R203K,N:G204R,N:S235F,ORF1a:T1001I,ORF1a:A1708D,ORF1a:I2230T,ORF1b:P314L,ORF1b:T1048A,ORF8:Q27*,ORF8:R52I,ORF8:K68*,ORF8:Y73C,ORF9b:P10L,S:N501Y,S:A570D,S:D614G,S:P681H,S:T716I,S:S982A,S:D1118H	ORF1a:S3675-,ORF1a:G3676-,ORF1a:F3677-,S:H69-,S:V70-,S:Y144-	1-54,29837-29903		ChinaCDC_N_F:G28881A;G28882A;G28883C,ChinaCDC_N_R:C28977T,USCDC_N1_P:C28312T	89500	0	29903	3000.000000	0.000000	good	121	10.000000	0.000000	good	0	24.000000	-2.000000	0.000000	good	6.000000		0.000000	good	0		0	0.000000	good		0	0.000000	good
CV182_75_M1_nb43_sa/ARTIC/nanopolish MN908947.3	20I (Alpha, V1)	66.271660	mediocre	29	19	0	20	6	2498	0	5	C241T,C3037T,C3267T,C5388A,C5986T,T6954C,C14408T,C14676T,C15279T,T16176C,A16609G,C23271A,A23403G,C23604A,C23709T,T24506G,G24914C,C27972T,G28048T,A28095T,A28111G,G28280C,A28281T,T28282A,C28312T,G28881A,G28882A,G28883C,C28977T	11288-11296,21765-21770,21992-21994,28271		N:D3L,N:R203K,N:G204R,N:S235F,ORF1a:T1001I,ORF1a:A1708D,ORF1a:I2230T,ORF1b:P314L,ORF1b:T1048A,ORF8:Q27*,ORF8:R52I,ORF8:K68*,ORF8:Y73C,ORF9b:P10L,S:A570D,S:D614G,S:P681H,S:T716I,S:S982A,S:D1118H	ORF1a:S3675-,ORF1a:G3676-,ORF1a:F3677-,S:H69-,S:V70-,S:Y144-	1-54,913,2569-2850,7672-7968,9246-9502,13364-13625,19276-19570,21675-21682,22325-22542,22878-23144,26198-26219,27512-27808,29666-29903		ChinaCDC_N_F:G28881A;G28882A;G28883C,ChinaCDC_N_R:C28977T,USCDC_N1_P:C28312T	89508	0	29903	3000.000000	81.407407	mediocre	2498	10.000000	0.000000	good	0	24.000000	-2.000000	0.000000	good	6.000000		0.000000	good	0		0	0.000000	good		0	0.000000	good
CV182_75_M1_nb43_ru/ARTIC/nanopolish MN908947.3	20I (Alpha, V1)	0.000000	good	31	19	0	21	6	121	0	5	C241T,C913T,C3037T,C3267T,C5388A,C5986T,T6954C,C14408T,C14676T,C15279T,T16176C,A16609G,A23063T,C23271A,A23403G,C23604A,C23709T,T24506G,G24914C,C27972T,G28048T,A28095T,A28111G,G28280C,A28281T,T28282A,C28312T,G28881A,G28882A,G28883C,C28977T	11288-11296,21765-21770,21992-21994,28271		N:D3L,N:R203K,N:G204R,N:S235F,ORF1a:T1001I,ORF1a:A1708D,ORF1a:I2230T,ORF1b:P314L,ORF1b:T1048A,ORF8:Q27*,ORF8:R52I,ORF8:K68*,ORF8:Y73C,ORF9b:P10L,S:N501Y,S:A570D,S:D614G,S:P681H,S:T716I,S:S982A,S:D1118H	ORF1a:S3675-,ORF1a:G3676-,ORF1a:F3677-,S:H69-,S:V70-,S:Y144-	1-54,29837-29903		ChinaCDC_N_F:G28881A;G28882A;G28883C,ChinaCDC_N_R:C28977T,USCDC_N1_P:C28312T	89500	0	29903	3000.000000	0.000000	good	121	10.000000	0.000000	good	0	24.000000	-2.000000	0.000000	good	6.000000		0.000000	good	0		0	0.000000	good		0	0.000000	good
CV182_75_M1_nb46_ru/ARTIC/nanopolish MN908947.3	20I (Alpha, V1)	347.477215	bad	31	67	0	19	3	5333	0	5	C241T,C913T,C3037T,C3267T,C5388A,C5986T,T6954C,C14408T,C14478T,C14676T,C15279T,T16176C,C23271A,A23403G,C23604A,C23709T,T24506G,G24914C,C26882T,C27972T,G28048T,A28111G,G28280C,A28281T,T28282A,C28767T,G28881A,G28882A,G28883C,C28905T,C28977T	21765-21770,21992-21994,27406-27462,28271		N:D3L,N:T165I,N:R203K,N:G204R,N:A211V,N:S235F,ORF1a:T1001I,ORF1a:A1708D,ORF1a:I2230T,ORF1b:P314L,ORF8:Q27*,ORF8:R52I,ORF8:Y73C,S:A570D,S:D614G,S:P681H,S:T716I,S:S982A,S:D1118H	S:H69-,S:V70-,S:Y144-	1-54,1943-2205,2569-2850,4052-4077,7093-7332,7672-7968,8636-8913,9246-9502,10738-11331,13364-13625,19912-20200,20703,21066,21147-21682,22325-22542,22878-23144,25647-26219,26891-27164,27512-27808,28443-28699,29837-29903		Charité_N_P:C28767T,ChinaCDC_N_F:G28881A;G28882A;G28883C,ChinaCDC_N_R:C28977T	89356	0	29903	3000.000000	186.407407	bad	5333	10.000000	0.000000	good	0	24.000000	0.000000	0.000000	good	8.000000		0.000000	good	0		0	0.000000	good		0	0.000000	good
CV182_75_M1_nb46_fr/ARTIC/nanopolish MN908947.3	20I (Alpha, V1)	176.472994	bad	33	67	0	20	3	3885	0	5	C241T,C913T,C3037T,C3267T,C5388A,C5986T,T6954C,C11020T,C14408T,C14478T,C14676T,C15279T,T16176C,A23063T,C23271A,A23403G,C23604A,C23709T,T24506G,G24914C,C26882T,C27972T,G28048T,A28111G,G28280C,A28281T,T28282A,C28767T,G28881A,G28882A,G28883C,C28905T,C28977T	21765-21770,21992-21994,27406-27462,28271		N:D3L,N:T165I,N:R203K,N:G204R,N:A211V,N:S235F,ORF1a:T1001I,ORF1a:A1708D,ORF1a:I2230T,ORF1b:P314L,ORF8:Q27*,ORF8:R52I,ORF8:Y73C,S:N501Y,S:A570D,S:D614G,S:P681H,S:T716I,S:S982A,S:D1118H	S:H69-,S:V70-,S:Y144-	1-54,1943-2205,2569-2850,7093-7332,8636-8913,9246-9502,11049-11331,13364-13625,20703,21147-21682,22325-22542,25647-26219,26891-27164,27512-27808,29837-29903		Charité_N_P:C28767T,ChinaCDC_N_F:G28881A;G28882A;G28883C,ChinaCDC_N_R:C28977T	89348	0	29903	3000.000000	132.777778	bad	3885	10.000000	0.000000	good	0	24.000000	1.000000	4.166667	good	9.000000		0.000000	good	0		0	0.000000	good		0	0.000000	good
CV182_75_M1_nb47_fr/ARTIC/nanopolish MN908947.3	20I (Alpha, V1)	269.133611	bad	32	67	0	19	3	4728	0	4	C241T,C913T,C3037T,C3267T,C5388A,C5986T,T6954C,C8090T,G9216T,C11020T,C14408T,C14478T,C14676T,C15279T,T16176C,C16260T,C23271A,A23403G,C23604A,C23709T,T24506G,G24914C,C27972T,G28048T,A28111G,G28280C,A28281T,T28282A,G28881A,G28882A,G28883C,C28977T	21765-21770,21992-21994,27406-27462,28271		N:D3L,N:R203K,N:G204R,N:S235F,ORF1a:T1001I,ORF1a:A1708D,ORF1a:I2230T,ORF1a:L2609F,ORF1a:C2984F,ORF1b:P314L,ORF8:Q27*,ORF8:R52I,ORF8:Y73C,S:A570D,S:D614G,S:P681H,S:T716I,S:S982A,S:D1118H	S:H69-,S:V70-,S:Y144-	1-54,1943-2205,2569-2850,7093-7332,7672-7968,8636-8913,9246-9502,11049-11331,13364-13625,19484,19912-20200,20543-20813,21428-21682,22325-22542,22878-23144,25647-26219,26891-27164,27512-27808,29837-29903		ChinaCDC_N_F:G28881A;G28882A;G28883C,ChinaCDC_N_R:C28977T	89352	0	29903	3000.000000	164.000000	bad	4728	10.000000	0.000000	good	0	24.000000	1.000000	4.166667	good	9.000000		0.000000	good	0		0	0.000000	good		0	0.000000	good
CV182_75_M1_nb47_ru/ARTIC/nanopolish MN908947.3	20I (Alpha, V1)	519.333457	bad	30	67	0	18	3	6453	0	4	C241T,C913T,C3037T,C3267T,C5388A,C5986T,C8090T,G9216T,C14408T,C14478T,C14676T,C15279T,T16176C,C16260T,C23271A,A23403G,C23604A,C23709T,T24506G,G24914C,C27972T,G28048T,A28111G,G28280C,A28281T,T28282A,G28881A,G28882A,G28883C,C28977T	21765-21770,21992-21994,27406-27462,28271		N:D3L,N:R203K,N:G204R,N:S235F,ORF1a:T1001I,ORF1a:A1708D,ORF1a:L2609F,ORF1a:C2984F,ORF1b:P314L,ORF8:Q27*,ORF8:R52I,ORF8:Y73C,S:A570D,S:D614G,S:P681H,S:T716I,S:S982A,S:D1118H	S:H69-,S:V70-,S:Y144-	1-54,1943-2205,2569-2850,3827-4077,6847-7332,7672-7968,8636-8913,9246-9502,10738-11331,13364-13625,19276-19570,19912-20813,21147-21682,22325-22542,22878-23144,25647-26219,26891-27164,27512-27808,29837-29903		ChinaCDC_N_F:G28881A;G28882A;G28883C,ChinaCDC_N_R:C28977T	89360	0	29903	3000.000000	227.888889	bad	6453	10.000000	0.000000	good	0	24.000000	0.000000	0.000000	good	8.000000		0.000000	good	0		0	0.000000	good		0	0.000000	good
CV182_75_M1_nb48_fr/ARTIC/nanopolish MN908947.3	20I (Alpha, V1)	2051.691989	bad	27	12	0	13	0	12361	0	4	C913T,G2331C,C3037T,C3267T,C5388A,C5986T,C14408T,C14676T,C15279T,C15495T,C15951T,T16176C,C23271A,A23403G,C23604A,C23709T,G24914C,C27972T,G28048T,A28111G,G28280C,A28281T,T28282A,G28881A,G28882A,G28883C,C28977T	9143-9144,11288-11296,28271		N:D3L,N:R203K,N:G204R,N:S235F,ORF1b:P314L,ORF8:Q27*,ORF8:R52I,ORF8:Y73C,S:A570D,S:D614G,S:P681H,S:T716I,S:D1118H		1-342,1624-2205,2569-2850,3827-4322,6248-7332,8320-8913,9246-10384,10738-11022,11373-12439,12780-13029,13364-13625,15539-15851,16187-16444,17739-17993,18325-18618,19592-20496,21147-21993,22325-23144,23823-24100,24444-24721,25647-26219,26891-27808,29666-29903		ChinaCDC_N_F:G28881A;G28882A;G28883C,ChinaCDC_N_R:C28977T	89545	0	29903	3000.000000	446.703704	bad	12361	10.000000	0.000000	good	0	24.000000	-2.000000	0.000000	good	6.000000		0.000000	good	0	ORF1a	1	75.000000	mediocre		0	0.000000	good
CV182_75_M1_nb48_ru/ARTIC/nanopolish MN908947.3	20I (Alpha, V1)	2824.568738	bad	26	12	0	13	0	14506	0	4	C913T,G2331C,C3037T,C3267T,C5388A,C14408T,C14676T,C15279T,C15495T,C15951T,T16176C,C23271A,A23403G,C23604A,C23709T,G24914C,C27972T,G28048T,A28111G,G28280C,A28281T,T28282A,G28881A,G28882A,G28883C,C28977T	9143-9144,11288-11296,28271		N:D3L,N:R203K,N:G204R,N:S235F,ORF1b:P314L,ORF8:Q27*,ORF8:R52I,ORF8:Y73C,S:A570D,S:D614G,S:P681H,S:T716I,S:D1118H		1-342,1624-2205,2569-2850,3508-4322,4996-5287,5933-7332,7672-7968,8320-8913,9246-10384,10738-11022,11373-12439,12780-13029,13364-13625,15539-15851,16187-16444,17739-17993,18325-18618,19276-20496,21147-23144,23823-24100,24444-24721,25647-26219,26891-27808,29042-29316,29666-29903		ChinaCDC_N_F:G28881A;G28882A;G28883C,ChinaCDC_N_R:C28977T	89549	0	29903	3000.000000	526.148148	bad	14506	10.000000	0.000000	good	0	24.000000	-2.000000	0.000000	good	6.000000		0.000000	good	0	ORF1a	1	75.000000	mediocre		0	0.000000	good
CV182_75_M1_nb49_ru/ARTIC/nanopolish MN908947.3	20I (Alpha, V1)	0.000000	good	29	19	0	18	6	123	0	4	C241T,C913T,C3037T,C3267T,C5388A,C5986T,T6954C,C14408T,C14676T,C15279T,T16176C,A23063T,C23271A,A23403G,C23604A,C23709T,T24506G,G24914C,C25300T,C27972T,G28048T,A28111G,G28280C,A28281T,T28282A,G28881A,G28882A,G28883C,C28977T	11288-11296,21765-21770,21992-21994,28271		N:D3L,N:R203K,N:G204R,N:S235F,ORF1a:T1001I,ORF1a:A1708D,ORF1a:I2230T,ORF1b:P314L,ORF8:Q27*,ORF8:R52I,ORF8:Y73C,S:N501Y,S:A570D,S:D614G,S:P681H,S:T716I,S:S982A,S:D1118H	ORF1a:S3675-,ORF1a:G3676-,ORF1a:F3677-,S:H69-,S:V70-,S:Y144-	1-54,16255-16256,29837-29903		ChinaCDC_N_F:G28881A;G28882A;G28883C,ChinaCDC_N_R:C28977T	89508	0	29903	3000.000000	0.000000	good	123	10.000000	0.000000	good	0	24.000000	-3.000000	0.000000	good	5.000000		0.000000	good	0		0	0.000000	good		0	0.000000	good
CV182_75_M1_nb49_sa/ARTIC/nanopolish MN908947.3	20I (Alpha, V1)	69.321043	mediocre	29	19	0	18	6	2548	0	4	C241T,C913T,C3037T,C3267T,C5388A,C5986T,T6954C,C14408T,C14676T,C15279T,T16176C,A23063T,C23271A,A23403G,C23604A,C23709T,T24506G,G24914C,C25300T,C27972T,G28048T,A28111G,G28280C,A28281T,T28282A,G28881A,G28882A,G28883C,C28977T	11288-11296,21765-21770,21992-21994,28271		N:D3L,N:R203K,N:G204R,N:S235F,ORF1a:T1001I,ORF1a:A1708D,ORF1a:I2230T,ORF1b:P314L,ORF8:Q27*,ORF8:R52I,ORF8:Y73C,S:N501Y,S:A570D,S:D614G,S:P681H,S:T716I,S:S982A,S:D1118H	ORF1a:S3675-,ORF1a:G3676-,ORF1a:F3677-,S:H69-,S:V70-,S:Y144-	1-54,1943-2205,2569-2850,4996-5000,5180-5287,13364-13625,19276-19570,22325-22542,25348-25623,25970-26219,27512-27808,29666-29903		ChinaCDC_N_F:G28881A;G28882A;G28883C,ChinaCDC_N_R:C28977T	89508	0	29903	3000.000000	83.259259	mediocre	2548	10.000000	0.000000	good	0	24.000000	-3.000000	0.000000	good	5.000000		0.000000	good	0		0	0.000000	good		0	0.000000	good
CV182_75_M1_nb49_fr/ARTIC/nanopolish MN908947.3	20I (Alpha, V1)	0.000000	good	29	19	0	18	6	123	0	4	C241T,C913T,C3037T,C3267T,C5388A,C5986T,T6954C,C14408T,C14676T,C15279T,T16176C,A23063T,C23271A,A23403G,C23604A,C23709T,T24506G,G24914C,C25300T,C27972T,G28048T,A28111G,G28280C,A28281T,T28282A,G28881A,G28882A,G28883C,C28977T	11288-11296,21765-21770,21992-21994,28271		N:D3L,N:R203K,N:G204R,N:S235F,ORF1a:T1001I,ORF1a:A1708D,ORF1a:I2230T,ORF1b:P314L,ORF8:Q27*,ORF8:R52I,ORF8:Y73C,S:N501Y,S:A570D,S:D614G,S:P681H,S:T716I,S:S982A,S:D1118H	ORF1a:S3675-,ORF1a:G3676-,ORF1a:F3677-,S:H69-,S:V70-,S:Y144-	1-54,16255-16256,29837-29903		ChinaCDC_N_F:G28881A;G28882A;G28883C,ChinaCDC_N_R:C28977T	89508	0	29903	3000.000000	0.000000	good	123	10.000000	0.000000	good	0	24.000000	-3.000000	0.000000	good	5.000000		0.000000	good	0		0	0.000000	good		0	0.000000	good
[truncated: 803 more rows]
